# Supplementary material for: Multiomics assessment of lung adenocarcinoma subtypes defined through tumor purity-adjusted DNA methylation
Source: Genome Med. 2026 Feb 14;18:24. doi: 10.1186/s13073-026-01609-x (PMC12927254; doi:10.1186/s13073-026-01609-x)
Supplement: Supplementary file 1 — Supplementary Material 1: Table S1: Lung adenocarcinoma samples used in this work. Table S2: Cell lines established from lung adenocarcinoma samples used in this work. Table S3: Differential analyses across DNA methylation epitypes in the SUH cohort. Table S4: Differential analyses of adjusted DNA methylation data across epitypes in the SUH cohort. Table S5: Candidate genes under epigenetic regulation in lung adenocarcinoma identified in the SUH cohort. [file 13073_2026_1609_MOESM1_ESM.xlsx]

## Sheet: Table S1
Table S1. Lung adenocarcinoma samples used in this work.
cohort	used_for	has_genomics	has_epigenomics	has_transcriptomics	has_proteomics	has_metabolomics	data_publication	gse_number	DNAmeth_platform	sample	epitype	smoking_status	sex	tumor_stage	patient_age	tumor_purity	mRNA_subtype	protein_subtype	PureBeta_tumor_purity	treatment
SUH	discovery	yes	yes	yes	yes	yes	Karlsson et al., 2014	GSE60645	450K	LU968	M1	Never_smoker	F	I	76	0.4	bronchioid	1	NA	adjuvant therapy
SUH	discovery	yes	yes	yes	yes	yes	Karlsson et al., 2014	GSE60645	450K	LU1074	M1	Former	M	I	75	0.67	bronchioid	4	NA	no adjuvant therapy
SUH	discovery	yes	yes	yes	yes	yes	Karlsson et al., 2014	GSE60645	450K	LU1114	M1	Never_smoker	F	II	78	0.57	bronchioid	1	NA	no adjuvant therapy
SUH	discovery	yes	yes	yes	yes	yes	Karlsson et al., 2014	GSE60645	450K	LU1115	M1	Never_smoker	M	I	80	0.31	bronchioid	1	NA	no adjuvant therapy
SUH	discovery	yes	yes	yes	yes	NA	Karlsson et al., 2014	GSE60645	450K	LU1117	M1	Never_smoker	F	I	80	0.25	bronchioid	1	NA	no adjuvant therapy
SUH	discovery	yes	yes	yes	yes	NA	Nacer et al. (this)	GSE311943	EPIC	LU1130	M1	Never_smoker	M	II	74.9	0.24	bronchioid	3	NA	no adjuvant therapy
SUH	discovery	yes	yes	yes	yes	NA	Nacer et al. (this)	GSE311943	EPIC	LU1148	M1	Former	M	II	77.4	0.51	bronchioid	1	NA	adjuvant therapy
SUH	discovery	yes	yes	yes	yes	NA	Nacer et al. (this)	GSE311943	EPIC	LU1168	M1	Former	M	I	78.9	0.46	bronchioid	1	NA	no adjuvant therapy
SUH	discovery	yes	yes	yes	yes	NA	Nacer et al. (this)	GSE311943	EPIC	LU1077	M1	Never_smoker	M	I	81.5	0.85	bronchioid	1	NA	no adjuvant therapy
SUH	discovery	yes	yes	yes	yes	NA	Karlsson et al., 2014	GSE60645	450K	LU1096	M1	Former	F	I	71	0.2	bronchioid	1	NA	no adjuvant therapy
SUH	discovery	yes	yes	yes	yes	yes	Karlsson et al., 2014	GSE60645	450K	LU277	M1	Never_smoker	F	NA	80	0.15	bronchioid	1	NA	no adjuvant therapy
SUH	discovery	yes	yes	yes	yes	NA	Karlsson et al., 2014	GSE60645	450K	LU318	M1	Former	F	III	59	0.59	bronchioid	1	NA	NA
SUH	discovery	yes	yes	yes	yes	NA	Karlsson et al., 2014	GSE60645	450K	LU376	M1	Never_smoker	M	I	72	0.18	squamoid	1	NA	NA
SUH	discovery	yes	yes	yes	yes	NA	Karlsson et al., 2014	GSE60645	450K	LU434	M1	Current	F	II	69	0.48	magnoid	4	NA	no adjuvant therapy
SUH	discovery	yes	yes	yes	yes	NA	Karlsson et al., 2014	GSE60645	450K	LU464	M1	Current	F	I	36	0.72	magnoid	4	NA	no adjuvant therapy
SUH	discovery	yes	yes	yes	yes	yes	Karlsson et al., 2014	GSE60645	450K	LU485	M1	Never_smoker	M	I	69	0.72	bronchioid	1	NA	no adjuvant therapy
SUH	discovery	yes	yes	yes	yes	yes	Karlsson et al., 2014	GSE60645	450K	LU583	M1	Never_smoker	M	II	62	0.68	bronchioid	1	NA	no adjuvant therapy
SUH	discovery	yes	yes	yes	yes	yes	Karlsson et al., 2014	GSE60645	450K	LU752	M1	Former	F	I	74	0.25	bronchioid	3	NA	no adjuvant therapy
SUH	discovery	yes	yes	yes	yes	yes	Karlsson et al., 2014	GSE60645	450K	LU804	M1	Never_smoker	F	I	73	0.38	bronchioid	1	NA	no adjuvant therapy
SUH	discovery	yes	yes	yes	yes	yes	Karlsson et al., 2014	GSE60645	450K	LU85	M1	Never_smoker	F	NA	67	0.3	bronchioid	1	NA	no adjuvant therapy
SUH	discovery	yes	yes	yes	yes	NA	Karlsson et al., 2014	GSE60645	450K	LU856	M1	Former	M	I	69	0.53	bronchioid	1	NA	no adjuvant therapy
SUH	discovery	yes	yes	yes	yes	NA	Karlsson et al., 2014	GSE60645	450K	LU876	M1	Current	M	I	44	0.3	bronchioid	3	NA	no adjuvant therapy
SUH	discovery	yes	yes	yes	NA	yes	Karlsson et al., 2014	GSE60645	450K	LU1098	M1	Never_smoker	F	I	75	0.59	bronchioid	NA	NA	no adjuvant therapy
SUH	discovery	yes	yes	yes	NA	yes	Karlsson et al., 2014	GSE60645	450K	LU1136	M1	Current	M	I	80	0.72	bronchioid	NA	NA	no adjuvant therapy
SUH	discovery	yes	yes	yes	NA	yes	Karlsson et al., 2014	GSE60645	450K	LU1149	M1	Never_smoker	F	I	82	0.38	bronchioid	NA	NA	no adjuvant therapy
SUH	discovery	yes	yes	yes	NA	yes	Karlsson et al., 2014	GSE60645	450K	LU1152	M1	Never_smoker	M	I	80	0.14	bronchioid	NA	NA	no adjuvant therapy
SUH	discovery	yes	yes	yes	yes	yes	Nacer et al. (this)	GSE311943	EPIC	LU965	M2	Current	F	II	61	0.34	squamoid	2	NA	adjuvant therapy
SUH	discovery	yes	yes	yes	yes	yes	Karlsson et al., 2014	GSE60645	450K	LU1090	M2	Current	F	I	60	0.38	squamoid	2	NA	adjuvant therapy
SUH	discovery	yes	yes	yes	yes	NA	Nacer et al. (this)	GSE311943	EPIC	LU1116	M2	Current	F	III	51.5	0.56	magnoid	4	NA	adjuvant therapy
SUH	discovery	yes	yes	yes	yes	NA	Karlsson et al., 2014	GSE60645	450K	LU1134	M2	Current	F	I	67	0.28	squamoid	3	NA	no adjuvant therapy
SUH	discovery	yes	yes	yes	yes	NA	Karlsson et al., 2014	GSE60645	450K	LU1138	M2	Current	F	I	57	0.15	squamoid	3	NA	no adjuvant therapy
SUH	discovery	yes	yes	yes	yes	NA	Nacer et al. (this)	GSE311943	EPIC	LU1143	M2	Former	F	III	82.8	0.25	magnoid	3	NA	no adjuvant therapy
SUH	discovery	yes	yes	yes	yes	yes	Karlsson et al., 2014	GSE60645	450K	LU1167	M2	Current	M	I	64	0.28	squamoid	2	NA	no adjuvant therapy
SUH	discovery	yes	yes	yes	yes	yes	Arbajian et al., 2020	GSE149521	450K	LU1170	M2	Former	M	I	69.3	0.28	squamoid	2	NA	no adjuvant therapy
SUH	discovery	yes	yes	yes	yes	NA	Karlsson et al., 2014	GSE60645	450K	LU2	M2	Former	F	I	64	0.32	magnoid	3	NA	no adjuvant therapy
SUH	discovery	yes	yes	yes	yes	NA	Karlsson et al., 2014	GSE60645	450K	LU324	M2	Current	F	I	55	0.3	bronchioid	3	NA	no adjuvant therapy
SUH	discovery	yes	yes	yes	yes	NA	Karlsson et al., 2014	GSE60645	450K	LU332	M2	Former	M	I	47	0.32	bronchioid	1	NA	no adjuvant therapy
SUH	discovery	yes	yes	yes	yes	NA	Karlsson et al., 2014	GSE60645	450K	LU672	M2	Former	M	I	60	0.64	squamoid	3	NA	NA
SUH	discovery	yes	yes	yes	yes	NA	Karlsson et al., 2014	GSE60645	450K	LU681	M2	Current	M	I	63	0.2	magnoid	3	NA	no adjuvant therapy
SUH	discovery	yes	yes	yes	yes	yes	Karlsson et al., 2014	GSE60645	450K	LU755	M2	Current	F	I	69	0.2	bronchioid	3	NA	no adjuvant therapy
SUH	discovery	yes	yes	yes	yes	NA	Karlsson et al., 2014	GSE60645	450K	LU782	M2	Current	M	I	67	0.2	bronchioid	3	NA	NA
SUH	discovery	yes	yes	yes	yes	NA	Karlsson et al., 2014	GSE60645	450K	LU821	M2	Never_smoker	F	I	80	0.15	bronchioid	3	NA	no adjuvant therapy
SUH	discovery	yes	yes	yes	yes	NA	Karlsson et al., 2014	GSE60645	450K	LU826	M2	Current	F	I	58	0.2	squamoid	3	NA	NA
SUH	discovery	yes	yes	yes	yes	NA	Karlsson et al., 2014	GSE60645	450K	LU847	M2	Current	M	I	74	0.2	magnoid	3	NA	NA
SUH	discovery	yes	yes	yes	yes	yes	Karlsson et al., 2014	GSE60645	450K	LU859	M2	Former	M	I	73	0.35	squamoid	6	NA	adjuvant therapy
SUH	discovery	yes	yes	yes	yes	NA	Karlsson et al., 2014	GSE60645	450K	LU87	M2	Never_smoker	F	I	70	0.18	bronchioid	3	NA	NA
SUH	discovery	yes	yes	yes	yes	NA	Nacer et al. (this)	GSE311943	EPIC	LU12	M2	Current	M	I	53	0.32	bronchioid	3	NA	no adjuvant therapy
SUH	discovery	yes	yes	yes	yes	yes	Arbajian et al., 2020	GSE149521	450K	LU209	M2	Current	F	I	61	0.59	squamoid	2	NA	no adjuvant therapy
SUH	discovery	yes	yes	yes	yes	yes	Arbajian et al., 2020	GSE149521	450K	LU492	M2	Current	M	III	53.6	0.4	squamoid	2	NA	NA
SUH	discovery	yes	yes	yes	yes	NA	Arbajian et al., 2020	GSE149521	450K	LU546	M2	Current	F	II	56.1	0.2	squamoid	3	NA	NA
SUH	discovery	yes	yes	yes	yes	yes	Arbajian et al., 2020	GSE149521	450K	LU565	M2	Current	M	I	68.5	0.27	squamoid	2	NA	no adjuvant therapy
SUH	discovery	yes	yes	yes	yes	NA	Karlsson et al., 2014	GSE60645	450K	LU704	M2	Current	F	I	66.8	0.23	squamoid	3	NA	no adjuvant therapy
SUH	discovery	yes	yes	yes	yes	yes	Arbajian et al., 2020	GSE149521	450K	LU800	M2	Current	F	II	56.3	0.36	squamoid	2	NA	no adjuvant therapy
SUH	discovery	yes	yes	yes	NA	yes	Arbajian et al., 2020	GSE149521	450K	LU101	M2	NA	F	I	56.2	0.51	squamoid	NA	NA	NA
SUH	discovery	yes	yes	yes	yes	NA	Nacer et al. (this)	GSE311943	EPIC	LU1109	M3	Current	M	III	52.1	0.36	squamoid	3	NA	no adjuvant therapy
SUH	discovery	yes	yes	yes	yes	yes	Karlsson et al., 2014	GSE60645	450K	LU1110	M3	Former	M	I	74	0.3	squamoid	2	NA	no adjuvant therapy
SUH	discovery	yes	yes	yes	yes	NA	Nacer et al. (this)	GSE311943	EPIC	LU1126	M3	Current	M	II	66.7	0.31	magnoid	1	NA	adjuvant therapy
SUH	discovery	yes	yes	yes	yes	NA	Karlsson et al., 2014	GSE60645	450K	LU123	M3	Never_smoker	F	IV	74	0.4	bronchioid	1	NA	NA
SUH	discovery	yes	yes	yes	yes	NA	Karlsson et al., 2014	GSE60645	450K	LU411	M3	Current	M	I	71	0.28	squamoid	3	NA	no adjuvant therapy
SUH	discovery	yes	yes	yes	yes	NA	Karlsson et al., 2014	GSE60645	450K	LU449	M3	Current	M	I	65	0.58	bronchioid	1	NA	NA
SUH	discovery	yes	yes	yes	yes	NA	Karlsson et al., 2014	GSE60645	450K	LU460	M3	Current	F	I	46	0.44	magnoid	4	NA	NA
SUH	discovery	yes	yes	yes	yes	NA	Karlsson et al., 2014	GSE60645	450K	LU647	M3	Current	M	I	77	0.36	bronchioid	1	NA	no adjuvant therapy
SUH	discovery	yes	yes	yes	yes	NA	Karlsson et al., 2014	GSE60645	450K	LU738	M3	Current	F	I	66	0.45	bronchioid	1	NA	no adjuvant therapy
SUH	discovery	yes	yes	yes	yes	yes	Karlsson et al., 2014	GSE60645	450K	LU785	M3	Current	F	I	55	0.3	squamoid	3	NA	no adjuvant therapy
SUH	discovery	yes	yes	yes	yes	NA	Karlsson et al., 2014	GSE60645	450K	LU788	M3	Former	F	I	69	0.2	bronchioid	3	NA	no adjuvant therapy
SUH	discovery	yes	yes	yes	yes	NA	Karlsson et al., 2014	GSE60645	450K	LU866	M3	Current	F	I	61	0.2	bronchioid	3	NA	NA
SUH	discovery	yes	yes	yes	yes	yes	Arbajian et al., 2020	GSE149521	450K	LU195	M3	Current	M	III	70.6	0.47	squamoid	2	NA	adjuvant therapy
SUH	discovery	yes	yes	yes	yes	yes	Arbajian et al., 2020	GSE149521	450K	LU716	M3	Current	F	II	71.7	0.25	squamoid	2	NA	no adjuvant therapy
SUH	discovery	yes	yes	yes	NA	yes	Arbajian et al., 2020	GSE149521	450K	LU387	M3	NA	M	II	54.7	0.52	squamoid	NA	NA	NA
SUH	discovery	yes	yes	yes	yes	NA	Karlsson et al., 2014	GSE60645	450K	LU976	M4	Former	F	I	60	0.25	bronchioid	3	NA	adjuvant therapy
SUH	discovery	yes	yes	yes	yes	NA	Nacer et al. (this)	GSE311943	EPIC	LU1150	M4	Former	M	III	73.3	0.5	bronchioid	1	NA	adjuvant therapy
SUH	discovery	yes	yes	yes	yes	NA	Nacer et al. (this)	GSE311943	EPIC	LU1184	M4	Current	F	II	71	0.58	magnoid	4	NA	no adjuvant therapy
SUH	discovery	yes	yes	yes	yes	NA	Nacer et al. (this)	GSE311943	EPIC	LU1158	M4	Current	F	III	68.6	0.65	magnoid	4	NA	adjuvant therapy
SUH	discovery	yes	yes	yes	yes	NA	Karlsson et al., 2014	GSE60645	450K	LU1163	M4	Current	F	I	69	0.28	squamoid	3	NA	no adjuvant therapy
SUH	discovery	yes	yes	yes	yes	NA	Karlsson et al., 2014	GSE60645	450K	LU136	M4	Current	F	II	52	0.7	magnoid	4	NA	no adjuvant therapy
SUH	discovery	yes	yes	yes	yes	yes	Karlsson et al., 2014	GSE60645	450K	LU137	M4	Current	F	I	47	0.46	magnoid	4	NA	no adjuvant therapy
SUH	discovery	yes	yes	yes	yes	NA	Karlsson et al., 2014	GSE60645	450K	LU219	M4	Former	M	I	80	0.45	squamoid	1	NA	no adjuvant therapy
SUH	discovery	yes	yes	yes	yes	NA	Karlsson et al., 2014	GSE60645	450K	LU330	M4	Former	M	II	77	0.36	magnoid	4	NA	NA
SUH	discovery	yes	yes	yes	yes	NA	Karlsson et al., 2014	GSE60645	450K	LU352	M4	Former	M	I	77	0.72	magnoid	4	NA	no adjuvant therapy
SUH	discovery	yes	yes	yes	yes	NA	Karlsson et al., 2014	GSE60645	450K	LU427	M4	Current	F	II	47	0.15	magnoid	4	NA	no adjuvant therapy
SUH	discovery	yes	yes	yes	yes	yes	Karlsson et al., 2014	GSE60645	450K	LU510	M4	Current	F	II	50	0.68	magnoid	4	NA	no adjuvant therapy
SUH	discovery	yes	yes	yes	yes	NA	Karlsson et al., 2014	GSE60645	450K	LU660	M4	Current	F	I	50	0.37	magnoid	4	NA	no adjuvant therapy
SUH	discovery	yes	yes	yes	yes	yes	Karlsson et al., 2014	GSE60645	450K	LU667	M4	Current	M	I	48	0.54	magnoid	4	NA	no adjuvant therapy
SUH	discovery	yes	yes	yes	yes	NA	Karlsson et al., 2014	GSE60645	450K	LU673	M4	Former	M	I	70	0.49	magnoid	4	NA	no adjuvant therapy
SUH	discovery	yes	yes	yes	yes	NA	Karlsson et al., 2014	GSE60645	450K	LU709	M4	Current	F	I	55	0.56	magnoid	4	NA	no adjuvant therapy
SUH	discovery	yes	yes	yes	yes	NA	Karlsson et al., 2014	GSE60645	450K	LU717	M4	Current	F	I	65	0.56	magnoid	4	NA	no adjuvant therapy
SUH	discovery	yes	yes	yes	yes	NA	Karlsson et al., 2014	GSE60645	450K	LU768	M4	Former	F	I	64	0.45	magnoid	4	NA	no adjuvant therapy
SUH	discovery	yes	yes	yes	yes	yes	Karlsson et al., 2014	GSE60645	450K	LU773	M4	Former	M	I	72	0.33	magnoid	4	NA	no adjuvant therapy
SUH	discovery	yes	yes	yes	yes	NA	Arbajian et al., 2020	GSE149521	450K	LU328	M4	Current	M	I	50.5	0.43	magnoid	4	NA	NA
SUH	discovery	yes	yes	yes	yes	NA	Arbajian et al., 2020	GSE149521	450K	LU591	M4	Current	F	I	59.2	0.53	magnoid	4	NA	NA
SUH	discovery	yes	yes	yes	yes	NA	Arbajian et al., 2020	GSE149521	450K	LU605	M4	Current	F	III	72.7	0.74	magnoid	4	NA	NA
SUH	discovery	yes	yes	yes	yes	NA	Karlsson et al., 2014	GSE60645	450K	LU627	M4	Current	F	I	52.7	0.47	magnoid	4	NA	no adjuvant therapy
SUH	discovery	yes	yes	yes	NA	yes	Karlsson et al., 2014	GSE60645	450K	LU16	M4	Current	M	I	60	0.98	magnoid	NA	NA	NA
SUH	discovery	yes	yes	yes	NA	yes	Karlsson et al., 2014	GSE60645	450K	LU302	M4	Current	F	I	62	0.44	magnoid	NA	NA	NA
SUH	discovery	yes	yes	yes	NA	yes	Arbajian et al., 2020	GSE149521	450K	LU735	M4	NA	F	III	75.6	0.94	magnoid	NA	NA	NA
TCGA	validation	NA	NA	NA	NA	NA	NA	NA	450K	TCGA-05-4384-01A	M1	Current/Former smoker	MALE	III	66	0.49	TRU	NA	NA	radiation
TCGA	validation	NA	NA	NA	NA	NA	NA	NA	450K	TCGA-05-5423-01A	M1	Current/Former smoker	MALE	II	65	0.59	TRU	NA	NA	NA
TCGA	validation	NA	NA	NA	NA	NA	NA	NA	450K	TCGA-05-5715-01A	M1	Non-smoker	FEMALE	I	69	0.73	TRU	NA	NA	NA
TCGA	validation	NA	NA	NA	NA	NA	NA	NA	450K	TCGA-38-6178-01A	M1	Non-smoker	FEMALE	III	70	0.32	TRU	NA	NA	no radiation
TCGA	validation	NA	NA	NA	NA	NA	NA	NA	450K	TCGA-38-A44F-01A	M1	Current/Former smoker	MALE	I	80	0.26	TRU	NA	NA	no radiation
TCGA	validation	NA	NA	NA	NA	NA	NA	NA	450K	TCGA-44-2665-01A	M1	Non-smoker	FEMALE	II	55	0.43	PI	NA	NA	no radiation
TCGA	validation	NA	NA	NA	NA	NA	NA	NA	450K	TCGA-44-2666-01A	M1	Current/Former smoker	MALE	I	43	0.56	PP	NA	NA	no radiation
TCGA	validation	NA	NA	NA	NA	NA	NA	NA	450K	TCGA-44-5645-01A	M1	Current/Former smoker	FEMALE	I	61	0.54	TRU	NA	NA	no radiation
TCGA	validation	NA	NA	NA	NA	NA	NA	NA	450K	TCGA-44-6146-01A	M1	Current/Former smoker	MALE	II	64	0.7	PP	NA	NA	no radiation
TCGA	validation	NA	NA	NA	NA	NA	NA	NA	450K	TCGA-44-6775-01A	M1	Current/Former smoker	FEMALE	I	72	0.27	PI	NA	NA	no radiation
TCGA	validation	NA	NA	NA	NA	NA	NA	NA	450K	TCGA-44-6776-01A	M1	Current/Former smoker	FEMALE	I	60	0.65	TRU	NA	NA	no radiation
TCGA	validation	NA	NA	NA	NA	NA	NA	NA	450K	TCGA-44-7659-01A	M1	Current/Former smoker	MALE	I	70	0.56	TRU	NA	NA	no radiation
TCGA	validation	NA	NA	NA	NA	NA	NA	NA	450K	TCGA-44-7671-01A	M1	Current/Former smoker	MALE	I	64	0.58	PP	NA	NA	no radiation
TCGA	validation	NA	NA	NA	NA	NA	NA	NA	450K	TCGA-49-4490-01A	M1	Current/Former smoker	FEMALE	III	45	0.26	TRU	NA	NA	radiation
TCGA	validation	NA	NA	NA	NA	NA	NA	NA	450K	TCGA-49-4512-01A	M1	Non-smoker	FEMALE	III	69	0.32	TRU	NA	NA	no radiation
TCGA	validation	NA	NA	NA	NA	NA	NA	NA	450K	TCGA-49-6744-01A	M1	Current/Former smoker	FEMALE	II	64	0.37	TRU	NA	NA	no radiation
TCGA	validation	NA	NA	NA	NA	NA	NA	NA	450K	TCGA-49-AAQV-01A	M1	Non-smoker	FEMALE	II	63	0.25	PP	NA	NA	no radiation
TCGA	validation	NA	NA	NA	NA	NA	NA	NA	450K	TCGA-49-AARQ-01A	M1	Current/Former smoker	FEMALE	I	41	0.52	Unclassified	NA	NA	no radiation
TCGA	validation	NA	NA	NA	NA	NA	NA	NA	450K	TCGA-50-5055-01A	M1	NA	FEMALE	II	79	0.13	TRU	NA	NA	no radiation
TCGA	validation	NA	NA	NA	NA	NA	NA	NA	450K	TCGA-50-5932-01A	M1	NA	MALE	II	75	0.84	PP	NA	NA	no radiation
TCGA	validation	NA	NA	NA	NA	NA	NA	NA	450K	TCGA-50-5935-01A	M1	NA	FEMALE	I	86	0.39	TRU	NA	NA	radiation
TCGA	validation	NA	NA	NA	NA	NA	NA	NA	450K	TCGA-50-5941-01A	M1	Current/Former smoker	FEMALE	III	55	0.27	PI	NA	NA	no radiation
TCGA	validation	NA	NA	NA	NA	NA	NA	NA	450K	TCGA-50-5942-01A	M1	Current/Former smoker	FEMALE	I	67	0.69	TRU	NA	NA	radiation
TCGA	validation	NA	NA	NA	NA	NA	NA	NA	450K	TCGA-50-5944-01A	M1	NA	FEMALE	I	69	0.57	TRU	NA	NA	no radiation
TCGA	validation	NA	NA	NA	NA	NA	NA	NA	450K	TCGA-50-6594-01A	M1	Current/Former smoker	FEMALE	III	79	0.6	PI	NA	NA	no radiation
TCGA	validation	NA	NA	NA	NA	NA	NA	NA	450K	TCGA-50-6595-01A	M1	Current/Former smoker	FEMALE	III	74	0.22	PI	NA	NA	radiation
TCGA	validation	NA	NA	NA	NA	NA	NA	NA	450K	TCGA-50-8457-01A	M1	Current/Former smoker	FEMALE	I	63	0.6	TRU	NA	NA	no radiation
TCGA	validation	NA	NA	NA	NA	NA	NA	NA	450K	TCGA-50-8460-01A	M1	NA	MALE	I	74	0.42	TRU	NA	NA	radiation
TCGA	validation	NA	NA	NA	NA	NA	NA	NA	450K	TCGA-53-7626-01A	M1	Current/Former smoker	FEMALE	II	76	0.42	TRU	NA	NA	no radiation
TCGA	validation	NA	NA	NA	NA	NA	NA	NA	450K	TCGA-55-6543-01A	M1	Current/Former smoker	FEMALE	I	60	0.65	TRU	NA	NA	no radiation
TCGA	validation	NA	NA	NA	NA	NA	NA	NA	450K	TCGA-55-6972-01A	M1	Current/Former smoker	MALE	I	72	0.83	PP	NA	NA	no radiation
TCGA	validation	NA	NA	NA	NA	NA	NA	NA	450K	TCGA-55-6980-01A	M1	Non-smoker	MALE	I	56	0.31	TRU	NA	NA	no radiation
TCGA	validation	NA	NA	NA	NA	NA	NA	NA	450K	TCGA-55-6983-01A	M1	Current/Former smoker	MALE	II	81	0.27	TRU	NA	NA	no radiation
TCGA	validation	NA	NA	NA	NA	NA	NA	NA	450K	TCGA-55-6985-01A	M1	Current/Former smoker	FEMALE	I	58	0.39	PI	NA	NA	no radiation
TCGA	validation	NA	NA	NA	NA	NA	NA	NA	450K	TCGA-55-6986-01A	M1	Non-smoker	FEMALE	I	74	0.4	TRU	NA	NA	no radiation
TCGA	validation	NA	NA	NA	NA	NA	NA	NA	450K	TCGA-55-7573-01A	M1	Current/Former smoker	FEMALE	I	72	0.33	TRU	NA	NA	no radiation
TCGA	validation	NA	NA	NA	NA	NA	NA	NA	450K	TCGA-55-7724-01A	M1	Current/Former smoker	FEMALE	I	76	0.28	PI	NA	NA	no radiation
TCGA	validation	NA	NA	NA	NA	NA	NA	NA	450K	TCGA-55-7725-01A	M1	Current/Former smoker	FEMALE	I	68	0.61	TRU	NA	NA	no radiation
TCGA	validation	NA	NA	NA	NA	NA	NA	NA	450K	TCGA-55-7728-01A	M1	Current/Former smoker	FEMALE	I	64	0.42	TRU	NA	NA	no radiation
TCGA	validation	NA	NA	NA	NA	NA	NA	NA	450K	TCGA-55-8087-01A	M1	Non-smoker	FEMALE	I	59	0.82	TRU	NA	NA	no radiation
TCGA	validation	NA	NA	NA	NA	NA	NA	NA	450K	TCGA-55-8091-01A	M1	Current/Former smoker	MALE	I	74	0.6	PI	NA	NA	no radiation
TCGA	validation	NA	NA	NA	NA	NA	NA	NA	450K	TCGA-55-8097-01A	M1	Current/Former smoker	FEMALE	I	60	0.64	TRU	NA	NA	no radiation
TCGA	validation	NA	NA	NA	NA	NA	NA	NA	450K	TCGA-55-8204-01A	M1	Current/Former smoker	FEMALE	I	87	0.34	PI	NA	NA	no radiation
TCGA	validation	NA	NA	NA	NA	NA	NA	NA	450K	TCGA-55-8206-01A	M1	Non-smoker	MALE	I	56	0.46	TRU	NA	NA	no radiation
TCGA	validation	NA	NA	NA	NA	NA	NA	NA	450K	TCGA-55-8207-01A	M1	Current/Former smoker	MALE	I	73	0.57	TRU	NA	NA	no radiation
TCGA	validation	NA	NA	NA	NA	NA	NA	NA	450K	TCGA-55-8512-01A	M1	Current/Former smoker	MALE	IV	41	0.35	TRU	NA	NA	no radiation
TCGA	validation	NA	NA	NA	NA	NA	NA	NA	450K	TCGA-55-8619-01A	M1	Non-smoker	FEMALE	II	72	0.24	TRU	NA	NA	no radiation
TCGA	validation	NA	NA	NA	NA	NA	NA	NA	450K	TCGA-55-8621-01A	M1	Current/Former smoker	FEMALE	I	75	0.2	TRU	NA	NA	no radiation
TCGA	validation	NA	NA	NA	NA	NA	NA	NA	450K	TCGA-55-A48Z-01A	M1	Current/Former smoker	FEMALE	III	60	0.41	PI	NA	NA	radiation
TCGA	validation	NA	NA	NA	NA	NA	NA	NA	450K	TCGA-55-A491-01A	M1	Current/Former smoker	FEMALE	I	81	0.45	PI	NA	NA	no radiation
TCGA	validation	NA	NA	NA	NA	NA	NA	NA	450K	TCGA-55-A492-01A	M1	Current/Former smoker	FEMALE	I	70	0.54	TRU	NA	NA	no radiation
TCGA	validation	NA	NA	NA	NA	NA	NA	NA	450K	TCGA-62-8394-01A	M1	Non-smoker	FEMALE	III	65	0.53	Unclassified	NA	NA	no radiation
TCGA	validation	NA	NA	NA	NA	NA	NA	NA	450K	TCGA-62-8395-01A	M1	Non-smoker	FEMALE	II	80	0.65	TRU	NA	NA	no radiation
TCGA	validation	NA	NA	NA	NA	NA	NA	NA	450K	TCGA-62-8397-01A	M1	Non-smoker	FEMALE	II	70	0.69	TRU	NA	NA	no radiation
TCGA	validation	NA	NA	NA	NA	NA	NA	NA	450K	TCGA-62-A46P-01A	M1	Current/Former smoker	MALE	I	65	0.7	PP	NA	NA	no radiation
TCGA	validation	NA	NA	NA	NA	NA	NA	NA	450K	TCGA-62-A46Y-01A	M1	Non-smoker	FEMALE	III	70	0.48	TRU	NA	NA	radiation
TCGA	validation	NA	NA	NA	NA	NA	NA	NA	450K	TCGA-67-4679-01B	M1	Current/Former smoker	MALE	NA	69	0.71	TRU	NA	NA	NA
TCGA	validation	NA	NA	NA	NA	NA	NA	NA	450K	TCGA-67-6215-01A	M1	Non-smoker	FEMALE	I	52	0.69	TRU	NA	NA	no radiation
TCGA	validation	NA	NA	NA	NA	NA	NA	NA	450K	TCGA-67-6216-01A	M1	Non-smoker	FEMALE	I	57	0.56	TRU	NA	NA	no radiation
TCGA	validation	NA	NA	NA	NA	NA	NA	NA	450K	TCGA-67-6217-01A	M1	Current/Former smoker	FEMALE	II	73	0.25	TRU	NA	NA	no radiation
TCGA	validation	NA	NA	NA	NA	NA	NA	NA	450K	TCGA-69-7760-01A	M1	Non-smoker	MALE	II	73	0.65	PP	NA	NA	no radiation
TCGA	validation	NA	NA	NA	NA	NA	NA	NA	450K	TCGA-69-7763-01A	M1	Current/Former smoker	MALE	I	69	0.35	TRU	NA	NA	no radiation
TCGA	validation	NA	NA	NA	NA	NA	NA	NA	450K	TCGA-69-7764-01A	M1	Current/Former smoker	MALE	I	75	0.8	TRU	NA	NA	no radiation
TCGA	validation	NA	NA	NA	NA	NA	NA	NA	450K	TCGA-69-8253-01A	M1	Current/Former smoker	FEMALE	II	59	0.39	PP	NA	NA	no radiation
TCGA	validation	NA	NA	NA	NA	NA	NA	NA	450K	TCGA-69-8254-01A	M1	Current/Former smoker	MALE	NA	85	0.41	TRU	NA	NA	no radiation
TCGA	validation	NA	NA	NA	NA	NA	NA	NA	450K	TCGA-73-7498-01A	M1	Current/Former smoker	FEMALE	I	58	0.62	TRU	NA	NA	no radiation
TCGA	validation	NA	NA	NA	NA	NA	NA	NA	450K	TCGA-73-7499-01A	M1	Non-smoker	FEMALE	I	81	0.38	PI	NA	NA	no radiation
TCGA	validation	NA	NA	NA	NA	NA	NA	NA	450K	TCGA-75-5126-01A	M1	Current/Former smoker	FEMALE	III	NA	0.24	PI	NA	NA	no radiation
TCGA	validation	NA	NA	NA	NA	NA	NA	NA	450K	TCGA-75-5146-01A	M1	Current/Former smoker	MALE	I	NA	0.58	TRU	NA	NA	no radiation
TCGA	validation	NA	NA	NA	NA	NA	NA	NA	450K	TCGA-75-5147-01A	M1	Non-smoker	FEMALE	I	NA	0.4	PI	NA	NA	no radiation
TCGA	validation	NA	NA	NA	NA	NA	NA	NA	450K	TCGA-75-6203-01A	M1	Non-smoker	FEMALE	III	NA	0.26	TRU	NA	NA	no radiation
TCGA	validation	NA	NA	NA	NA	NA	NA	NA	450K	TCGA-75-6212-01A	M1	Non-smoker	FEMALE	II	NA	0.43	TRU	NA	NA	no radiation
TCGA	validation	NA	NA	NA	NA	NA	NA	NA	450K	TCGA-75-7025-01A	M1	Current/Former smoker	MALE	I	NA	0.34	TRU	NA	NA	no radiation
TCGA	validation	NA	NA	NA	NA	NA	NA	NA	450K	TCGA-78-7148-01A	M1	Current/Former smoker	MALE	II	71	0.6	PP	NA	NA	no radiation
TCGA	validation	NA	NA	NA	NA	NA	NA	NA	450K	TCGA-78-7149-01A	M1	Current/Former smoker	MALE	III	71	0.6	PP	NA	NA	no radiation
TCGA	validation	NA	NA	NA	NA	NA	NA	NA	450K	TCGA-78-7153-01A	M1	Current/Former smoker	FEMALE	I	65	0.57	PP	NA	NA	no radiation
TCGA	validation	NA	NA	NA	NA	NA	NA	NA	450K	TCGA-78-7156-01A	M1	Current/Former smoker	MALE	IV	62	0.8	PP	NA	NA	no radiation
TCGA	validation	NA	NA	NA	NA	NA	NA	NA	450K	TCGA-78-7158-01A	M1	Current/Former smoker	FEMALE	III	59	0.9	TRU	NA	NA	no radiation
TCGA	validation	NA	NA	NA	NA	NA	NA	NA	450K	TCGA-78-7160-01A	M1	Current/Former smoker	MALE	IV	61	0.29	PP	NA	NA	no radiation
TCGA	validation	NA	NA	NA	NA	NA	NA	NA	450K	TCGA-78-7162-01A	M1	Current/Former smoker	MALE	I	75	0.27	TRU	NA	NA	no radiation
TCGA	validation	NA	NA	NA	NA	NA	NA	NA	450K	TCGA-78-7163-01A	M1	Current/Former smoker	MALE	I	60	0.68	TRU	NA	NA	no radiation
TCGA	validation	NA	NA	NA	NA	NA	NA	NA	450K	TCGA-78-7167-01A	M1	Current/Former smoker	MALE	IV	77	0.84	TRU	NA	NA	no radiation
TCGA	validation	NA	NA	NA	NA	NA	NA	NA	450K	TCGA-78-7537-01A	M1	Current/Former smoker	MALE	I	72	0.74	TRU	NA	NA	no radiation
TCGA	validation	NA	NA	NA	NA	NA	NA	NA	450K	TCGA-78-7633-01A	M1	Current/Former smoker	MALE	I	67	0.75	PP	NA	NA	NA
TCGA	validation	NA	NA	NA	NA	NA	NA	NA	450K	TCGA-80-5607-01A	M1	Current/Former smoker	FEMALE	II	NA	0.49	TRU	NA	NA	no radiation
TCGA	validation	NA	NA	NA	NA	NA	NA	NA	450K	TCGA-86-7714-01A	M1	Current/Former smoker	FEMALE	III	61	0.67	TRU	NA	NA	no radiation
TCGA	validation	NA	NA	NA	NA	NA	NA	NA	450K	TCGA-86-7954-01A	M1	Current/Former smoker	FEMALE	I	68	0.27	Unclassified	NA	NA	no radiation
TCGA	validation	NA	NA	NA	NA	NA	NA	NA	450K	TCGA-86-8056-01A	M1	Current/Former smoker	FEMALE	III	63	0.37	TRU	NA	NA	NA
TCGA	validation	NA	NA	NA	NA	NA	NA	NA	450K	TCGA-86-8073-01A	M1	Current/Former smoker	MALE	I	58	0.43	Unclassified	NA	NA	no radiation
TCGA	validation	NA	NA	NA	NA	NA	NA	NA	450K	TCGA-86-8075-01A	M1	Non-smoker	FEMALE	I	66	0.3	PI	NA	NA	no radiation
TCGA	validation	NA	NA	NA	NA	NA	NA	NA	450K	TCGA-86-8076-01A	M1	Non-smoker	MALE	I	42	0.24	TRU	NA	NA	no radiation
TCGA	validation	NA	NA	NA	NA	NA	NA	NA	450K	TCGA-86-8280-01A	M1	Non-smoker	FEMALE	II	54	0.45	TRU	NA	NA	no radiation
TCGA	validation	NA	NA	NA	NA	NA	NA	NA	450K	TCGA-86-8281-01A	M1	Current/Former smoker	MALE	I	75	0.54	PP	NA	NA	NA
TCGA	validation	NA	NA	NA	NA	NA	NA	NA	450K	TCGA-86-8668-01A	M1	Non-smoker	FEMALE	I	61	0.41	TRU	NA	NA	no radiation
TCGA	validation	NA	NA	NA	NA	NA	NA	NA	450K	TCGA-86-8671-01A	M1	Non-smoker	FEMALE	II	72	1	TRU	NA	NA	no radiation
TCGA	validation	NA	NA	NA	NA	NA	NA	NA	450K	TCGA-91-6830-01A	M1	Current/Former smoker	FEMALE	II	65	0.28	TRU	NA	NA	no radiation
TCGA	validation	NA	NA	NA	NA	NA	NA	NA	450K	TCGA-91-6849-01A	M1	Current/Former smoker	FEMALE	III	75	0.62	TRU	NA	NA	NA
TCGA	validation	NA	NA	NA	NA	NA	NA	NA	450K	TCGA-91-8496-01A	M1	Non-smoker	FEMALE	I	63	0.5	TRU	NA	NA	no radiation
TCGA	validation	NA	NA	NA	NA	NA	NA	NA	450K	TCGA-91-8497-01A	M1	Non-smoker	FEMALE	I	75	0.45	TRU	NA	NA	no radiation
TCGA	validation	NA	NA	NA	NA	NA	NA	NA	450K	TCGA-91-A4BD-01A	M1	Current/Former smoker	MALE	II	78	0.55	TRU	NA	NA	no radiation
TCGA	validation	NA	NA	NA	NA	NA	NA	NA	450K	TCGA-93-7347-01A	M1	Current/Former smoker	FEMALE	I	76	0.3	TRU	NA	NA	no radiation
TCGA	validation	NA	NA	NA	NA	NA	NA	NA	450K	TCGA-93-7348-01A	M1	Current/Former smoker	FEMALE	I	75	0.45	TRU	NA	NA	no radiation
TCGA	validation	NA	NA	NA	NA	NA	NA	NA	450K	TCGA-93-A4JN-01A	M1	Current/Former smoker	MALE	IV	71	0.37	Unclassified	NA	NA	no radiation
TCGA	validation	NA	NA	NA	NA	NA	NA	NA	450K	TCGA-93-A4JP-01A	M1	Non-smoker	MALE	IV	64	0.27	TRU	NA	NA	no radiation
TCGA	validation	NA	NA	NA	NA	NA	NA	NA	450K	TCGA-97-7546-01A	M1	Current/Former smoker	FEMALE	I	76	0.67	TRU	NA	NA	radiation
TCGA	validation	NA	NA	NA	NA	NA	NA	NA	450K	TCGA-97-7547-01A	M1	Current/Former smoker	FEMALE	I	67	0.55	TRU	NA	NA	no radiation
TCGA	validation	NA	NA	NA	NA	NA	NA	NA	450K	TCGA-97-7553-01A	M1	Current/Former smoker	FEMALE	I	58	0.29	TRU	NA	NA	no radiation
TCGA	validation	NA	NA	NA	NA	NA	NA	NA	450K	TCGA-97-7938-01A	M1	Current/Former smoker	FEMALE	I	76	0.61	TRU	NA	NA	no radiation
TCGA	validation	NA	NA	NA	NA	NA	NA	NA	450K	TCGA-97-7941-01A	M1	Current/Former smoker	FEMALE	I	72	0.36	TRU	NA	NA	no radiation
TCGA	validation	NA	NA	NA	NA	NA	NA	NA	450K	TCGA-97-8171-01A	M1	Current/Former smoker	MALE	IV	81	0.82	TRU	NA	NA	no radiation
TCGA	validation	NA	NA	NA	NA	NA	NA	NA	450K	TCGA-97-8172-01A	M1	Current/Former smoker	FEMALE	I	75	0.32	TRU	NA	NA	no radiation
TCGA	validation	NA	NA	NA	NA	NA	NA	NA	450K	TCGA-97-8174-01A	M1	Current/Former smoker	MALE	II	67	0.3	TRU	NA	NA	no radiation
TCGA	validation	NA	NA	NA	NA	NA	NA	NA	450K	TCGA-97-8177-01A	M1	Non-smoker	FEMALE	I	59	0.25	TRU	NA	NA	no radiation
TCGA	validation	NA	NA	NA	NA	NA	NA	NA	450K	TCGA-97-8552-01A	M1	Non-smoker	FEMALE	I	55	0.27	TRU	NA	NA	no radiation
TCGA	validation	NA	NA	NA	NA	NA	NA	NA	450K	TCGA-97-A4M0-01A	M1	Current/Former smoker	FEMALE	I	60	0.55	TRU	NA	NA	no radiation
TCGA	validation	NA	NA	NA	NA	NA	NA	NA	450K	TCGA-97-A4M1-01A	M1	Current/Former smoker	FEMALE	I	52	0.36	TRU	NA	NA	no radiation
TCGA	validation	NA	NA	NA	NA	NA	NA	NA	450K	TCGA-97-A4M2-01A	M1	Current/Former smoker	MALE	I	66	0.37	TRU	NA	NA	no radiation
TCGA	validation	NA	NA	NA	NA	NA	NA	NA	450K	TCGA-97-A4M3-01A	M1	Current/Former smoker	FEMALE	I	69	0.69	PP	NA	NA	no radiation
TCGA	validation	NA	NA	NA	NA	NA	NA	NA	450K	TCGA-97-A4M5-01A	M1	Current/Former smoker	MALE	I	83	0.25	TRU	NA	NA	no radiation
TCGA	validation	NA	NA	NA	NA	NA	NA	NA	450K	TCGA-97-A4M6-01A	M1	Non-smoker	FEMALE	I	45	0.43	TRU	NA	NA	no radiation
TCGA	validation	NA	NA	NA	NA	NA	NA	NA	450K	TCGA-99-7458-01A	M1	Current/Former smoker	FEMALE	III	74	0.36	TRU	NA	NA	no radiation
TCGA	validation	NA	NA	NA	NA	NA	NA	NA	450K	TCGA-99-AA5R-01A	M1	Current/Former smoker	FEMALE	I	70	0.96	TRU	NA	NA	no radiation
TCGA	validation	NA	NA	NA	NA	NA	NA	NA	450K	TCGA-J2-8192-01A	M1	Non-smoker	FEMALE	II	65	0.41	PI	NA	NA	no radiation
TCGA	validation	NA	NA	NA	NA	NA	NA	NA	450K	TCGA-J2-A4AE-01A	M1	Non-smoker	FEMALE	I	77	0.52	TRU	NA	NA	no radiation
TCGA	validation	NA	NA	NA	NA	NA	NA	NA	450K	TCGA-L9-A443-01A	M1	Current/Former smoker	FEMALE	I	63	0.48	TRU	NA	NA	no radiation
TCGA	validation	NA	NA	NA	NA	NA	NA	NA	450K	TCGA-L9-A50W-01A	M1	Current/Former smoker	MALE	II	75	0.76	TRU	NA	NA	no radiation
TCGA	validation	NA	NA	NA	NA	NA	NA	NA	450K	TCGA-MP-A4T7-01A	M1	Current/Former smoker	FEMALE	IV	75	0.34	PP	NA	NA	no radiation
TCGA	validation	NA	NA	NA	NA	NA	NA	NA	450K	TCGA-MP-A4TH-01A	M1	Current/Former smoker	FEMALE	I	70	0.4	TRU	NA	NA	no radiation
TCGA	validation	NA	NA	NA	NA	NA	NA	NA	450K	TCGA-MP-A5C7-01A	M1	Current/Former smoker	FEMALE	I	76	0.87	PP	NA	NA	no radiation
TCGA	validation	NA	NA	NA	NA	NA	NA	NA	450K	TCGA-NJ-A4YG-01A	M1	Current/Former smoker	MALE	I	65	0.32	TRU	NA	NA	no radiation
TCGA	validation	NA	NA	NA	NA	NA	NA	NA	450K	TCGA-NJ-A55A-01A	M1	Current/Former smoker	FEMALE	I	76	0.21	TRU	NA	NA	no radiation
TCGA	validation	NA	NA	NA	NA	NA	NA	NA	450K	TCGA-NJ-A7XG-01A	M1	Current/Former smoker	MALE	III	49	0.62	TRU	NA	NA	no radiation
TCGA	validation	NA	NA	NA	NA	NA	NA	NA	450K	TCGA-O1-A52J-01A	M1	Current/Former smoker	FEMALE	I	74	0.5	TRU	NA	NA	no radiation
TCGA	validation	NA	NA	NA	NA	NA	NA	NA	450K	TCGA-S2-AA1A-01A	M1	Current/Former smoker	FEMALE	I	68	0.32	TRU	NA	NA	no radiation
TCGA	validation	NA	NA	NA	NA	NA	NA	NA	450K	TCGA-05-4415-01A	M2	Current/Former smoker	MALE	III	57	0.67	PP	NA	NA	no radiation
TCGA	validation	NA	NA	NA	NA	NA	NA	NA	450K	TCGA-05-5425-01A	M2	Current/Former smoker	MALE	II	68	0.71	PP	NA	NA	radiation
TCGA	validation	NA	NA	NA	NA	NA	NA	NA	450K	TCGA-35-5375-01A	M2	Current/Former smoker	MALE	III	61	0.58	PI	NA	NA	NA
TCGA	validation	NA	NA	NA	NA	NA	NA	NA	450K	TCGA-44-5643-01A	M2	Current/Former smoker	MALE	III	53	0.56	PI	NA	NA	radiation
TCGA	validation	NA	NA	NA	NA	NA	NA	NA	450K	TCGA-44-6779-01A	M2	Current/Former smoker	FEMALE	II	50	0.6	PI	NA	NA	no radiation
TCGA	validation	NA	NA	NA	NA	NA	NA	NA	450K	TCGA-44-7660-01A	M2	Current/Former smoker	MALE	I	72	0.58	PI	NA	NA	no radiation
TCGA	validation	NA	NA	NA	NA	NA	NA	NA	450K	TCGA-44-7670-01A	M2	Current/Former smoker	FEMALE	II	47	0.5	PP	NA	NA	no radiation
TCGA	validation	NA	NA	NA	NA	NA	NA	NA	450K	TCGA-44-A4SS-01A	M2	Current/Former smoker	MALE	I	73	0.25	PI	NA	NA	no radiation
TCGA	validation	NA	NA	NA	NA	NA	NA	NA	450K	TCGA-49-6742-01A	M2	Current/Former smoker	MALE	II	70	0.49	PP	NA	NA	no radiation
TCGA	validation	NA	NA	NA	NA	NA	NA	NA	450K	TCGA-49-6743-01A	M2	Current/Former smoker	FEMALE	III	81	0.27	PP	NA	NA	no radiation
TCGA	validation	NA	NA	NA	NA	NA	NA	NA	450K	TCGA-49-6767-01A	M2	Current/Former smoker	FEMALE	II	46	0.43	PI	NA	NA	NA
TCGA	validation	NA	NA	NA	NA	NA	NA	NA	450K	TCGA-49-AAR9-01A	M2	Current/Former smoker	MALE	II	61	0.75	PI	NA	NA	no radiation
TCGA	validation	NA	NA	NA	NA	NA	NA	NA	450K	TCGA-49-AARE-01A	M2	Current/Former smoker	FEMALE	I	51	0.42	PP	NA	NA	no radiation
TCGA	validation	NA	NA	NA	NA	NA	NA	NA	450K	TCGA-50-5066-01A	M2	Non-smoker	MALE	I	72	0.27	PI	NA	NA	no radiation
TCGA	validation	NA	NA	NA	NA	NA	NA	NA	450K	TCGA-50-5072-01A	M2	Current/Former smoker	MALE	III	74	0.4	PP	NA	NA	radiation
TCGA	validation	NA	NA	NA	NA	NA	NA	NA	450K	TCGA-50-5931-01A	M2	Current/Former smoker	FEMALE	I	75	0.86	PP	NA	NA	no radiation
TCGA	validation	NA	NA	NA	NA	NA	NA	NA	450K	TCGA-50-5936-01A	M2	NA	MALE	III	58	0.6	PP	NA	NA	no radiation
TCGA	validation	NA	NA	NA	NA	NA	NA	NA	450K	TCGA-50-5939-01A	M2	Current/Former smoker	MALE	I	85	0.38	PI	NA	NA	no radiation
TCGA	validation	NA	NA	NA	NA	NA	NA	NA	450K	TCGA-50-6591-01A	M2	Non-smoker	FEMALE	IV	63	0.9	PP	NA	NA	no radiation
TCGA	validation	NA	NA	NA	NA	NA	NA	NA	450K	TCGA-50-6592-01A	M2	Current/Former smoker	FEMALE	I	71	0.28	PI	NA	NA	radiation
TCGA	validation	NA	NA	NA	NA	NA	NA	NA	450K	TCGA-53-7624-01A	M2	Current/Former smoker	FEMALE	IV	40	0.69	PI	NA	NA	no radiation
TCGA	validation	NA	NA	NA	NA	NA	NA	NA	450K	TCGA-55-6970-01A	M2	Current/Former smoker	FEMALE	III	67	0.56	PP	NA	NA	radiation
TCGA	validation	NA	NA	NA	NA	NA	NA	NA	450K	TCGA-55-6975-01A	M2	Current/Former smoker	MALE	II	61	0.46	PI	NA	NA	no radiation
TCGA	validation	NA	NA	NA	NA	NA	NA	NA	450K	TCGA-55-7570-01A	M2	Current/Former smoker	MALE	I	60	0.57	PP	NA	NA	no radiation
TCGA	validation	NA	NA	NA	NA	NA	NA	NA	450K	TCGA-55-7726-01A	M2	Current/Former smoker	FEMALE	I	72	0.26	PI	NA	NA	no radiation
TCGA	validation	NA	NA	NA	NA	NA	NA	NA	450K	TCGA-55-8089-01A	M2	Current/Former smoker	MALE	I	56	0.33	PI	NA	NA	no radiation
TCGA	validation	NA	NA	NA	NA	NA	NA	NA	450K	TCGA-55-8208-01A	M2	Current/Former smoker	FEMALE	I	73	0.24	PI	NA	NA	no radiation
TCGA	validation	NA	NA	NA	NA	NA	NA	NA	450K	TCGA-55-8302-01A	M2	Current/Former smoker	MALE	I	54	0.46	PI	NA	NA	no radiation
TCGA	validation	NA	NA	NA	NA	NA	NA	NA	450K	TCGA-55-8505-01A	M2	Non-smoker	MALE	III	62	0.32	PP	NA	NA	no radiation
TCGA	validation	NA	NA	NA	NA	NA	NA	NA	450K	TCGA-55-8614-01A	M2	Current/Former smoker	MALE	I	76	0.32	PI	NA	NA	no radiation
TCGA	validation	NA	NA	NA	NA	NA	NA	NA	450K	TCGA-62-8398-01A	M2	Current/Former smoker	MALE	III	55	0.5	PP	NA	NA	no radiation
TCGA	validation	NA	NA	NA	NA	NA	NA	NA	450K	TCGA-62-8399-01A	M2	Current/Former smoker	MALE	III	62	0.5	PP	NA	NA	no radiation
TCGA	validation	NA	NA	NA	NA	NA	NA	NA	450K	TCGA-62-A46O-01A	M2	Current/Former smoker	FEMALE	I	65	0.82	PP	NA	NA	no radiation
TCGA	validation	NA	NA	NA	NA	NA	NA	NA	450K	TCGA-62-A471-01A	M2	Current/Former smoker	MALE	II	64	0.46	PP	NA	NA	no radiation
TCGA	validation	NA	NA	NA	NA	NA	NA	NA	450K	TCGA-64-1679-01A	M2	Current/Former smoker	FEMALE	III	58	0.26	PI	NA	NA	no radiation
TCGA	validation	NA	NA	NA	NA	NA	NA	NA	450K	TCGA-64-5781-01A	M2	Current/Former smoker	FEMALE	I	55	0.38	PI	NA	NA	no radiation
TCGA	validation	NA	NA	NA	NA	NA	NA	NA	450K	TCGA-69-7980-01A	M2	Current/Former smoker	FEMALE	I	70	0.55	TRU	NA	NA	no radiation
TCGA	validation	NA	NA	NA	NA	NA	NA	NA	450K	TCGA-69-8255-01A	M2	Current/Former smoker	MALE	I	71	0.37	PP	NA	NA	no radiation
TCGA	validation	NA	NA	NA	NA	NA	NA	NA	450K	TCGA-73-A9RS-01A	M2	Current/Former smoker	MALE	II	41	0.61	PP	NA	NA	radiation
TCGA	validation	NA	NA	NA	NA	NA	NA	NA	450K	TCGA-75-6214-01A	M2	Current/Former smoker	FEMALE	III	NA	0.64	PP	NA	NA	no radiation
TCGA	validation	NA	NA	NA	NA	NA	NA	NA	450K	TCGA-75-7027-01A	M2	Current/Former smoker	MALE	I	NA	0.62	PP	NA	NA	no radiation
TCGA	validation	NA	NA	NA	NA	NA	NA	NA	450K	TCGA-78-7146-01A	M2	Current/Former smoker	FEMALE	III	71	0.68	PI	NA	NA	no radiation
TCGA	validation	NA	NA	NA	NA	NA	NA	NA	450K	TCGA-78-7150-01A	M2	Current/Former smoker	MALE	II	59	0.46	PP	NA	NA	no radiation
TCGA	validation	NA	NA	NA	NA	NA	NA	NA	450K	TCGA-78-7154-01A	M2	Current/Former smoker	MALE	III	72	0.5	PP	NA	NA	NA
TCGA	validation	NA	NA	NA	NA	NA	NA	NA	450K	TCGA-78-7155-01A	M2	Current/Former smoker	MALE	I	68	0.82	PI	NA	NA	NA
TCGA	validation	NA	NA	NA	NA	NA	NA	NA	450K	TCGA-78-7166-01A	M2	Current/Former smoker	MALE	II	84	0.63	PP	NA	NA	radiation
TCGA	validation	NA	NA	NA	NA	NA	NA	NA	450K	TCGA-78-7220-01A	M2	Current/Former smoker	FEMALE	III	53	0.61	PP	NA	NA	radiation
TCGA	validation	NA	NA	NA	NA	NA	NA	NA	450K	TCGA-78-8640-01A	M2	Current/Former smoker	MALE	II	59	0.35	PP	NA	NA	no radiation
TCGA	validation	NA	NA	NA	NA	NA	NA	NA	450K	TCGA-80-5611-01A	M2	Current/Former smoker	MALE	I	NA	0.51	PI	NA	NA	no radiation
TCGA	validation	NA	NA	NA	NA	NA	NA	NA	450K	TCGA-86-7711-01A	M2	Current/Former smoker	MALE	II	70	0.33	PI	NA	NA	no radiation
TCGA	validation	NA	NA	NA	NA	NA	NA	NA	450K	TCGA-86-7955-01A	M2	Non-smoker	MALE	I	62	0.73	PP	NA	NA	radiation
TCGA	validation	NA	NA	NA	NA	NA	NA	NA	450K	TCGA-86-8055-01A	M2	Current/Former smoker	MALE	II	79	0.28	PI	NA	NA	no radiation
TCGA	validation	NA	NA	NA	NA	NA	NA	NA	450K	TCGA-86-8585-01A	M2	Non-smoker	MALE	I	57	0.29	PI	NA	NA	no radiation
TCGA	validation	NA	NA	NA	NA	NA	NA	NA	450K	TCGA-86-8674-01A	M2	Current/Former smoker	MALE	II	50	0.58	PP	NA	NA	no radiation
TCGA	validation	NA	NA	NA	NA	NA	NA	NA	450K	TCGA-91-6847-01A	M2	Current/Former smoker	FEMALE	I	62	0.85	PP	NA	NA	radiation
TCGA	validation	NA	NA	NA	NA	NA	NA	NA	450K	TCGA-91-6848-01A	M2	Current/Former smoker	MALE	III	59	0.31	PI	NA	NA	no radiation
TCGA	validation	NA	NA	NA	NA	NA	NA	NA	450K	TCGA-93-A4JQ-01A	M2	Current/Former smoker	MALE	I	49	0.2	PI	NA	NA	no radiation
TCGA	validation	NA	NA	NA	NA	NA	NA	NA	450K	TCGA-95-7944-01A	M2	Current/Former smoker	MALE	I	71	0.41	PI	NA	NA	no radiation
TCGA	validation	NA	NA	NA	NA	NA	NA	NA	450K	TCGA-95-7947-01A	M2	Current/Former smoker	MALE	I	67	0.66	Unclassified	NA	NA	no radiation
TCGA	validation	NA	NA	NA	NA	NA	NA	NA	450K	TCGA-95-A4VK-01A	M2	Current/Former smoker	FEMALE	III	74	0.57	PP	NA	NA	radiation
TCGA	validation	NA	NA	NA	NA	NA	NA	NA	450K	TCGA-97-8176-01A	M2	Current/Former smoker	MALE	III	63	0.53	PP	NA	NA	radiation
TCGA	validation	NA	NA	NA	NA	NA	NA	NA	450K	TCGA-99-8033-01A	M2	Non-smoker	FEMALE	IV	74	0.29	PP	NA	NA	radiation
TCGA	validation	NA	NA	NA	NA	NA	NA	NA	450K	TCGA-J2-A4AD-01A	M2	Current/Former smoker	FEMALE	I	61	0.57	PP	NA	NA	no radiation
TCGA	validation	NA	NA	NA	NA	NA	NA	NA	450K	TCGA-L9-A5IP-01A	M2	Current/Former smoker	FEMALE	IV	40	0.53	PP	NA	NA	no radiation
TCGA	validation	NA	NA	NA	NA	NA	NA	NA	450K	TCGA-L9-A8F4-01A	M2	Current/Former smoker	FEMALE	I	64	0.32	PI	NA	NA	radiation
TCGA	validation	NA	NA	NA	NA	NA	NA	NA	450K	TCGA-MN-A4N4-01A	M2	Current/Former smoker	MALE	I	57	0.34	PI	NA	NA	no radiation
TCGA	validation	NA	NA	NA	NA	NA	NA	NA	450K	TCGA-MP-A4TF-01A	M2	Current/Former smoker	FEMALE	II	58	0.29	PP	NA	NA	no radiation
TCGA	validation	NA	NA	NA	NA	NA	NA	NA	450K	TCGA-NJ-A4YQ-01A	M2	Current/Former smoker	FEMALE	I	69	0.29	PI	NA	NA	no radiation
TCGA	validation	NA	NA	NA	NA	NA	NA	NA	450K	TCGA-05-4396-01A	M3	Current/Former smoker	MALE	III	76	0.82	PP	NA	NA	NA
TCGA	validation	NA	NA	NA	NA	NA	NA	NA	450K	TCGA-05-4405-01A	M3	Current/Former smoker	FEMALE	I	74	0.38	TRU	NA	NA	no radiation
TCGA	validation	NA	NA	NA	NA	NA	NA	NA	450K	TCGA-05-4410-01A	M3	Current/Former smoker	MALE	I	62	0.24	TRU	NA	NA	NA
TCGA	validation	NA	NA	NA	NA	NA	NA	NA	450K	TCGA-05-4425-01A	M3	Current/Former smoker	FEMALE	IV	70	0.61	TRU	NA	NA	NA
TCGA	validation	NA	NA	NA	NA	NA	NA	NA	450K	TCGA-05-4427-01A	M3	Current/Former smoker	FEMALE	II	65	0.47	PI	NA	NA	no radiation
TCGA	validation	NA	NA	NA	NA	NA	NA	NA	450K	TCGA-05-4433-01A	M3	Current/Former smoker	MALE	I	82	0.62	TRU	NA	NA	NA
TCGA	validation	NA	NA	NA	NA	NA	NA	NA	450K	TCGA-05-5428-01A	M3	Current/Former smoker	MALE	II	57	0.63	PI	NA	NA	radiation
TCGA	validation	NA	NA	NA	NA	NA	NA	NA	450K	TCGA-05-5429-01A	M3	Non-smoker	MALE	III	60	0.82	PP	NA	NA	NA
TCGA	validation	NA	NA	NA	NA	NA	NA	NA	450K	TCGA-38-4632-01A	M3	Current/Former smoker	MALE	IV	42	0.37	PI	NA	NA	no radiation
TCGA	validation	NA	NA	NA	NA	NA	NA	NA	450K	TCGA-38-7271-01A	M3	Current/Former smoker	FEMALE	I	72	0.26	TRU	NA	NA	no radiation
TCGA	validation	NA	NA	NA	NA	NA	NA	NA	450K	TCGA-44-2656-01A	M3	Current/Former smoker	MALE	I	59	0.32	PI	NA	NA	no radiation
TCGA	validation	NA	NA	NA	NA	NA	NA	NA	450K	TCGA-44-2668-01A	M3	Current/Former smoker	MALE	I	51	0.3	PI	NA	NA	no radiation
TCGA	validation	NA	NA	NA	NA	NA	NA	NA	450K	TCGA-44-3918-01A	M3	Current/Former smoker	FEMALE	I	60	0.45	PI	NA	NA	no radiation
TCGA	validation	NA	NA	NA	NA	NA	NA	NA	450K	TCGA-44-4112-01A	M3	Current/Former smoker	FEMALE	I	60	0.57	PI	NA	NA	no radiation
TCGA	validation	NA	NA	NA	NA	NA	NA	NA	450K	TCGA-44-6145-01A	M3	Current/Former smoker	FEMALE	I	62	0.31	PI	NA	NA	no radiation
TCGA	validation	NA	NA	NA	NA	NA	NA	NA	450K	TCGA-44-6777-01A	M3	Current/Former smoker	FEMALE	I	85	0.34	PI	NA	NA	radiation
TCGA	validation	NA	NA	NA	NA	NA	NA	NA	450K	TCGA-44-7661-01A	M3	Current/Former smoker	FEMALE	I	69	0.29	PI	NA	NA	no radiation
TCGA	validation	NA	NA	NA	NA	NA	NA	NA	450K	TCGA-44-7662-01A	M3	Current/Former smoker	MALE	I	61	0.33	PI	NA	NA	no radiation
TCGA	validation	NA	NA	NA	NA	NA	NA	NA	450K	TCGA-44-7672-01A	M3	Current/Former smoker	FEMALE	I	52	0.21	PI	NA	NA	no radiation
TCGA	validation	NA	NA	NA	NA	NA	NA	NA	450K	TCGA-44-8117-01A	M3	Current/Former smoker	FEMALE	I	54	0.66	PI	NA	NA	no radiation
TCGA	validation	NA	NA	NA	NA	NA	NA	NA	450K	TCGA-44-8120-01A	M3	Current/Former smoker	MALE	I	58	0.54	Unclassified	NA	NA	no radiation
TCGA	validation	NA	NA	NA	NA	NA	NA	NA	450K	TCGA-44-A47A-01A	M3	Current/Former smoker	FEMALE	I	78	0.34	TRU	NA	NA	no radiation
TCGA	validation	NA	NA	NA	NA	NA	NA	NA	450K	TCGA-44-A47B-01A	M3	Current/Former smoker	MALE	I	79	0.5	PP	NA	NA	no radiation
TCGA	validation	NA	NA	NA	NA	NA	NA	NA	450K	TCGA-44-A47G-01A	M3	Current/Former smoker	FEMALE	I	73	0.24	PI	NA	NA	no radiation
TCGA	validation	NA	NA	NA	NA	NA	NA	NA	450K	TCGA-44-A4SU-01A	M3	Current/Former smoker	FEMALE	I	67	0.59	TRU	NA	NA	no radiation
TCGA	validation	NA	NA	NA	NA	NA	NA	NA	450K	TCGA-49-4488-01A	M3	Current/Former smoker	FEMALE	I	74	0.45	PI	NA	NA	no radiation
TCGA	validation	NA	NA	NA	NA	NA	NA	NA	450K	TCGA-49-6745-01A	M3	Current/Former smoker	MALE	III	82	0.24	PI	NA	NA	no radiation
TCGA	validation	NA	NA	NA	NA	NA	NA	NA	450K	TCGA-49-6761-01A	M3	Current/Former smoker	FEMALE	III	68	0.29	PI	NA	NA	no radiation
TCGA	validation	NA	NA	NA	NA	NA	NA	NA	450K	TCGA-49-AAR3-01A	M3	NA	MALE	II	69	0.32	PI	NA	NA	no radiation
TCGA	validation	NA	NA	NA	NA	NA	NA	NA	450K	TCGA-49-AAR4-01A	M3	Current/Former smoker	MALE	III	51	0.22	PI	NA	NA	radiation
TCGA	validation	NA	NA	NA	NA	NA	NA	NA	450K	TCGA-49-AARN-01A	M3	Current/Former smoker	FEMALE	I	56	0.43	TRU	NA	NA	no radiation
TCGA	validation	NA	NA	NA	NA	NA	NA	NA	450K	TCGA-49-AARO-01A	M3	Current/Former smoker	FEMALE	I	39	0.28	PI	NA	NA	radiation
TCGA	validation	NA	NA	NA	NA	NA	NA	NA	450K	TCGA-50-5044-01A	M3	NA	FEMALE	III	72	0.23	PI	NA	NA	radiation
TCGA	validation	NA	NA	NA	NA	NA	NA	NA	450K	TCGA-50-5045-01A	M3	NA	FEMALE	I	57	0.22	PI	NA	NA	radiation
TCGA	validation	NA	NA	NA	NA	NA	NA	NA	450K	TCGA-50-5049-01A	M3	NA	MALE	I	70	0.26	PI	NA	NA	radiation
TCGA	validation	NA	NA	NA	NA	NA	NA	NA	450K	TCGA-50-5068-01A	M3	NA	FEMALE	II	59	0.24	TRU	NA	NA	no radiation
TCGA	validation	NA	NA	NA	NA	NA	NA	NA	450K	TCGA-50-5933-01A	M3	NA	MALE	III	72	0.3	PI	NA	NA	radiation
TCGA	validation	NA	NA	NA	NA	NA	NA	NA	450K	TCGA-50-6590-01A	M3	Current/Former smoker	FEMALE	I	72	0.25	PI	NA	NA	no radiation
TCGA	validation	NA	NA	NA	NA	NA	NA	NA	450K	TCGA-50-6593-01A	M3	Current/Former smoker	FEMALE	III	49	0.31	TRU	NA	NA	radiation
TCGA	validation	NA	NA	NA	NA	NA	NA	NA	450K	TCGA-50-6673-01A	M3	Non-smoker	FEMALE	I	84	0.35	TRU	NA	NA	radiation
TCGA	validation	NA	NA	NA	NA	NA	NA	NA	450K	TCGA-50-8459-01A	M3	Current/Former smoker	MALE	II	68	0.29	PI	NA	NA	no radiation
TCGA	validation	NA	NA	NA	NA	NA	NA	NA	450K	TCGA-55-6712-01A	M3	Current/Former smoker	MALE	II	71	0.29	PI	NA	NA	no radiation
TCGA	validation	NA	NA	NA	NA	NA	NA	NA	450K	TCGA-55-6978-01A	M3	Non-smoker	MALE	II	81	0.26	PI	NA	NA	no radiation
TCGA	validation	NA	NA	NA	NA	NA	NA	NA	450K	TCGA-55-6979-01A	M3	Current/Former smoker	FEMALE	II	59	0.33	PI	NA	NA	no radiation
TCGA	validation	NA	NA	NA	NA	NA	NA	NA	450K	TCGA-55-6981-01A	M3	Current/Former smoker	FEMALE	III	53	0.26	PI	NA	NA	radiation
TCGA	validation	NA	NA	NA	NA	NA	NA	NA	450K	TCGA-55-6982-01A	M3	Non-smoker	FEMALE	II	79	0.25	PI	NA	NA	no radiation
TCGA	validation	NA	NA	NA	NA	NA	NA	NA	450K	TCGA-55-6987-01A	M3	Current/Former smoker	MALE	I	77	0.16	PI	NA	NA	no radiation
TCGA	validation	NA	NA	NA	NA	NA	NA	NA	450K	TCGA-55-7281-01A	M3	Current/Former smoker	FEMALE	I	70	0.42	TRU	NA	NA	no radiation
TCGA	validation	NA	NA	NA	NA	NA	NA	NA	450K	TCGA-55-7283-01A	M3	Current/Former smoker	FEMALE	III	76	0.47	TRU	NA	NA	no radiation
TCGA	validation	NA	NA	NA	NA	NA	NA	NA	450K	TCGA-55-7284-01B	M3	Current/Former smoker	MALE	II	74	0.4	TRU	NA	NA	no radiation
TCGA	validation	NA	NA	NA	NA	NA	NA	NA	450K	TCGA-55-7574-01A	M3	Current/Former smoker	FEMALE	I	64	0.19	TRU	NA	NA	radiation
TCGA	validation	NA	NA	NA	NA	NA	NA	NA	450K	TCGA-55-7576-01A	M3	Current/Former smoker	MALE	I	54	0.47	PI	NA	NA	no radiation
TCGA	validation	NA	NA	NA	NA	NA	NA	NA	450K	TCGA-55-7727-01A	M3	Current/Former smoker	MALE	III	70	0.56	PP	NA	NA	no radiation
TCGA	validation	NA	NA	NA	NA	NA	NA	NA	450K	TCGA-55-7903-01A	M3	Current/Former smoker	MALE	I	64	0.64	Unclassified	NA	NA	no radiation
TCGA	validation	NA	NA	NA	NA	NA	NA	NA	450K	TCGA-55-7907-01A	M3	Current/Former smoker	MALE	II	77	0.39	PI	NA	NA	no radiation
TCGA	validation	NA	NA	NA	NA	NA	NA	NA	450K	TCGA-55-7911-01A	M3	Current/Former smoker	FEMALE	I	70	0.23	PI	NA	NA	no radiation
TCGA	validation	NA	NA	NA	NA	NA	NA	NA	450K	TCGA-55-7914-01A	M3	Current/Former smoker	FEMALE	II	71	0.56	Unclassified	NA	NA	no radiation
TCGA	validation	NA	NA	NA	NA	NA	NA	NA	450K	TCGA-55-7994-01A	M3	Current/Former smoker	MALE	II	81	0.51	PI	NA	NA	no radiation
TCGA	validation	NA	NA	NA	NA	NA	NA	NA	450K	TCGA-55-8090-01A	M3	Current/Former smoker	MALE	I	80	0.41	TRU	NA	NA	no radiation
TCGA	validation	NA	NA	NA	NA	NA	NA	NA	450K	TCGA-55-8092-01A	M3	Current/Former smoker	MALE	II	75	0.38	PI	NA	NA	no radiation
TCGA	validation	NA	NA	NA	NA	NA	NA	NA	450K	TCGA-55-8205-01A	M3	Current/Former smoker	FEMALE	II	76	0.22	PI	NA	NA	no radiation
TCGA	validation	NA	NA	NA	NA	NA	NA	NA	450K	TCGA-55-8301-01A	M3	Current/Former smoker	MALE	I	58	0.26	PI	NA	NA	no radiation
TCGA	validation	NA	NA	NA	NA	NA	NA	NA	450K	TCGA-55-8506-01A	M3	Current/Former smoker	FEMALE	II	62	0.45	PI	NA	NA	NA
TCGA	validation	NA	NA	NA	NA	NA	NA	NA	450K	TCGA-55-8510-01A	M3	Current/Former smoker	FEMALE	I	55	0.28	TRU	NA	NA	no radiation
TCGA	validation	NA	NA	NA	NA	NA	NA	NA	450K	TCGA-55-8511-01A	M3	Current/Former smoker	FEMALE	I	73	0.19	PI	NA	NA	no radiation
TCGA	validation	NA	NA	NA	NA	NA	NA	NA	450K	TCGA-55-8514-01A	M3	Current/Former smoker	FEMALE	I	70	0.54	TRU	NA	NA	no radiation
TCGA	validation	NA	NA	NA	NA	NA	NA	NA	450K	TCGA-55-8616-01A	M3	Current/Former smoker	FEMALE	I	58	0.39	TRU	NA	NA	NA
TCGA	validation	NA	NA	NA	NA	NA	NA	NA	450K	TCGA-55-A48X-01A	M3	Current/Former smoker	FEMALE	II	63	0.28	TRU	NA	NA	no radiation
TCGA	validation	NA	NA	NA	NA	NA	NA	NA	450K	TCGA-55-A490-01A	M3	Current/Former smoker	MALE	II	78	0.58	PP	NA	NA	no radiation
TCGA	validation	NA	NA	NA	NA	NA	NA	NA	450K	TCGA-55-A493-01A	M3	Current/Former smoker	FEMALE	I	54	0.26	PI	NA	NA	NA
TCGA	validation	NA	NA	NA	NA	NA	NA	NA	450K	TCGA-55-A4DG-01A	M3	Current/Former smoker	MALE	I	71	0.41	TRU	NA	NA	no radiation
TCGA	validation	NA	NA	NA	NA	NA	NA	NA	450K	TCGA-55-A57B-01A	M3	Non-smoker	FEMALE	I	80	0.21	TRU	NA	NA	no radiation
TCGA	validation	NA	NA	NA	NA	NA	NA	NA	450K	TCGA-62-A46R-01A	M3	Current/Former smoker	FEMALE	I	54	0.42	PI	NA	NA	no radiation
TCGA	validation	NA	NA	NA	NA	NA	NA	NA	450K	TCGA-62-A46V-01A	M3	Current/Former smoker	FEMALE	I	78	0.52	Unclassified	NA	NA	no radiation
TCGA	validation	NA	NA	NA	NA	NA	NA	NA	450K	TCGA-62-A472-01A	M3	Current/Former smoker	MALE	II	70	0.4	PI	NA	NA	no radiation
TCGA	validation	NA	NA	NA	NA	NA	NA	NA	450K	TCGA-64-1681-01A	M3	Current/Former smoker	FEMALE	I	61	0.31	TRU	NA	NA	no radiation
TCGA	validation	NA	NA	NA	NA	NA	NA	NA	450K	TCGA-64-5775-01A	M3	Current/Former smoker	MALE	III	71	0.71	PI	NA	NA	no radiation
TCGA	validation	NA	NA	NA	NA	NA	NA	NA	450K	TCGA-64-5778-01A	M3	Current/Former smoker	MALE	I	60	0.59	TRU	NA	NA	no radiation
TCGA	validation	NA	NA	NA	NA	NA	NA	NA	450K	TCGA-64-5815-01A	M3	Current/Former smoker	MALE	II	74	0.35	PI	NA	NA	no radiation
TCGA	validation	NA	NA	NA	NA	NA	NA	NA	450K	TCGA-69-7761-01A	M3	Current/Former smoker	MALE	I	84	0.23	PI	NA	NA	no radiation
TCGA	validation	NA	NA	NA	NA	NA	NA	NA	450K	TCGA-69-7765-01A	M3	Current/Former smoker	MALE	IV	56	0.41	PI	NA	NA	no radiation
TCGA	validation	NA	NA	NA	NA	NA	NA	NA	450K	TCGA-69-7974-01A	M3	Current/Former smoker	FEMALE	III	54	0.29	PI	NA	NA	radiation
TCGA	validation	NA	NA	NA	NA	NA	NA	NA	450K	TCGA-69-7978-01A	M3	Current/Former smoker	MALE	II	59	0.2	PI	NA	NA	no radiation
TCGA	validation	NA	NA	NA	NA	NA	NA	NA	450K	TCGA-71-6725-01A	M3	Current/Former smoker	FEMALE	I	48	0.63	TRU	NA	NA	no radiation
TCGA	validation	NA	NA	NA	NA	NA	NA	NA	450K	TCGA-73-4658-01A	M3	Current/Former smoker	FEMALE	I	80	0.29	PI	NA	NA	no radiation
TCGA	validation	NA	NA	NA	NA	NA	NA	NA	450K	TCGA-73-4676-01A	M3	Current/Former smoker	MALE	II	45	0.77	PI	NA	NA	radiation
TCGA	validation	NA	NA	NA	NA	NA	NA	NA	450K	TCGA-75-5122-01A	M3	Current/Former smoker	MALE	I	NA	0.32	PI	NA	NA	no radiation
TCGA	validation	NA	NA	NA	NA	NA	NA	NA	450K	TCGA-75-5125-01A	M3	Current/Former smoker	MALE	II	NA	0.31	PI	NA	NA	no radiation
TCGA	validation	NA	NA	NA	NA	NA	NA	NA	450K	TCGA-75-6205-01A	M3	Non-smoker	FEMALE	I	NA	0.27	PI	NA	NA	no radiation
TCGA	validation	NA	NA	NA	NA	NA	NA	NA	450K	TCGA-75-6207-01A	M3	Current/Former smoker	MALE	III	NA	0.64	PI	NA	NA	no radiation
TCGA	validation	NA	NA	NA	NA	NA	NA	NA	450K	TCGA-78-7145-01A	M3	Current/Former smoker	FEMALE	IV	52	0.63	PI	NA	NA	no radiation
TCGA	validation	NA	NA	NA	NA	NA	NA	NA	450K	TCGA-78-7147-01A	M3	Current/Former smoker	FEMALE	II	67	0.62	TRU	NA	NA	no radiation
TCGA	validation	NA	NA	NA	NA	NA	NA	NA	450K	TCGA-78-7152-01A	M3	Current/Former smoker	MALE	I	65	0.55	TRU	NA	NA	no radiation
TCGA	validation	NA	NA	NA	NA	NA	NA	NA	450K	TCGA-78-7535-01A	M3	Current/Former smoker	MALE	I	45	0.6	Unclassified	NA	NA	no radiation
TCGA	validation	NA	NA	NA	NA	NA	NA	NA	450K	TCGA-78-7540-01A	M3	Non-smoker	FEMALE	I	66	0.59	TRU	NA	NA	NA
TCGA	validation	NA	NA	NA	NA	NA	NA	NA	450K	TCGA-78-7542-01A	M3	Current/Former smoker	MALE	I	56	0.35	PI	NA	NA	NA
TCGA	validation	NA	NA	NA	NA	NA	NA	NA	450K	TCGA-78-8655-01A	M3	Current/Former smoker	FEMALE	I	77	0.46	TRU	NA	NA	no radiation
TCGA	validation	NA	NA	NA	NA	NA	NA	NA	450K	TCGA-78-8660-01A	M3	Current/Former smoker	MALE	II	69	0.33	PI	NA	NA	radiation
TCGA	validation	NA	NA	NA	NA	NA	NA	NA	450K	TCGA-78-8662-01A	M3	Current/Former smoker	FEMALE	I	53	0.79	PP	NA	NA	no radiation
TCGA	validation	NA	NA	NA	NA	NA	NA	NA	450K	TCGA-83-5908-01A	M3	Current/Former smoker	FEMALE	I	59	0.4	PI	NA	NA	no radiation
TCGA	validation	NA	NA	NA	NA	NA	NA	NA	450K	TCGA-86-6562-01A	M3	Non-smoker	MALE	II	52	0.46	PI	NA	NA	no radiation
TCGA	validation	NA	NA	NA	NA	NA	NA	NA	450K	TCGA-86-6851-01A	M3	Current/Former smoker	FEMALE	II	73	0.32	PI	NA	NA	no radiation
TCGA	validation	NA	NA	NA	NA	NA	NA	NA	450K	TCGA-86-8074-01A	M3	Current/Former smoker	FEMALE	II	62	0.51	PI	NA	NA	NA
TCGA	validation	NA	NA	NA	NA	NA	NA	NA	450K	TCGA-86-8278-01A	M3	Non-smoker	FEMALE	II	63	0.56	PI	NA	NA	no radiation
TCGA	validation	NA	NA	NA	NA	NA	NA	NA	450K	TCGA-86-8279-01A	M3	Non-smoker	MALE	II	46	0.5	Unclassified	NA	NA	radiation
TCGA	validation	NA	NA	NA	NA	NA	NA	NA	450K	TCGA-86-8672-01A	M3	Non-smoker	MALE	II	59	0.32	PI	NA	NA	no radiation
TCGA	validation	NA	NA	NA	NA	NA	NA	NA	450K	TCGA-86-8673-01A	M3	Current/Former smoker	MALE	I	61	0.4	PP	NA	NA	no radiation
TCGA	validation	NA	NA	NA	NA	NA	NA	NA	450K	TCGA-86-A456-01A	M3	Current/Former smoker	FEMALE	I	78	0.36	TRU	NA	NA	no radiation
TCGA	validation	NA	NA	NA	NA	NA	NA	NA	450K	TCGA-86-A4JF-01A	M3	Current/Former smoker	MALE	II	56	0.25	Unclassified	NA	NA	no radiation
TCGA	validation	NA	NA	NA	NA	NA	NA	NA	450K	TCGA-86-A4P7-01A	M3	Non-smoker	FEMALE	I	63	0.19	TRU	NA	NA	no radiation
TCGA	validation	NA	NA	NA	NA	NA	NA	NA	450K	TCGA-91-6829-01A	M3	Current/Former smoker	MALE	I	78	0.49	PI	NA	NA	no radiation
TCGA	validation	NA	NA	NA	NA	NA	NA	NA	450K	TCGA-91-6835-01A	M3	Current/Former smoker	FEMALE	I	81	0.21	TRU	NA	NA	no radiation
TCGA	validation	NA	NA	NA	NA	NA	NA	NA	450K	TCGA-91-6836-01A	M3	Current/Former smoker	FEMALE	I	52	0.67	PI	NA	NA	no radiation
TCGA	validation	NA	NA	NA	NA	NA	NA	NA	450K	TCGA-93-8067-01A	M3	Current/Former smoker	MALE	I	77	0.32	PP	NA	NA	no radiation
TCGA	validation	NA	NA	NA	NA	NA	NA	NA	450K	TCGA-93-A4JO-01A	M3	Current/Former smoker	MALE	I	70	0.2	TRU	NA	NA	no radiation
TCGA	validation	NA	NA	NA	NA	NA	NA	NA	450K	TCGA-95-7039-01A	M3	Current/Former smoker	FEMALE	II	54	0.41	Unclassified	NA	NA	no radiation
TCGA	validation	NA	NA	NA	NA	NA	NA	NA	450K	TCGA-95-7562-01A	M3	Current/Former smoker	MALE	II	71	0.55	PI	NA	NA	no radiation
TCGA	validation	NA	NA	NA	NA	NA	NA	NA	450K	TCGA-95-7567-01A	M3	Current/Former smoker	MALE	II	61	0.53	PI	NA	NA	no radiation
TCGA	validation	NA	NA	NA	NA	NA	NA	NA	450K	TCGA-95-8039-01A	M3	Non-smoker	MALE	I	72	0.47	TRU	NA	NA	no radiation
TCGA	validation	NA	NA	NA	NA	NA	NA	NA	450K	TCGA-95-8494-01A	M3	Current/Former smoker	MALE	II	67	0.53	PI	NA	NA	no radiation
TCGA	validation	NA	NA	NA	NA	NA	NA	NA	450K	TCGA-95-A4VN-01A	M3	Current/Former smoker	FEMALE	II	62	0.18	PI	NA	NA	no radiation
TCGA	validation	NA	NA	NA	NA	NA	NA	NA	450K	TCGA-97-7552-01A	M3	Current/Former smoker	MALE	I	70	0.18	TRU	NA	NA	no radiation
TCGA	validation	NA	NA	NA	NA	NA	NA	NA	450K	TCGA-97-7554-01A	M3	Current/Former smoker	FEMALE	III	83	0.29	PI	NA	NA	no radiation
TCGA	validation	NA	NA	NA	NA	NA	NA	NA	450K	TCGA-97-7937-01A	M3	Current/Former smoker	MALE	I	65	0.59	Unclassified	NA	NA	no radiation
TCGA	validation	NA	NA	NA	NA	NA	NA	NA	450K	TCGA-97-8175-01A	M3	Current/Former smoker	FEMALE	I	55	0.43	PI	NA	NA	no radiation
TCGA	validation	NA	NA	NA	NA	NA	NA	NA	450K	TCGA-97-8179-01A	M3	Current/Former smoker	MALE	I	72	0.48	PP	NA	NA	no radiation
TCGA	validation	NA	NA	NA	NA	NA	NA	NA	450K	TCGA-97-8547-01A	M3	Non-smoker	FEMALE	III	78	0.48	PI	NA	NA	no radiation
TCGA	validation	NA	NA	NA	NA	NA	NA	NA	450K	TCGA-97-A4LX-01A	M3	Current/Former smoker	MALE	I	81	0.2	PI	NA	NA	no radiation
TCGA	validation	NA	NA	NA	NA	NA	NA	NA	450K	TCGA-97-A4M7-01A	M3	Current/Former smoker	MALE	I	74	0.37	TRU	NA	NA	no radiation
TCGA	validation	NA	NA	NA	NA	NA	NA	NA	450K	TCGA-99-8025-01A	M3	Current/Former smoker	FEMALE	III	72	0.43	PP	NA	NA	no radiation
TCGA	validation	NA	NA	NA	NA	NA	NA	NA	450K	TCGA-99-8028-01A	M3	Current/Former smoker	FEMALE	I	50	0.18	PI	NA	NA	no radiation
TCGA	validation	NA	NA	NA	NA	NA	NA	NA	450K	TCGA-J2-A4AG-01A	M3	Current/Former smoker	FEMALE	I	66	0.31	TRU	NA	NA	no radiation
TCGA	validation	NA	NA	NA	NA	NA	NA	NA	450K	TCGA-L4-A4E5-01A	M3	Current/Former smoker	FEMALE	I	48	0.66	PP	NA	NA	no radiation
TCGA	validation	NA	NA	NA	NA	NA	NA	NA	450K	TCGA-L9-A444-01A	M3	Current/Former smoker	FEMALE	I	60	0.37	PI	NA	NA	no radiation
TCGA	validation	NA	NA	NA	NA	NA	NA	NA	450K	TCGA-L9-A743-01A	M3	Current/Former smoker	MALE	II	56	0.09	TRU	NA	NA	no radiation
TCGA	validation	NA	NA	NA	NA	NA	NA	NA	450K	TCGA-L9-A7SV-01A	M3	Current/Former smoker	MALE	II	69	0.83	PP	NA	NA	no radiation
TCGA	validation	NA	NA	NA	NA	NA	NA	NA	450K	TCGA-MN-A4N1-01A	M3	Current/Former smoker	MALE	II	60	0.48	PP	NA	NA	no radiation
TCGA	validation	NA	NA	NA	NA	NA	NA	NA	450K	TCGA-MN-A4N5-01A	M3	Current/Former smoker	MALE	I	63	0.38	PI	NA	NA	no radiation
TCGA	validation	NA	NA	NA	NA	NA	NA	NA	450K	TCGA-MP-A4SV-01A	M3	Current/Former smoker	MALE	I	67	0.36	PP	NA	NA	no radiation
TCGA	validation	NA	NA	NA	NA	NA	NA	NA	450K	TCGA-MP-A4SW-01A	M3	Current/Former smoker	MALE	II	53	0.46	TRU	NA	NA	no radiation
TCGA	validation	NA	NA	NA	NA	NA	NA	NA	450K	TCGA-MP-A4SY-01A	M3	Current/Former smoker	MALE	II	61	0.35	PI	NA	NA	no radiation
TCGA	validation	NA	NA	NA	NA	NA	NA	NA	450K	TCGA-MP-A4T8-01A	M3	Current/Former smoker	MALE	III	68	0.59	PP	NA	NA	no radiation
TCGA	validation	NA	NA	NA	NA	NA	NA	NA	450K	TCGA-MP-A4TI-01A	M3	Current/Former smoker	MALE	II	72	0.22	PI	NA	NA	NA
TCGA	validation	NA	NA	NA	NA	NA	NA	NA	450K	TCGA-MP-A4TK-01A	M3	Current/Former smoker	FEMALE	II	56	0.34	PI	NA	NA	no radiation
TCGA	validation	NA	NA	NA	NA	NA	NA	NA	450K	TCGA-NJ-A4YI-01A	M3	Current/Former smoker	FEMALE	III	87	0.58	TRU	NA	NA	no radiation
TCGA	validation	NA	NA	NA	NA	NA	NA	NA	450K	TCGA-NJ-A4YP-01A	M3	Current/Former smoker	MALE	I	52	0.23	PP	NA	NA	no radiation
TCGA	validation	NA	NA	NA	NA	NA	NA	NA	450K	TCGA-05-4390-01A	M4	Current/Former smoker	FEMALE	I	58	0.57	PP	NA	NA	no radiation
TCGA	validation	NA	NA	NA	NA	NA	NA	NA	450K	TCGA-05-4417-01A	M4	Current/Former smoker	FEMALE	I	51	0.4	PP	NA	NA	no radiation
TCGA	validation	NA	NA	NA	NA	NA	NA	NA	450K	TCGA-05-4424-01A	M4	Current/Former smoker	MALE	II	70	0.24	TRU	NA	NA	radiation
TCGA	validation	NA	NA	NA	NA	NA	NA	NA	450K	TCGA-44-5644-01A	M4	Current/Former smoker	FEMALE	I	51	0.75	PP	NA	NA	no radiation
TCGA	validation	NA	NA	NA	NA	NA	NA	NA	450K	TCGA-44-6774-01A	M4	Current/Former smoker	FEMALE	III	56	0.45	PI	NA	NA	radiation
TCGA	validation	NA	NA	NA	NA	NA	NA	NA	450K	TCGA-44-6778-01A	M4	Current/Former smoker	MALE	I	59	0.25	TRU	NA	NA	no radiation
TCGA	validation	NA	NA	NA	NA	NA	NA	NA	450K	TCGA-44-7667-01A	M4	Current/Former smoker	FEMALE	II	49	0.37	PP	NA	NA	no radiation
TCGA	validation	NA	NA	NA	NA	NA	NA	NA	450K	TCGA-44-7669-01A	M4	Current/Former smoker	MALE	II	59	0.5	PP	NA	NA	no radiation
TCGA	validation	NA	NA	NA	NA	NA	NA	NA	450K	TCGA-44-8119-01A	M4	Current/Former smoker	MALE	II	73	0.55	PP	NA	NA	no radiation
TCGA	validation	NA	NA	NA	NA	NA	NA	NA	450K	TCGA-44-A479-01A	M4	Current/Former smoker	FEMALE	I	73	0.36	PP	NA	NA	no radiation
TCGA	validation	NA	NA	NA	NA	NA	NA	NA	450K	TCGA-49-4487-01A	M4	Current/Former smoker	FEMALE	I	72	0.17	PI	NA	NA	radiation
TCGA	validation	NA	NA	NA	NA	NA	NA	NA	450K	TCGA-49-4514-01A	M4	Current/Former smoker	FEMALE	I	79	0.35	PP	NA	NA	no radiation
TCGA	validation	NA	NA	NA	NA	NA	NA	NA	450K	TCGA-49-AAR0-01A	M4	Current/Former smoker	MALE	I	57	0.51	TRU	NA	NA	no radiation
TCGA	validation	NA	NA	NA	NA	NA	NA	NA	450K	TCGA-49-AAR2-01A	M4	Current/Former smoker	MALE	I	64	0.69	PP	NA	NA	no radiation
TCGA	validation	NA	NA	NA	NA	NA	NA	NA	450K	TCGA-4B-A93V-01A	M4	Current/Former smoker	FEMALE	I	52	0.62	PP	NA	NA	radiation
TCGA	validation	NA	NA	NA	NA	NA	NA	NA	450K	TCGA-50-5051-01A	M4	Current/Former smoker	FEMALE	III	42	0.59	PP	NA	NA	radiation
TCGA	validation	NA	NA	NA	NA	NA	NA	NA	450K	TCGA-50-7109-01A	M4	Current/Former smoker	MALE	I	60	0.44	PP	NA	NA	no radiation
TCGA	validation	NA	NA	NA	NA	NA	NA	NA	450K	TCGA-53-7813-01A	M4	Current/Former smoker	FEMALE	III	51	0.36	PP	NA	NA	no radiation
TCGA	validation	NA	NA	NA	NA	NA	NA	NA	450K	TCGA-53-A4EZ-01A	M4	Current/Former smoker	MALE	II	63	0.47	PP	NA	NA	radiation
TCGA	validation	NA	NA	NA	NA	NA	NA	NA	450K	TCGA-55-5899-01A	M4	Current/Former smoker	MALE	I	58	0.67	PP	NA	NA	no radiation
TCGA	validation	NA	NA	NA	NA	NA	NA	NA	450K	TCGA-55-6642-01A	M4	Current/Former smoker	MALE	I	63	0.37	PP	NA	NA	no radiation
TCGA	validation	NA	NA	NA	NA	NA	NA	NA	450K	TCGA-55-6968-01A	M4	Current/Former smoker	MALE	IV	61	0.65	PI	NA	NA	radiation
TCGA	validation	NA	NA	NA	NA	NA	NA	NA	450K	TCGA-55-6971-01A	M4	Current/Former smoker	FEMALE	I	59	0.23	Unclassified	NA	NA	no radiation
TCGA	validation	NA	NA	NA	NA	NA	NA	NA	450K	TCGA-55-7815-01A	M4	Non-smoker	MALE	I	76	0.29	PP	NA	NA	no radiation
TCGA	validation	NA	NA	NA	NA	NA	NA	NA	450K	TCGA-55-7910-01A	M4	Current/Former smoker	FEMALE	II	50	0.58	PP	NA	NA	no radiation
TCGA	validation	NA	NA	NA	NA	NA	NA	NA	450K	TCGA-55-7913-01B	M4	Current/Former smoker	FEMALE	I	61	0.35	PP	NA	NA	no radiation
TCGA	validation	NA	NA	NA	NA	NA	NA	NA	450K	TCGA-55-7995-01A	M4	Current/Former smoker	FEMALE	I	73	0.49	PI	NA	NA	no radiation
TCGA	validation	NA	NA	NA	NA	NA	NA	NA	450K	TCGA-55-8085-01A	M4	Current/Former smoker	MALE	I	64	0.56	PP	NA	NA	no radiation
TCGA	validation	NA	NA	NA	NA	NA	NA	NA	450K	TCGA-55-8094-01A	M4	Current/Former smoker	MALE	IV	51	0.79	PP	NA	NA	radiation
TCGA	validation	NA	NA	NA	NA	NA	NA	NA	450K	TCGA-55-8096-01A	M4	Current/Former smoker	FEMALE	I	67	0.25	PI	NA	NA	no radiation
TCGA	validation	NA	NA	NA	NA	NA	NA	NA	450K	TCGA-55-8203-01A	M4	Current/Former smoker	FEMALE	I	69	0.38	PP	NA	NA	no radiation
TCGA	validation	NA	NA	NA	NA	NA	NA	NA	450K	TCGA-55-8507-01A	M4	Current/Former smoker	MALE	I	53	0.64	PP	NA	NA	no radiation
TCGA	validation	NA	NA	NA	NA	NA	NA	NA	450K	TCGA-55-8508-01A	M4	Current/Former smoker	FEMALE	II	60	0.38	PP	NA	NA	no radiation
TCGA	validation	NA	NA	NA	NA	NA	NA	NA	450K	TCGA-55-8615-01A	M4	Current/Former smoker	MALE	III	67	0.57	PP	NA	NA	no radiation
TCGA	validation	NA	NA	NA	NA	NA	NA	NA	450K	TCGA-55-8620-01A	M4	Current/Former smoker	MALE	IV	60	0.62	PP	NA	NA	radiation
TCGA	validation	NA	NA	NA	NA	NA	NA	NA	450K	TCGA-55-A48Y-01A	M4	Current/Former smoker	MALE	II	69	0.36	PP	NA	NA	no radiation
TCGA	validation	NA	NA	NA	NA	NA	NA	NA	450K	TCGA-55-A494-01A	M4	Current/Former smoker	FEMALE	I	61	0.81	PP	NA	NA	no radiation
TCGA	validation	NA	NA	NA	NA	NA	NA	NA	450K	TCGA-55-A4DF-01A	M4	Current/Former smoker	MALE	I	88	0.42	PP	NA	NA	no radiation
TCGA	validation	NA	NA	NA	NA	NA	NA	NA	450K	TCGA-62-8402-01A	M4	Non-smoker	FEMALE	III	73	0.5	PI	NA	NA	no radiation
TCGA	validation	NA	NA	NA	NA	NA	NA	NA	450K	TCGA-62-A46S-01A	M4	Current/Former smoker	MALE	I	73	0.45	TRU	NA	NA	no radiation
TCGA	validation	NA	NA	NA	NA	NA	NA	NA	450K	TCGA-62-A470-01A	M4	Current/Former smoker	MALE	I	84	0.59	PP	NA	NA	no radiation
TCGA	validation	NA	NA	NA	NA	NA	NA	NA	450K	TCGA-64-5774-01A	M4	Current/Former smoker	MALE	I	60	0.76	PP	NA	NA	no radiation
TCGA	validation	NA	NA	NA	NA	NA	NA	NA	450K	TCGA-64-5779-01A	M4	Current/Former smoker	MALE	III	61	0.44	PP	NA	NA	radiation
TCGA	validation	NA	NA	NA	NA	NA	NA	NA	450K	TCGA-69-7973-01A	M4	Current/Former smoker	FEMALE	I	42	0.55	PP	NA	NA	no radiation
TCGA	validation	NA	NA	NA	NA	NA	NA	NA	450K	TCGA-75-6211-01A	M4	Current/Former smoker	FEMALE	I	NA	0.39	PP	NA	NA	no radiation
TCGA	validation	NA	NA	NA	NA	NA	NA	NA	450K	TCGA-75-7031-01A	M4	Current/Former smoker	FEMALE	I	NA	0.49	PP	NA	NA	no radiation
TCGA	validation	NA	NA	NA	NA	NA	NA	NA	450K	TCGA-78-7161-01A	M4	Current/Former smoker	FEMALE	II	69	0.75	PP	NA	NA	no radiation
TCGA	validation	NA	NA	NA	NA	NA	NA	NA	450K	TCGA-78-7536-01A	M4	Current/Former smoker	MALE	III	69	0.78	PP	NA	NA	radiation
TCGA	validation	NA	NA	NA	NA	NA	NA	NA	450K	TCGA-78-7539-01A	M4	Current/Former smoker	FEMALE	II	75	0.52	TRU	NA	NA	no radiation
TCGA	validation	NA	NA	NA	NA	NA	NA	NA	450K	TCGA-80-5608-01A	M4	Current/Former smoker	FEMALE	I	NA	0.48	PP	NA	NA	no radiation
TCGA	validation	NA	NA	NA	NA	NA	NA	NA	450K	TCGA-86-7701-01A	M4	Non-smoker	MALE	IV	66	0.42	PP	NA	NA	no radiation
TCGA	validation	NA	NA	NA	NA	NA	NA	NA	450K	TCGA-86-7713-01A	M4	Non-smoker	MALE	II	70	0.65	PP	NA	NA	no radiation
TCGA	validation	NA	NA	NA	NA	NA	NA	NA	450K	TCGA-86-7953-01A	M4	Non-smoker	FEMALE	I	69	0.35	PI	NA	NA	no radiation
TCGA	validation	NA	NA	NA	NA	NA	NA	NA	450K	TCGA-86-8054-01A	M4	Current/Former smoker	MALE	II	61	0.74	PP	NA	NA	no radiation
TCGA	validation	NA	NA	NA	NA	NA	NA	NA	450K	TCGA-86-8358-01A	M4	Current/Former smoker	MALE	I	44	0.72	PP	NA	NA	no radiation
TCGA	validation	NA	NA	NA	NA	NA	NA	NA	450K	TCGA-86-8359-01A	M4	Current/Former smoker	MALE	III	52	0.44	PP	NA	NA	NA
TCGA	validation	NA	NA	NA	NA	NA	NA	NA	450K	TCGA-86-8669-01A	M4	Current/Former smoker	MALE	I	64	0.57	PP	NA	NA	no radiation
TCGA	validation	NA	NA	NA	NA	NA	NA	NA	450K	TCGA-91-6828-01A	M4	Current/Former smoker	MALE	I	70	0.37	TRU	NA	NA	no radiation
TCGA	validation	NA	NA	NA	NA	NA	NA	NA	450K	TCGA-91-6831-01A	M4	Current/Former smoker	MALE	I	66	0.5	PP	NA	NA	no radiation
TCGA	validation	NA	NA	NA	NA	NA	NA	NA	450K	TCGA-91-6840-01A	M4	Current/Former smoker	FEMALE	I	59	0.62	Unclassified	NA	NA	no radiation
TCGA	validation	NA	NA	NA	NA	NA	NA	NA	450K	TCGA-91-7771-01A	M4	Current/Former smoker	MALE	II	62	0.32	TRU	NA	NA	no radiation
TCGA	validation	NA	NA	NA	NA	NA	NA	NA	450K	TCGA-91-8499-01A	M4	Current/Former smoker	FEMALE	I	76	0.77	PI	NA	NA	no radiation
TCGA	validation	NA	NA	NA	NA	NA	NA	NA	450K	TCGA-91-A4BC-01A	M4	Current/Former smoker	MALE	II	59	0.22	PI	NA	NA	NA
TCGA	validation	NA	NA	NA	NA	NA	NA	NA	450K	TCGA-95-7043-01A	M4	Current/Former smoker	FEMALE	I	63	0.76	PP	NA	NA	NA
TCGA	validation	NA	NA	NA	NA	NA	NA	NA	450K	TCGA-95-A4VP-01A	M4	Current/Former smoker	FEMALE	III	66	0.3	PP	NA	NA	no radiation
TCGA	validation	NA	NA	NA	NA	NA	NA	NA	450K	TCGA-99-8032-01A	M4	Current/Former smoker	MALE	I	61	0.31	PP	NA	NA	no radiation
TCGA	validation	NA	NA	NA	NA	NA	NA	NA	450K	TCGA-J2-8194-01A	M4	Current/Former smoker	FEMALE	II	69	0.44	PP	NA	NA	radiation
TCGA	validation	NA	NA	NA	NA	NA	NA	NA	450K	TCGA-MP-A4TE-01A	M4	Current/Former smoker	MALE	II	56	0.68	PP	NA	NA	no radiation
TCGA	validation	NA	NA	NA	NA	NA	NA	NA	450K	TCGA-NJ-A4YF-01A	M4	Current/Former smoker	FEMALE	I	50	0.55	PP	NA	NA	no radiation
TCGA	validation	NA	NA	NA	NA	NA	NA	NA	450K	TCGA-NJ-A55R-01A	M4	Current/Former smoker	MALE	I	67	0.23	PP	NA	NA	no radiation
Sandoval	validation	NA	NA	NA	NA	NA	NA	GSE39279	450K	GSM959310	M1	Never_smoker	F	II	70	NA	NA	NA	0.279	chemotherapy
Sandoval	validation	NA	NA	NA	NA	NA	NA	GSE39279	450K	GSM959316	M1	Smoker	F	III	41	NA	NA	NA	0.465	radiation therapy
Sandoval	validation	NA	NA	NA	NA	NA	NA	GSE39279	450K	GSM959328	M1	Smoker	F	I	62	NA	NA	NA	0.19599999999999995	no
Sandoval	validation	NA	NA	NA	NA	NA	NA	GSE39279	450K	GSM959335	M1	Smoker	F	I	65	NA	NA	NA	0.546	unknown
Sandoval	validation	NA	NA	NA	NA	NA	NA	GSE39279	450K	GSM959338	M1	Never_smoker	F	I	88	NA	NA	NA	0.32699999999999996	unknown
Sandoval	validation	NA	NA	NA	NA	NA	NA	GSE39279	450K	GSM959340	M1	Never_smoker	F	I	90	NA	NA	NA	0.227	no
Sandoval	validation	NA	NA	NA	NA	NA	NA	GSE39279	450K	GSM959341	M1	Smoker	F	I	74	NA	NA	NA	0.21399999999999997	unknown
Sandoval	validation	NA	NA	NA	NA	NA	NA	GSE39279	450K	GSM959347	M1	Smoker	M	I	56	NA	NA	NA	0.249	no
Sandoval	validation	NA	NA	NA	NA	NA	NA	GSE39279	450K	GSM959350	M1	Smoker	M	I	81	NA	NA	NA	0.19399999999999995	no
Sandoval	validation	NA	NA	NA	NA	NA	NA	GSE39279	450K	GSM959357	M1	Never_smoker	F	III	52	NA	NA	NA	0.387	radiation and chemotherapy
Sandoval	validation	NA	NA	NA	NA	NA	NA	GSE39279	450K	GSM959359	M1	Smoker	F	I	85	NA	NA	NA	0.5549999999999999	unknown
Sandoval	validation	NA	NA	NA	NA	NA	NA	GSE39279	450K	GSM959367	M1	Smoker	F	I	62	NA	NA	NA	0.272	no
Sandoval	validation	NA	NA	NA	NA	NA	NA	GSE39279	450K	GSM959370	M1	Smoker	F	III	77	NA	NA	NA	0.19699999999999995	chemotherapy
Sandoval	validation	NA	NA	NA	NA	NA	NA	GSE39279	450K	GSM959375	M1	Smoker	M	II	58	NA	NA	NA	0.23	no
Sandoval	validation	NA	NA	NA	NA	NA	NA	GSE39279	450K	GSM959377	M1	Smoker	M	I	72	NA	NA	NA	0.599	no
Sandoval	validation	NA	NA	NA	NA	NA	NA	GSE39279	450K	GSM959378	M1	Smoker	M	II	67	NA	NA	NA	0.18000000000000005	no
Sandoval	validation	NA	NA	NA	NA	NA	NA	GSE39279	450K	GSM959379	M1	Smoker	M	III	72	NA	NA	NA	0.5349999999999999	unknown
Sandoval	validation	NA	NA	NA	NA	NA	NA	GSE39279	450K	GSM959386	M1	Never_smoker	F	I	71	NA	NA	NA	0.20799999999999996	no
Sandoval	validation	NA	NA	NA	NA	NA	NA	GSE39279	450K	GSM959390	M1	Never_smoker	F	I	75	NA	NA	NA	0.263	no
Sandoval	validation	NA	NA	NA	NA	NA	NA	GSE39279	450K	GSM959391	M1	Smoker	F	I	59	NA	NA	NA	0.18000000000000005	chemotherapy
Sandoval	validation	NA	NA	NA	NA	NA	NA	GSE39279	450K	GSM959395	M1	Smoker	M	I	85	NA	NA	NA	0.17000000000000004	no
Sandoval	validation	NA	NA	NA	NA	NA	NA	GSE39279	450K	GSM959398	M1	Smoker	F	I	85	NA	NA	NA	0.365	no
Sandoval	validation	NA	NA	NA	NA	NA	NA	GSE39279	450K	GSM959403	M1	Smoker	M	III	75	NA	NA	NA	0.388	radiation therapy
Sandoval	validation	NA	NA	NA	NA	NA	NA	GSE39279	450K	GSM959404	M1	Never_smoker	M	I	63	NA	NA	NA	0.19199999999999995	unknown
Sandoval	validation	NA	NA	NA	NA	NA	NA	GSE39279	450K	GSM959406	M1	Smoker	M	II	66	NA	NA	NA	0.279	radiation therapy
Sandoval	validation	NA	NA	NA	NA	NA	NA	GSE39279	450K	GSM959407	M1	Smoker	F	III	63	NA	NA	NA	0.538	chemotherapy
Sandoval	validation	NA	NA	NA	NA	NA	NA	GSE39279	450K	GSM959409	M1	Never_smoker	F	II	81	NA	NA	NA	0.61	no
Sandoval	validation	NA	NA	NA	NA	NA	NA	GSE39279	450K	GSM959411	M1	Smoker	M	I	67	NA	NA	NA	0.19199999999999995	no
Sandoval	validation	NA	NA	NA	NA	NA	NA	GSE39279	450K	GSM959414	M1	Smoker	F	I	62	NA	NA	NA	0.30300000000000005	no
Sandoval	validation	NA	NA	NA	NA	NA	NA	GSE39279	450K	GSM959418	M1	Smoker	M	III	69	NA	NA	NA	0.404	radiation therapy
Sandoval	validation	NA	NA	NA	NA	NA	NA	GSE39279	450K	GSM959424	M1	Never_smoker	F	I	69	NA	NA	NA	0.20599999999999996	no
Sandoval	validation	NA	NA	NA	NA	NA	NA	GSE39279	450K	GSM959425	M1	Smoker	M	I	81	NA	NA	NA	0.27	no
Sandoval	validation	NA	NA	NA	NA	NA	NA	GSE39279	450K	GSM959426	M1	Smoker	M	I	73	NA	NA	NA	0.348	no
Sandoval	validation	NA	NA	NA	NA	NA	NA	GSE39279	450K	GSM959434	M1	Smoker	M	I	70	NA	NA	NA	0.388	no
Sandoval	validation	NA	NA	NA	NA	NA	NA	GSE39279	450K	GSM959435	M1	Never_smoker	F	I	76	NA	NA	NA	0.467	unknown
Sandoval	validation	NA	NA	NA	NA	NA	NA	GSE39279	450K	GSM959439	M1	Smoker	F	I	62	NA	NA	NA	0.19999999999999996	no
Sandoval	validation	NA	NA	NA	NA	NA	NA	GSE39279	450K	GSM959443	M1	Smoker	M	I	78	NA	NA	NA	0.422	no
Sandoval	validation	NA	NA	NA	NA	NA	NA	GSE39279	450K	GSM959446	M1	Smoker	M	I	69	NA	NA	NA	0.32599999999999996	no
Sandoval	validation	NA	NA	NA	NA	NA	NA	GSE39279	450K	GSM959449	M1	Smoker	M	I	85	NA	NA	NA	0.19799999999999995	no
Sandoval	validation	NA	NA	NA	NA	NA	NA	GSE39279	450K	GSM959450	M1	Never_smoker	M	IV	45	NA	NA	NA	0.33199999999999996	unknown
Sandoval	validation	NA	NA	NA	NA	NA	NA	GSE39279	450K	GSM959452	M1	Smoker	M	I	64	NA	NA	NA	0.20899999999999996	no
Sandoval	validation	NA	NA	NA	NA	NA	NA	GSE39279	450K	GSM959455	M1	Smoker	F	III	49	NA	NA	NA	0.236	no
Sandoval	validation	NA	NA	NA	NA	NA	NA	GSE39279	450K	GSM959459	M1	Smoker	M	I	63	NA	NA	NA	0.19399999999999995	radiation therapy
Sandoval	validation	NA	NA	NA	NA	NA	NA	GSE39279	450K	GSM959461	M1	Smoker	F	II	55	NA	NA	NA	0.394	no
Sandoval	validation	NA	NA	NA	NA	NA	NA	GSE39279	450K	GSM959462	M1	Smoker	F	I	69	NA	NA	NA	0.18600000000000003	unknown
Sandoval	validation	NA	NA	NA	NA	NA	NA	GSE39279	450K	GSM959463	M1	Smoker	M	I	59	NA	NA	NA	0.16800000000000004	chemotherapy
Sandoval	validation	NA	NA	NA	NA	NA	NA	GSE39279	450K	GSM959465	M1	Smoker	F	I	59	NA	NA	NA	0.461	no
Sandoval	validation	NA	NA	NA	NA	NA	NA	GSE39279	450K	GSM959468	M1	Never_smoker	F	I	70	NA	NA	NA	0.517	no
Sandoval	validation	NA	NA	NA	NA	NA	NA	GSE39279	450K	GSM959484	M1	Smoker	F	I	50	NA	NA	NA	0.39	unknown
Sandoval	validation	NA	NA	NA	NA	NA	NA	GSE39279	450K	GSM959490	M1	Never_smoker	F	I	57	NA	NA	NA	0.20899999999999996	no
Sandoval	validation	NA	NA	NA	NA	NA	NA	GSE39279	450K	GSM959493	M1	Smoker	F	I	71	NA	NA	NA	0.5589999999999999	no
Sandoval	validation	NA	NA	NA	NA	NA	NA	GSE39279	450K	GSM959497	M1	Smoker	M	III	56	NA	NA	NA	0.42	no
Sandoval	validation	NA	NA	NA	NA	NA	NA	GSE39279	450K	GSM959503	M1	Smoker	M	III	79	NA	NA	NA	0.73	no
Sandoval	validation	NA	NA	NA	NA	NA	NA	GSE39279	450K	GSM959505	M1	Never_smoker	F	IV	54	NA	NA	NA	0.16000000000000003	unknown
Sandoval	validation	NA	NA	NA	NA	NA	NA	GSE39279	450K	GSM959508	M1	Smoker	F	I	79	NA	NA	NA	0.18899999999999997	no
Sandoval	validation	NA	NA	NA	NA	NA	NA	GSE39279	450K	GSM959510	M1	Smoker	M	I	52	NA	NA	NA	0.17600000000000005	unknown
Sandoval	validation	NA	NA	NA	NA	NA	NA	GSE39279	450K	GSM959511	M1	Smoker	M	I	76	NA	NA	NA	0.16700000000000004	no
Sandoval	validation	NA	NA	NA	NA	NA	NA	GSE39279	450K	GSM959522	M1	Smoker	M	I	80	NA	NA	NA	0.19399999999999995	no
Sandoval	validation	NA	NA	NA	NA	NA	NA	GSE39279	450K	GSM959530	M1	Smoker	F	III	68	NA	NA	NA	0.363	unknown
Sandoval	validation	NA	NA	NA	NA	NA	NA	GSE39279	450K	GSM959534	M1	Smoker	M	I	82	NA	NA	NA	0.20199999999999996	no
Sandoval	validation	NA	NA	NA	NA	NA	NA	GSE39279	450K	GSM959544	M1	Smoker	F	III	54	NA	NA	NA	0.21199999999999997	chemotherapy
Sandoval	validation	NA	NA	NA	NA	NA	NA	GSE39279	450K	GSM959547	M1	Never_smoker	F	I	65	NA	NA	NA	0.21899999999999997	no
Sandoval	validation	NA	NA	NA	NA	NA	NA	GSE39279	450K	GSM959552	M1	Smoker	F	I	76	NA	NA	NA	0.16400000000000003	no
Sandoval	validation	NA	NA	NA	NA	NA	NA	GSE39279	450K	GSM959553	M1	NA	F	I	60	NA	NA	NA	0.37	no
Sandoval	validation	NA	NA	NA	NA	NA	NA	GSE39279	450K	GSM959556	M1	Smoker	F	IV	66	NA	NA	NA	0.6	chemotherapy
Sandoval	validation	NA	NA	NA	NA	NA	NA	GSE39279	450K	GSM959557	M1	Never_smoker	F	III	77	NA	NA	NA	0.349	no
Sandoval	validation	NA	NA	NA	NA	NA	NA	GSE39279	450K	GSM959558	M1	Never_smoker	F	I	62	NA	NA	NA	0.20699999999999996	unknown
Sandoval	validation	NA	NA	NA	NA	NA	NA	GSE39279	450K	GSM959561	M1	Smoker	M	I	76	NA	NA	NA	0.263	no
Sandoval	validation	NA	NA	NA	NA	NA	NA	GSE39279	450K	GSM959566	M1	Never_smoker	F	II	69	NA	NA	NA	0.423	unknown
Sandoval	validation	NA	NA	NA	NA	NA	NA	GSE39279	450K	GSM959568	M1	Never_smoker	F	I	76	NA	NA	NA	0.354	no
Sandoval	validation	NA	NA	NA	NA	NA	NA	GSE39279	450K	GSM959569	M1	Smoker	F	I	58	NA	NA	NA	0.266	no
Sandoval	validation	NA	NA	NA	NA	NA	NA	GSE39279	450K	GSM959576	M1	Smoker	F	III	52	NA	NA	NA	0.18100000000000005	unknown
Sandoval	validation	NA	NA	NA	NA	NA	NA	GSE39279	450K	GSM959579	M1	Smoker	M	IV	70	NA	NA	NA	0.6890000000000001	no
Sandoval	validation	NA	NA	NA	NA	NA	NA	GSE39279	450K	GSM959581	M1	Smoker	M	III	48	NA	NA	NA	0.264	unknown
Sandoval	validation	NA	NA	NA	NA	NA	NA	GSE39279	450K	GSM959585	M1	Never_smoker	F	I	68	NA	NA	NA	0.30600000000000005	no
Sandoval	validation	NA	NA	NA	NA	NA	NA	GSE39279	450K	GSM959635	M1	Smoker	F	I	81	NA	NA	NA	0.247	no
Sandoval	validation	NA	NA	NA	NA	NA	NA	GSE39279	450K	GSM959637	M1	Never_smoker	M	III	61	NA	NA	NA	0.4429999999999999	no
Sandoval	validation	NA	NA	NA	NA	NA	NA	GSE39279	450K	GSM959642	M1	Smoker	M	I	65	NA	NA	NA	0.232	no
Sandoval	validation	NA	NA	NA	NA	NA	NA	GSE39279	450K	GSM959643	M1	Smoker	F	III	61	NA	NA	NA	0.21899999999999997	unknown
Sandoval	validation	NA	NA	NA	NA	NA	NA	GSE39279	450K	GSM959644	M1	Smoker	F	I	50	NA	NA	NA	0.463	no
Sandoval	validation	NA	NA	NA	NA	NA	NA	GSE39279	450K	GSM959648	M1	Smoker	F	I	55	NA	NA	NA	0.423	unknown
Sandoval	validation	NA	NA	NA	NA	NA	NA	GSE39279	450K	GSM959667	M1	Smoker	F	I	56	NA	NA	NA	0.15600000000000003	chemotherapy
Sandoval	validation	NA	NA	NA	NA	NA	NA	GSE39279	450K	GSM959678	M1	Smoker	F	I	72	NA	NA	NA	0.33299999999999996	no
Sandoval	validation	NA	NA	NA	NA	NA	NA	GSE39279	450K	GSM959679	M1	Smoker	F	I	54	NA	NA	NA	0.345	no
Sandoval	validation	NA	NA	NA	NA	NA	NA	GSE39279	450K	GSM959682	M1	Smoker	M	III	72	NA	NA	NA	0.255	radiation therapy
Sandoval	validation	NA	NA	NA	NA	NA	NA	GSE39279	450K	GSM959684	M1	Smoker	F	III	68	NA	NA	NA	0.5409999999999999	radiation and chemotherapy
Sandoval	validation	NA	NA	NA	NA	NA	NA	GSE39279	450K	GSM959690	M1	Smoker	M	I	62	NA	NA	NA	0.226	no
Sandoval	validation	NA	NA	NA	NA	NA	NA	GSE39279	450K	GSM959695	M1	Smoker	F	I	63	NA	NA	NA	0.356	no
Sandoval	validation	NA	NA	NA	NA	NA	NA	GSE39279	450K	GSM959708	M1	Never_smoker	M	III	69	NA	NA	NA	0.17300000000000004	chemotherapy
Sandoval	validation	NA	NA	NA	NA	NA	NA	GSE39279	450K	GSM959715	M1	Never_smoker	F	I	45	NA	NA	NA	0.252	no
Sandoval	validation	NA	NA	NA	NA	NA	NA	GSE39279	450K	GSM959725	M1	Smoker	M	III	54	NA	NA	NA	0.30300000000000005	no
Sandoval	validation	NA	NA	NA	NA	NA	NA	GSE39279	450K	GSM959730	M1	Smoker	M	I	67	NA	NA	NA	0.20299999999999996	chemotherapy
Sandoval	validation	NA	NA	NA	NA	NA	NA	GSE39279	450K	GSM959731	M1	Smoker	M	II	61	NA	NA	NA	0.222	chemotherapy
Sandoval	validation	NA	NA	NA	NA	NA	NA	GSE39279	450K	GSM959732	M1	Smoker	M	I	67	NA	NA	NA	0.22099999999999995	no
Sandoval	validation	NA	NA	NA	NA	NA	NA	GSE39279	450K	GSM959735	M1	NA	F	I	48.12	NA	NA	NA	0.19699999999999995	unknown
Sandoval	validation	NA	NA	NA	NA	NA	NA	GSE39279	450K	GSM959763	M1	Smoker	F	I	57.7	NA	NA	NA	0.366	unknown
Sandoval	validation	NA	NA	NA	NA	NA	NA	GSE39279	450K	GSM959820	M1	Smoker	F	III	55	NA	NA	NA	0.491	no
Sandoval	validation	NA	NA	NA	NA	NA	NA	GSE39279	450K	GSM959822	M1	Never_smoker	F	II	77	NA	NA	NA	0.32899999999999996	unknown
Sandoval	validation	NA	NA	NA	NA	NA	NA	GSE39279	450K	GSM959824	M1	Smoker	F	III	55	NA	NA	NA	0.634	unknown
Sandoval	validation	NA	NA	NA	NA	NA	NA	GSE39279	450K	GSM959831	M1	Smoker	M	III	64	NA	NA	NA	0.33999999999999997	unknown
Sandoval	validation	NA	NA	NA	NA	NA	NA	GSE39279	450K	GSM959839	M1	Never_smoker	F	I	63	NA	NA	NA	0.468	unknown
Sandoval	validation	NA	NA	NA	NA	NA	NA	GSE39279	450K	GSM959843	M1	Never_smoker	F	III	73	NA	NA	NA	0.30700000000000005	no
Sandoval	validation	NA	NA	NA	NA	NA	NA	GSE39279	450K	GSM959844	M1	Smoker	F	III	60	NA	NA	NA	0.28800000000000003	unknown
Sandoval	validation	NA	NA	NA	NA	NA	NA	GSE39279	450K	GSM959849	M1	Never_smoker	F	I	55	NA	NA	NA	0.32899999999999996	no
Sandoval	validation	NA	NA	NA	NA	NA	NA	GSE39279	450K	GSM959851	M1	Smoker	M	III	44	NA	NA	NA	0.603	no
Sandoval	validation	NA	NA	NA	NA	NA	NA	GSE39279	450K	GSM959306	M2	Never_smoker	F	III	57	NA	NA	NA	0.16300000000000003	radiation therapy
Sandoval	validation	NA	NA	NA	NA	NA	NA	GSE39279	450K	GSM959315	M2	Smoker	M	II	54	NA	NA	NA	0.254	chemotherapy
Sandoval	validation	NA	NA	NA	NA	NA	NA	GSE39279	450K	GSM959318	M2	Smoker	M	I	49	NA	NA	NA	0.17600000000000005	no
Sandoval	validation	NA	NA	NA	NA	NA	NA	GSE39279	450K	GSM959322	M2	Smoker	M	I	68	NA	NA	NA	0.29700000000000004	unknown
Sandoval	validation	NA	NA	NA	NA	NA	NA	GSE39279	450K	GSM959324	M2	Never_smoker	M	I	66	NA	NA	NA	0.33199999999999996	unknown
Sandoval	validation	NA	NA	NA	NA	NA	NA	GSE39279	450K	GSM959329	M2	Smoker	F	I	66	NA	NA	NA	0.247	unknown
Sandoval	validation	NA	NA	NA	NA	NA	NA	GSE39279	450K	GSM959331	M2	Smoker	M	II	70	NA	NA	NA	0.269	no
Sandoval	validation	NA	NA	NA	NA	NA	NA	GSE39279	450K	GSM959333	M2	Smoker	M	III	55	NA	NA	NA	0.381	radiation and chemotherapy
Sandoval	validation	NA	NA	NA	NA	NA	NA	GSE39279	450K	GSM959343	M2	Smoker	F	I	81	NA	NA	NA	0.16700000000000004	unknown
Sandoval	validation	NA	NA	NA	NA	NA	NA	GSE39279	450K	GSM959344	M2	Smoker	F	I	48	NA	NA	NA	0.241	no
Sandoval	validation	NA	NA	NA	NA	NA	NA	GSE39279	450K	GSM959346	M2	Smoker	M	I	69	NA	NA	NA	0.502	no
Sandoval	validation	NA	NA	NA	NA	NA	NA	GSE39279	450K	GSM959348	M2	Smoker	F	I	69	NA	NA	NA	0.20499999999999996	no
Sandoval	validation	NA	NA	NA	NA	NA	NA	GSE39279	450K	GSM959352	M2	Smoker	F	III	72	NA	NA	NA	0.17700000000000005	no
Sandoval	validation	NA	NA	NA	NA	NA	NA	GSE39279	450K	GSM959356	M2	Smoker	M	I	70	NA	NA	NA	0.18799999999999992	no
Sandoval	validation	NA	NA	NA	NA	NA	NA	GSE39279	450K	GSM959358	M2	Smoker	F	I	63	NA	NA	NA	0.17800000000000005	unknown
Sandoval	validation	NA	NA	NA	NA	NA	NA	GSE39279	450K	GSM959366	M2	Smoker	F	I	60	NA	NA	NA	0.387	no
Sandoval	validation	NA	NA	NA	NA	NA	NA	GSE39279	450K	GSM959371	M2	Never_smoker	F	I	57	NA	NA	NA	0.372	no
Sandoval	validation	NA	NA	NA	NA	NA	NA	GSE39279	450K	GSM959374	M2	Smoker	F	III	63	NA	NA	NA	0.252	radiation and chemotherapy
Sandoval	validation	NA	NA	NA	NA	NA	NA	GSE39279	450K	GSM959376	M2	Never_smoker	F	I	48	NA	NA	NA	0.18700000000000008	no
Sandoval	validation	NA	NA	NA	NA	NA	NA	GSE39279	450K	GSM959381	M2	Smoker	M	III	57	NA	NA	NA	0.243	radiation therapy
Sandoval	validation	NA	NA	NA	NA	NA	NA	GSE39279	450K	GSM959382	M2	Smoker	M	III	58	NA	NA	NA	0.232	radiation and chemotherapy
Sandoval	validation	NA	NA	NA	NA	NA	NA	GSE39279	450K	GSM959389	M2	Smoker	F	I	57	NA	NA	NA	0.29000000000000004	no
Sandoval	validation	NA	NA	NA	NA	NA	NA	GSE39279	450K	GSM959394	M2	Never_smoker	F	I	81	NA	NA	NA	0.17200000000000004	no
Sandoval	validation	NA	NA	NA	NA	NA	NA	GSE39279	450K	GSM959396	M2	Smoker	M	I	64	NA	NA	NA	0.241	no
Sandoval	validation	NA	NA	NA	NA	NA	NA	GSE39279	450K	GSM959397	M2	Smoker	F	I	40	NA	NA	NA	0.17600000000000005	no
Sandoval	validation	NA	NA	NA	NA	NA	NA	GSE39279	450K	GSM959399	M2	Smoker	M	I	71	NA	NA	NA	0.19699999999999995	no
Sandoval	validation	NA	NA	NA	NA	NA	NA	GSE39279	450K	GSM959402	M2	Smoker	F	I	83	NA	NA	NA	0.239	unknown
Sandoval	validation	NA	NA	NA	NA	NA	NA	GSE39279	450K	GSM959405	M2	Smoker	M	III	76	NA	NA	NA	0.18899999999999997	unknown
Sandoval	validation	NA	NA	NA	NA	NA	NA	GSE39279	450K	GSM959410	M2	Smoker	F	I	73	NA	NA	NA	0.247	no
Sandoval	validation	NA	NA	NA	NA	NA	NA	GSE39279	450K	GSM959413	M2	Smoker	M	I	81	NA	NA	NA	0.21099999999999997	no
Sandoval	validation	NA	NA	NA	NA	NA	NA	GSE39279	450K	GSM959421	M2	Smoker	M	I	71	NA	NA	NA	0.15200000000000002	unknown
Sandoval	validation	NA	NA	NA	NA	NA	NA	GSE39279	450K	GSM959422	M2	Smoker	F	I	44	NA	NA	NA	0.377	no
Sandoval	validation	NA	NA	NA	NA	NA	NA	GSE39279	450K	GSM959427	M2	Smoker	M	I	67	NA	NA	NA	0.457	no
Sandoval	validation	NA	NA	NA	NA	NA	NA	GSE39279	450K	GSM959429	M2	Smoker	F	IV	84	NA	NA	NA	0.16500000000000004	no
Sandoval	validation	NA	NA	NA	NA	NA	NA	GSE39279	450K	GSM959430	M2	Smoker	F	I	65	NA	NA	NA	0.18899999999999997	no
Sandoval	validation	NA	NA	NA	NA	NA	NA	GSE39279	450K	GSM959432	M2	Smoker	F	I	53	NA	NA	NA	0.15700000000000003	no
Sandoval	validation	NA	NA	NA	NA	NA	NA	GSE39279	450K	GSM959436	M2	NA	F	I	57	NA	NA	NA	0.16300000000000003	no
Sandoval	validation	NA	NA	NA	NA	NA	NA	GSE39279	450K	GSM959447	M2	Smoker	F	III	80	NA	NA	NA	0.19999999999999996	no
Sandoval	validation	NA	NA	NA	NA	NA	NA	GSE39279	450K	GSM959464	M2	Smoker	M	II	64	NA	NA	NA	0.17700000000000005	radiation therapy
Sandoval	validation	NA	NA	NA	NA	NA	NA	GSE39279	450K	GSM959466	M2	Smoker	F	I	67	NA	NA	NA	0.19899999999999995	no
Sandoval	validation	NA	NA	NA	NA	NA	NA	GSE39279	450K	GSM959469	M2	Smoker	F	II	51	NA	NA	NA	0.15500000000000003	unknown
Sandoval	validation	NA	NA	NA	NA	NA	NA	GSE39279	450K	GSM959471	M2	Smoker	M	I	83	NA	NA	NA	0.233	radiation therapy
Sandoval	validation	NA	NA	NA	NA	NA	NA	GSE39279	450K	GSM959472	M2	Smoker	M	II	56	NA	NA	NA	0.242	no
Sandoval	validation	NA	NA	NA	NA	NA	NA	GSE39279	450K	GSM959474	M2	Smoker	F	I	67	NA	NA	NA	0.261	no
Sandoval	validation	NA	NA	NA	NA	NA	NA	GSE39279	450K	GSM959479	M2	Smoker	F	IV	48	NA	NA	NA	0.372	no
Sandoval	validation	NA	NA	NA	NA	NA	NA	GSE39279	450K	GSM959487	M2	Smoker	F	IV	77	NA	NA	NA	0.16600000000000004	unknown
Sandoval	validation	NA	NA	NA	NA	NA	NA	GSE39279	450K	GSM959500	M2	Smoker	F	I	82	NA	NA	NA	0.19299999999999995	no
Sandoval	validation	NA	NA	NA	NA	NA	NA	GSE39279	450K	GSM959501	M2	Smoker	F	I	62	NA	NA	NA	0.18700000000000008	chemotherapy
Sandoval	validation	NA	NA	NA	NA	NA	NA	GSE39279	450K	GSM959507	M2	Smoker	M	I	83	NA	NA	NA	0.16100000000000003	unknown
Sandoval	validation	NA	NA	NA	NA	NA	NA	GSE39279	450K	GSM959520	M2	Smoker	M	I	76	NA	NA	NA	0.16000000000000003	no
Sandoval	validation	NA	NA	NA	NA	NA	NA	GSE39279	450K	GSM959521	M2	Never_smoker	F	III	75	NA	NA	NA	0.5660000000000001	radiation and chemotherapy
Sandoval	validation	NA	NA	NA	NA	NA	NA	GSE39279	450K	GSM959525	M2	Never_smoker	F	III	65	NA	NA	NA	0.17200000000000004	no
Sandoval	validation	NA	NA	NA	NA	NA	NA	GSE39279	450K	GSM959528	M2	Smoker	M	I	69	NA	NA	NA	0.17300000000000004	no
Sandoval	validation	NA	NA	NA	NA	NA	NA	GSE39279	450K	GSM959535	M2	Smoker	F	III	73	NA	NA	NA	0.14400000000000002	unknown
Sandoval	validation	NA	NA	NA	NA	NA	NA	GSE39279	450K	GSM959537	M2	Smoker	M	I	75	NA	NA	NA	0.18100000000000005	no
Sandoval	validation	NA	NA	NA	NA	NA	NA	GSE39279	450K	GSM959540	M2	Smoker	F	II	83	NA	NA	NA	0.18999999999999995	unknown
Sandoval	validation	NA	NA	NA	NA	NA	NA	GSE39279	450K	GSM959541	M2	Smoker	M	I	50	NA	NA	NA	0.20799999999999996	no
Sandoval	validation	NA	NA	NA	NA	NA	NA	GSE39279	450K	GSM959549	M2	Smoker	M	III	67	NA	NA	NA	0.31699999999999995	radiation therapy
Sandoval	validation	NA	NA	NA	NA	NA	NA	GSE39279	450K	GSM959550	M2	Smoker	F	I	69	NA	NA	NA	0.18400000000000005	no
Sandoval	validation	NA	NA	NA	NA	NA	NA	GSE39279	450K	GSM959551	M2	Smoker	F	II	64	NA	NA	NA	0.17500000000000004	unknown
Sandoval	validation	NA	NA	NA	NA	NA	NA	GSE39279	450K	GSM959555	M2	Smoker	M	II	53	NA	NA	NA	0.16600000000000004	no
Sandoval	validation	NA	NA	NA	NA	NA	NA	GSE39279	450K	GSM959562	M2	Smoker	M	I	51	NA	NA	NA	0.609	no
Sandoval	validation	NA	NA	NA	NA	NA	NA	GSE39279	450K	GSM959564	M2	Smoker	M	I	43	NA	NA	NA	0.562	no
Sandoval	validation	NA	NA	NA	NA	NA	NA	GSE39279	450K	GSM959570	M2	Smoker	F	I	52	NA	NA	NA	0.18799999999999992	unknown
Sandoval	validation	NA	NA	NA	NA	NA	NA	GSE39279	450K	GSM959638	M2	Smoker	M	II	69	NA	NA	NA	0.20199999999999996	radiation therapy
Sandoval	validation	NA	NA	NA	NA	NA	NA	GSE39279	450K	GSM959668	M2	Smoker	M	III	73	NA	NA	NA	0.452	chemotherapy
Sandoval	validation	NA	NA	NA	NA	NA	NA	GSE39279	450K	GSM959669	M2	Smoker	M	I	73	NA	NA	NA	0.15300000000000002	no
Sandoval	validation	NA	NA	NA	NA	NA	NA	GSE39279	450K	GSM959673	M2	Smoker	M	II	72	NA	NA	NA	0.257	radiation therapy
Sandoval	validation	NA	NA	NA	NA	NA	NA	GSE39279	450K	GSM959687	M2	Smoker	M	I	79	NA	NA	NA	0.15800000000000003	no
Sandoval	validation	NA	NA	NA	NA	NA	NA	GSE39279	450K	GSM959688	M2	Smoker	M	II	63	NA	NA	NA	0.17600000000000005	no
Sandoval	validation	NA	NA	NA	NA	NA	NA	GSE39279	450K	GSM959697	M2	Never_smoker	F	I	66	NA	NA	NA	0.14600000000000002	no
Sandoval	validation	NA	NA	NA	NA	NA	NA	GSE39279	450K	GSM959700	M2	Smoker	M	III	65	NA	NA	NA	0.15500000000000003	radiation and chemotherapy
Sandoval	validation	NA	NA	NA	NA	NA	NA	GSE39279	450K	GSM959718	M2	Smoker	F	III	53	NA	NA	NA	0.16500000000000004	no
Sandoval	validation	NA	NA	NA	NA	NA	NA	GSE39279	450K	GSM959720	M2	Smoker	M	I	58	NA	NA	NA	0.244	chemotherapy
Sandoval	validation	NA	NA	NA	NA	NA	NA	GSE39279	450K	GSM959724	M2	Smoker	M	I	72	NA	NA	NA	0.15200000000000002	no
Sandoval	validation	NA	NA	NA	NA	NA	NA	GSE39279	450K	GSM959728	M2	Never_smoker	M	III	68	NA	NA	NA	0.32099999999999995	radiation and chemotherapy
Sandoval	validation	NA	NA	NA	NA	NA	NA	GSE39279	450K	GSM959738	M2	Smoker	F	I	63.3	NA	NA	NA	0.20599999999999996	unknown
Sandoval	validation	NA	NA	NA	NA	NA	NA	GSE39279	450K	GSM959739	M2	NA	F	II	56.7	NA	NA	NA	0.377	unknown
Sandoval	validation	NA	NA	NA	NA	NA	NA	GSE39279	450K	GSM959741	M2	Smoker	M	III	79.5	NA	NA	NA	0.17000000000000004	unknown
Sandoval	validation	NA	NA	NA	NA	NA	NA	GSE39279	450K	GSM959742	M2	Smoker	F	II	66.1	NA	NA	NA	0.397	unknown
Sandoval	validation	NA	NA	NA	NA	NA	NA	GSE39279	450K	GSM959753	M2	NA	F	II	51.1	NA	NA	NA	0.28900000000000003	unknown
Sandoval	validation	NA	NA	NA	NA	NA	NA	GSE39279	450K	GSM959758	M2	NA	F	II	65.8	NA	NA	NA	0.15800000000000003	unknown
Sandoval	validation	NA	NA	NA	NA	NA	NA	GSE39279	450K	GSM959762	M2	NA	F	I	72.8	NA	NA	NA	0.19099999999999995	unknown
Sandoval	validation	NA	NA	NA	NA	NA	NA	GSE39279	450K	GSM959764	M2	NA	F	II	65.4	NA	NA	NA	0.21799999999999997	unknown
Sandoval	validation	NA	NA	NA	NA	NA	NA	GSE39279	450K	GSM959766	M2	Smoker	M	I	53.6	NA	NA	NA	0.43999999999999995	unknown
Sandoval	validation	NA	NA	NA	NA	NA	NA	GSE39279	450K	GSM959771	M2	NA	M	II	69.88	NA	NA	NA	0.41	unknown
Sandoval	validation	NA	NA	NA	NA	NA	NA	GSE39279	450K	GSM959773	M2	NA	F	II	47.7	NA	NA	NA	0.487	unknown
Sandoval	validation	NA	NA	NA	NA	NA	NA	GSE39279	450K	GSM959775	M2	NA	M	II	72	NA	NA	NA	0.35	unknown
Sandoval	validation	NA	NA	NA	NA	NA	NA	GSE39279	450K	GSM959786	M2	Smoker	F	III	83.5	NA	NA	NA	0.19899999999999995	unknown
Sandoval	validation	NA	NA	NA	NA	NA	NA	GSE39279	450K	GSM959788	M2	NA	F	I	71.7	NA	NA	NA	0.425	unknown
Sandoval	validation	NA	NA	NA	NA	NA	NA	GSE39279	450K	GSM959789	M2	NA	M	III	47.03	NA	NA	NA	0.575	unknown
Sandoval	validation	NA	NA	NA	NA	NA	NA	GSE39279	450K	GSM959796	M2	Smoker	M	I	50.45	NA	NA	NA	0.18700000000000008	unknown
Sandoval	validation	NA	NA	NA	NA	NA	NA	GSE39279	450K	GSM959802	M2	Smoker	M	I	75.7	NA	NA	NA	0.501	unknown
Sandoval	validation	NA	NA	NA	NA	NA	NA	GSE39279	450K	GSM959811	M2	Smoker	M	III	59.7	NA	NA	NA	0.20899999999999996	unknown
Sandoval	validation	NA	NA	NA	NA	NA	NA	GSE39279	450K	GSM959834	M2	Smoker	M	I	58	NA	NA	NA	0.602	unknown
Sandoval	validation	NA	NA	NA	NA	NA	NA	GSE39279	450K	GSM959838	M2	Smoker	M	II	69	NA	NA	NA	0.15200000000000002	unknown
Sandoval	validation	NA	NA	NA	NA	NA	NA	GSE39279	450K	GSM959846	M2	Smoker	M	I	69	NA	NA	NA	0.19099999999999995	unknown
Sandoval	validation	NA	NA	NA	NA	NA	NA	GSE39279	450K	GSM959854	M2	Smoker	M	II	63	NA	NA	NA	0.383	unknown
Sandoval	validation	NA	NA	NA	NA	NA	NA	GSE39279	450K	GSM959855	M2	Smoker	M	II	69	NA	NA	NA	0.7150000000000001	unknown
Sandoval	validation	NA	NA	NA	NA	NA	NA	GSE39279	450K	GSM959327	M3	Never_smoker	F	I	59	NA	NA	NA	0.249	unknown
Sandoval	validation	NA	NA	NA	NA	NA	NA	GSE39279	450K	GSM959332	M3	Smoker	F	I	57	NA	NA	NA	0.4260000000000001	no
Sandoval	validation	NA	NA	NA	NA	NA	NA	GSE39279	450K	GSM959334	M3	Never_smoker	F	I	61	NA	NA	NA	0.727	no
Sandoval	validation	NA	NA	NA	NA	NA	NA	GSE39279	450K	GSM959336	M3	Smoker	F	I	63	NA	NA	NA	0.28200000000000003	no
Sandoval	validation	NA	NA	NA	NA	NA	NA	GSE39279	450K	GSM959337	M3	Smoker	F	I	58	NA	NA	NA	0.24	unknown
Sandoval	validation	NA	NA	NA	NA	NA	NA	GSE39279	450K	GSM959342	M3	Smoker	F	I	74	NA	NA	NA	0.33399999999999996	no
Sandoval	validation	NA	NA	NA	NA	NA	NA	GSE39279	450K	GSM959345	M3	Smoker	F	I	73	NA	NA	NA	0.20299999999999996	no
Sandoval	validation	NA	NA	NA	NA	NA	NA	GSE39279	450K	GSM959351	M3	Smoker	M	I	59	NA	NA	NA	0.18200000000000005	no
Sandoval	validation	NA	NA	NA	NA	NA	NA	GSE39279	450K	GSM959353	M3	Smoker	F	III	78	NA	NA	NA	0.16300000000000003	radiation and chemotherapy
Sandoval	validation	NA	NA	NA	NA	NA	NA	GSE39279	450K	GSM959354	M3	Smoker	M	I	65	NA	NA	NA	0.21499999999999997	no
Sandoval	validation	NA	NA	NA	NA	NA	NA	GSE39279	450K	GSM959355	M3	Smoker	M	I	66	NA	NA	NA	0.5569999999999999	no
Sandoval	validation	NA	NA	NA	NA	NA	NA	GSE39279	450K	GSM959360	M3	NA	M	I	59	NA	NA	NA	0.479	no
Sandoval	validation	NA	NA	NA	NA	NA	NA	GSE39279	450K	GSM959361	M3	Smoker	M	I	42	NA	NA	NA	0.20399999999999996	unknown
Sandoval	validation	NA	NA	NA	NA	NA	NA	GSE39279	450K	GSM959362	M3	Smoker	F	III	64	NA	NA	NA	0.239	no
Sandoval	validation	NA	NA	NA	NA	NA	NA	GSE39279	450K	GSM959363	M3	Smoker	M	III	62	NA	NA	NA	0.242	radiation therapy
Sandoval	validation	NA	NA	NA	NA	NA	NA	GSE39279	450K	GSM959364	M3	Smoker	M	I	73	NA	NA	NA	0.29500000000000004	no
Sandoval	validation	NA	NA	NA	NA	NA	NA	GSE39279	450K	GSM959365	M3	Smoker	F	I	75	NA	NA	NA	0.19699999999999995	no
Sandoval	validation	NA	NA	NA	NA	NA	NA	GSE39279	450K	GSM959368	M3	Smoker	M	I	73	NA	NA	NA	0.258	no
Sandoval	validation	NA	NA	NA	NA	NA	NA	GSE39279	450K	GSM959369	M3	Smoker	F	II	60	NA	NA	NA	0.31999999999999995	no
Sandoval	validation	NA	NA	NA	NA	NA	NA	GSE39279	450K	GSM959373	M3	Smoker	F	I	63	NA	NA	NA	0.266	no
Sandoval	validation	NA	NA	NA	NA	NA	NA	GSE39279	450K	GSM959380	M3	Smoker	M	I	51	NA	NA	NA	0.19899999999999995	no
Sandoval	validation	NA	NA	NA	NA	NA	NA	GSE39279	450K	GSM959383	M3	Smoker	M	III	56	NA	NA	NA	0.378	radiation therapy
Sandoval	validation	NA	NA	NA	NA	NA	NA	GSE39279	450K	GSM959384	M3	Smoker	M	III	63	NA	NA	NA	0.19299999999999995	radiation therapy
Sandoval	validation	NA	NA	NA	NA	NA	NA	GSE39279	450K	GSM959385	M3	Smoker	M	I	72	NA	NA	NA	0.412	no
Sandoval	validation	NA	NA	NA	NA	NA	NA	GSE39279	450K	GSM959388	M3	Smoker	F	I	62	NA	NA	NA	0.55	no
Sandoval	validation	NA	NA	NA	NA	NA	NA	GSE39279	450K	GSM959392	M3	Smoker	F	I	73	NA	NA	NA	0.20599999999999996	no
Sandoval	validation	NA	NA	NA	NA	NA	NA	GSE39279	450K	GSM959401	M3	Smoker	F	I	52	NA	NA	NA	0.357	no
Sandoval	validation	NA	NA	NA	NA	NA	NA	GSE39279	450K	GSM959412	M3	Smoker	F	IV	57	NA	NA	NA	0.497	unknown
Sandoval	validation	NA	NA	NA	NA	NA	NA	GSE39279	450K	GSM959415	M3	Smoker	M	I	72	NA	NA	NA	0.27	no
Sandoval	validation	NA	NA	NA	NA	NA	NA	GSE39279	450K	GSM959417	M3	Smoker	M	III	59	NA	NA	NA	0.225	no
Sandoval	validation	NA	NA	NA	NA	NA	NA	GSE39279	450K	GSM959420	M3	Never_smoker	F	II	43	NA	NA	NA	0.498	no
Sandoval	validation	NA	NA	NA	NA	NA	NA	GSE39279	450K	GSM959423	M3	Smoker	F	II	65	NA	NA	NA	0.378	radiation therapy
Sandoval	validation	NA	NA	NA	NA	NA	NA	GSE39279	450K	GSM959428	M3	Smoker	M	I	65	NA	NA	NA	0.15300000000000002	no
Sandoval	validation	NA	NA	NA	NA	NA	NA	GSE39279	450K	GSM959431	M3	Smoker	M	III	55	NA	NA	NA	0.473	radiation therapy
Sandoval	validation	NA	NA	NA	NA	NA	NA	GSE39279	450K	GSM959437	M3	Smoker	M	I	78	NA	NA	NA	0.16500000000000004	no
Sandoval	validation	NA	NA	NA	NA	NA	NA	GSE39279	450K	GSM959438	M3	Smoker	M	III	64	NA	NA	NA	0.29300000000000004	radiation therapy
Sandoval	validation	NA	NA	NA	NA	NA	NA	GSE39279	450K	GSM959442	M3	Smoker	M	I	69	NA	NA	NA	0.278	unknown
Sandoval	validation	NA	NA	NA	NA	NA	NA	GSE39279	450K	GSM959448	M3	Smoker	M	II	71	NA	NA	NA	0.269	no
Sandoval	validation	NA	NA	NA	NA	NA	NA	GSE39279	450K	GSM959451	M3	Smoker	F	I	79	NA	NA	NA	0.21499999999999997	no
Sandoval	validation	NA	NA	NA	NA	NA	NA	GSE39279	450K	GSM959453	M3	Smoker	F	II	62	NA	NA	NA	0.32799999999999996	no
Sandoval	validation	NA	NA	NA	NA	NA	NA	GSE39279	450K	GSM959454	M3	Smoker	M	I	63	NA	NA	NA	0.609	no
Sandoval	validation	NA	NA	NA	NA	NA	NA	GSE39279	450K	GSM959458	M3	Smoker	F	I	60	NA	NA	NA	0.367	unknown
Sandoval	validation	NA	NA	NA	NA	NA	NA	GSE39279	450K	GSM959460	M3	Smoker	F	III	72	NA	NA	NA	0.497	no
Sandoval	validation	NA	NA	NA	NA	NA	NA	GSE39279	450K	GSM959467	M3	Smoker	F	III	76	NA	NA	NA	0.226	unknown
Sandoval	validation	NA	NA	NA	NA	NA	NA	GSE39279	450K	GSM959480	M3	Smoker	F	III	59	NA	NA	NA	0.19299999999999995	chemotherapy
Sandoval	validation	NA	NA	NA	NA	NA	NA	GSE39279	450K	GSM959483	M3	Never_smoker	F	II	66	NA	NA	NA	0.33399999999999996	chemotherapy
Sandoval	validation	NA	NA	NA	NA	NA	NA	GSE39279	450K	GSM959485	M3	Smoker	F	I	68	NA	NA	NA	0.363	unknown
Sandoval	validation	NA	NA	NA	NA	NA	NA	GSE39279	450K	GSM959495	M3	Never_smoker	F	III	75	NA	NA	NA	0.247	radiation therapy
Sandoval	validation	NA	NA	NA	NA	NA	NA	GSE39279	450K	GSM959523	M3	Smoker	M	I	65	NA	NA	NA	0.30400000000000005	no
Sandoval	validation	NA	NA	NA	NA	NA	NA	GSE39279	450K	GSM959524	M3	Smoker	F	I	67	NA	NA	NA	0.21799999999999997	no
Sandoval	validation	NA	NA	NA	NA	NA	NA	GSE39279	450K	GSM959533	M3	Smoker	M	III	45	NA	NA	NA	0.28800000000000003	unknown
Sandoval	validation	NA	NA	NA	NA	NA	NA	GSE39279	450K	GSM959538	M3	Smoker	M	I	80	NA	NA	NA	0.399	no
Sandoval	validation	NA	NA	NA	NA	NA	NA	GSE39279	450K	GSM959545	M3	Smoker	M	I	52	NA	NA	NA	0.507	no
Sandoval	validation	NA	NA	NA	NA	NA	NA	GSE39279	450K	GSM959560	M3	Smoker	M	I	62	NA	NA	NA	0.353	no
Sandoval	validation	NA	NA	NA	NA	NA	NA	GSE39279	450K	GSM959567	M3	Smoker	M	IV	44	NA	NA	NA	0.4330000000000001	no
Sandoval	validation	NA	NA	NA	NA	NA	NA	GSE39279	450K	GSM959574	M3	Never_smoker	F	II	83	NA	NA	NA	0.6699999999999999	no
Sandoval	validation	NA	NA	NA	NA	NA	NA	GSE39279	450K	GSM959584	M3	Smoker	M	III	67	NA	NA	NA	0.412	radiation therapy
Sandoval	validation	NA	NA	NA	NA	NA	NA	GSE39279	450K	GSM959636	M3	Smoker	M	III	65	NA	NA	NA	0.253	radiation therapy
Sandoval	validation	NA	NA	NA	NA	NA	NA	GSE39279	450K	GSM959647	M3	Smoker	F	I	49	NA	NA	NA	0.30000000000000004	no
Sandoval	validation	NA	NA	NA	NA	NA	NA	GSE39279	450K	GSM959649	M3	Smoker	F	III	65	NA	NA	NA	0.20899999999999996	unknown
Sandoval	validation	NA	NA	NA	NA	NA	NA	GSE39279	450K	GSM959663	M3	Smoker	M	I	40	NA	NA	NA	0.61	unknown
Sandoval	validation	NA	NA	NA	NA	NA	NA	GSE39279	450K	GSM959683	M3	Smoker	M	IV	46	NA	NA	NA	0.594	radiation therapy
Sandoval	validation	NA	NA	NA	NA	NA	NA	GSE39279	450K	GSM959698	M3	Smoker	M	II	66	NA	NA	NA	0.5760000000000001	no
Sandoval	validation	NA	NA	NA	NA	NA	NA	GSE39279	450K	GSM959704	M3	Smoker	F	II	69	NA	NA	NA	0.31699999999999995	unknown
Sandoval	validation	NA	NA	NA	NA	NA	NA	GSE39279	450K	GSM959723	M3	Never_smoker	F	I	78	NA	NA	NA	0.761	no
Sandoval	validation	NA	NA	NA	NA	NA	NA	GSE39279	450K	GSM959726	M3	Smoker	M	I	51	NA	NA	NA	0.562	chemotherapy
Sandoval	validation	NA	NA	NA	NA	NA	NA	GSE39279	450K	GSM959737	M3	NA	M	III	58.6	NA	NA	NA	0.675	unknown
Sandoval	validation	NA	NA	NA	NA	NA	NA	GSE39279	450K	GSM959740	M3	NA	F	III	74.2	NA	NA	NA	0.224	unknown
Sandoval	validation	NA	NA	NA	NA	NA	NA	GSE39279	450K	GSM959751	M3	NA	F	III	56	NA	NA	NA	0.367	unknown
Sandoval	validation	NA	NA	NA	NA	NA	NA	GSE39279	450K	GSM959761	M3	Smoker	M	I	59.9	NA	NA	NA	0.44099999999999995	unknown
Sandoval	validation	NA	NA	NA	NA	NA	NA	GSE39279	450K	GSM959765	M3	NA	M	I	54.19	NA	NA	NA	0.18700000000000008	unknown
Sandoval	validation	NA	NA	NA	NA	NA	NA	GSE39279	450K	GSM959772	M3	NA	M	II	62.15	NA	NA	NA	0.28900000000000003	unknown
Sandoval	validation	NA	NA	NA	NA	NA	NA	GSE39279	450K	GSM959794	M3	NA	F	III	65.7	NA	NA	NA	0.54	unknown
Sandoval	validation	NA	NA	NA	NA	NA	NA	GSE39279	450K	GSM959803	M3	Smoker	M	II	77.9	NA	NA	NA	0.28800000000000003	unknown
Sandoval	validation	NA	NA	NA	NA	NA	NA	GSE39279	450K	GSM959809	M3	NA	M	III	67.2	NA	NA	NA	0.44099999999999995	unknown
Sandoval	validation	NA	NA	NA	NA	NA	NA	GSE39279	450K	GSM959833	M3	Smoker	M	I	59	NA	NA	NA	0.239	unknown
Sandoval	validation	NA	NA	NA	NA	NA	NA	GSE39279	450K	GSM959842	M3	Smoker	M	II	57	NA	NA	NA	0.394	unknown
Sandoval	validation	NA	NA	NA	NA	NA	NA	GSE39279	450K	GSM959848	M3	Smoker	M	III	62	NA	NA	NA	0.616	unknown
Sandoval	validation	NA	NA	NA	NA	NA	NA	GSE39279	450K	GSM959850	M3	Smoker	M	III	64	NA	NA	NA	0.562	no
Sandoval	validation	NA	NA	NA	NA	NA	NA	GSE39279	450K	GSM959853	M3	Smoker	M	III	58	NA	NA	NA	0.51	unknown
Sandoval	validation	NA	NA	NA	NA	NA	NA	GSE39279	450K	GSM959856	M3	Smoker	M	I	61	NA	NA	NA	0.5489999999999999	no
Sandoval	validation	NA	NA	NA	NA	NA	NA	GSE39279	450K	GSM959317	M4	Smoker	M	II	53	NA	NA	NA	0.29700000000000004	radiation and chemotherapy
Sandoval	validation	NA	NA	NA	NA	NA	NA	GSE39279	450K	GSM959330	M4	Smoker	F	I	68	NA	NA	NA	0.6839999999999999	no
Sandoval	validation	NA	NA	NA	NA	NA	NA	GSE39279	450K	GSM959339	M4	Smoker	M	I	60	NA	NA	NA	0.31299999999999994	no
Sandoval	validation	NA	NA	NA	NA	NA	NA	GSE39279	450K	GSM959349	M4	Smoker	M	III	79	NA	NA	NA	0.492	radiation therapy
Sandoval	validation	NA	NA	NA	NA	NA	NA	GSE39279	450K	GSM959393	M4	Smoker	F	I	59	NA	NA	NA	0.24	no
Sandoval	validation	NA	NA	NA	NA	NA	NA	GSE39279	450K	GSM959400	M4	Smoker	F	I	54	NA	NA	NA	0.33199999999999996	no
Sandoval	validation	NA	NA	NA	NA	NA	NA	GSE39279	450K	GSM959408	M4	Smoker	M	II	68	NA	NA	NA	0.46	no
Sandoval	validation	NA	NA	NA	NA	NA	NA	GSE39279	450K	GSM959416	M4	Smoker	F	II	52	NA	NA	NA	0.593	no
Sandoval	validation	NA	NA	NA	NA	NA	NA	GSE39279	450K	GSM959419	M4	Smoker	F	II	60	NA	NA	NA	0.48	no
Sandoval	validation	NA	NA	NA	NA	NA	NA	GSE39279	450K	GSM959433	M4	Smoker	M	I	73	NA	NA	NA	0.382	no
Sandoval	validation	NA	NA	NA	NA	NA	NA	GSE39279	450K	GSM959440	M4	Smoker	M	III	77	NA	NA	NA	0.466	unknown
Sandoval	validation	NA	NA	NA	NA	NA	NA	GSE39279	450K	GSM959441	M4	Smoker	F	I	80	NA	NA	NA	0.21699999999999997	unknown
Sandoval	validation	NA	NA	NA	NA	NA	NA	GSE39279	450K	GSM959444	M4	Smoker	M	I	46	NA	NA	NA	0.597	no
Sandoval	validation	NA	NA	NA	NA	NA	NA	GSE39279	450K	GSM959445	M4	Smoker	F	I	53	NA	NA	NA	0.5549999999999999	no
Sandoval	validation	NA	NA	NA	NA	NA	NA	GSE39279	450K	GSM959456	M4	Smoker	M	IV	56	NA	NA	NA	0.494	unknown
Sandoval	validation	NA	NA	NA	NA	NA	NA	GSE39279	450K	GSM959457	M4	Smoker	F	II	62	NA	NA	NA	0.463	chemotherapy
Sandoval	validation	NA	NA	NA	NA	NA	NA	GSE39279	450K	GSM959478	M4	Smoker	M	I	53	NA	NA	NA	0.33799999999999997	no
Sandoval	validation	NA	NA	NA	NA	NA	NA	GSE39279	450K	GSM959489	M4	Smoker	M	I	74	NA	NA	NA	0.524	unknown
Sandoval	validation	NA	NA	NA	NA	NA	NA	GSE39279	450K	GSM959498	M4	Smoker	M	I	59	NA	NA	NA	0.504	no
Sandoval	validation	NA	NA	NA	NA	NA	NA	GSE39279	450K	GSM959509	M4	Smoker	M	I	75	NA	NA	NA	0.467	no
Sandoval	validation	NA	NA	NA	NA	NA	NA	GSE39279	450K	GSM959514	M4	Smoker	M	II	81	NA	NA	NA	0.424	no
Sandoval	validation	NA	NA	NA	NA	NA	NA	GSE39279	450K	GSM959546	M4	Smoker	M	I	45	NA	NA	NA	0.481	no
Sandoval	validation	NA	NA	NA	NA	NA	NA	GSE39279	450K	GSM959583	M4	Smoker	M	I	67	NA	NA	NA	0.796	unknown
Sandoval	validation	NA	NA	NA	NA	NA	NA	GSE39279	450K	GSM959675	M4	Smoker	F	III	63	NA	NA	NA	0.398	chemotherapy
Sandoval	validation	NA	NA	NA	NA	NA	NA	GSE39279	450K	GSM959696	M4	Smoker	M	II	60	NA	NA	NA	0.243	no
Sandoval	validation	NA	NA	NA	NA	NA	NA	GSE39279	450K	GSM959699	M4	Smoker	M	II	61	NA	NA	NA	0.32499999999999996	no
Sandoval	validation	NA	NA	NA	NA	NA	NA	GSE39279	450K	GSM959707	M4	Smoker	F	I	80	NA	NA	NA	0.5740000000000001	no
Sandoval	validation	NA	NA	NA	NA	NA	NA	GSE39279	450K	GSM959769	M4	NA	F	II	NA	NA	NA	NA	0.486	unknown
Sandoval	validation	NA	NA	NA	NA	NA	NA	GSE39279	450K	GSM959787	M4	Smoker	M	III	67.29	NA	NA	NA	0.30200000000000005	unknown
Sandoval	validation	NA	NA	NA	NA	NA	NA	GSE39279	450K	GSM959798	M4	NA	M	III	68.1	NA	NA	NA	0.31200000000000006	unknown
Sandoval	validation	NA	NA	NA	NA	NA	NA	GSE39279	450K	GSM959800	M4	NA	F	I	67.79	NA	NA	NA	0.382	unknown
Sandoval	validation	NA	NA	NA	NA	NA	NA	GSE39279	450K	GSM959801	M4	Smoker	F	II	65.8	NA	NA	NA	0.685	unknown
Sandoval	validation	NA	NA	NA	NA	NA	NA	GSE39279	450K	GSM959812	M4	NA	F	I	70.73	NA	NA	NA	0.394	unknown
Sandoval	validation	NA	NA	NA	NA	NA	NA	GSE39279	450K	GSM959837	M4	Smoker	M	I	71	NA	NA	NA	0.708	unknown
Sandoval	validation	NA	NA	NA	NA	NA	NA	GSE39279	450K	GSM959840	M4	Smoker	M	III	73	NA	NA	NA	0.526	no
Sandoval	validation	NA	NA	NA	NA	NA	NA	GSE39279	450K	GSM959841	M4	Smoker	M	I	77	NA	NA	NA	0.526	unknown
Sandoval	validation	NA	NA	NA	NA	NA	NA	GSE39279	450K	GSM959845	M4	Smoker	M	I	67	NA	NA	NA	0.76	unknown

## Sheet: Table S2
Table S2. Cell lines established from lung adenocarcinoma samples used in this work.
cell_line	dna_methylation_epitype	NAPSA_Surfactant_metagene
201T	M2-like	41578
A549	M2-like	47142
ABC-1	M3-like	48253
Calu-3	M2-like	59088
Calu-6	M2-like	41994
COR-L105	M2-like	53660
EKVX	M2-like	61841
EMC-BAC-1	M2-like	52974
EMC-BAC-2	M2-like	51018
H3255	M3-like	99308
HCC-44	M2-like	41069
HCC-78	M3-like	97353
HCC-827	M3-like	71883
LC-2-ad	M2-like	86528
LXF-289	M2-like	39187
NCI-H1355	M2-like	48447
NCI-H1395	M2-like	50510
NCI-H1435	M2-like	63714
NCI-H1563	M2-like	44971
NCI-H1568	M2-like	31834
NCI-H1573	M2-like	54641
NCI-H1623	M2-like	44632
NCI-H1648	M2-like	57214
NCI-H1650	M2-like	55025
NCI-H1651	M2-like	50359
NCI-H1666	M2-like	40293
NCI-H1693	M2-like	40017
NCI-H1734	M4-like	75618
NCI-H1755	M2-like	39504
NCI-H1781	M3-like	83261
NCI-H1792	M2-like	34692
NCI-H1793	M2-like	53624
NCI-H1838	M3-like	79693
NCI-H1944	M2-like	49627
NCI-H1975	M3-like	64854
NCI-H1993	M2-like	53757
NCI-H2009	M2-like	46654
NCI-H2023	M2-like	50473
NCI-H2030	M2-like	42525
NCI-H2085	M2-like	34348
NCI-H2087	M2-like	57020
NCI-H2122	M2-like	48530
NCI-H2228	M2-like	62101
NCI-H2291	M3-like	74239
NCI-H23	M2-like	42234
NCI-H2342	M2-like	70450
NCI-H2347	M3-like	107657
NCI-H2405	M2-like	43606
NCI-H3122	M2-like	54835
NCI-H322M	M2-like	40369
NCI-H358	M3-like	51400
NCI-H441	M3-like	99474
NCI-H522	M2-like	37851
NCI-H650	M2-like	30302
NCI-H838	M2-like	40182
PC-14	M2-like	45181
PC-3 [JPC-3]	M3-like	74540
RERF-LC-KJ	M2-like	60256
RERF-LC-MS	M2-like	37686
SK-LU-1	M2-like	36195
SW1573	M2-like	39456
VMRC-LCD	M4-like	38629

## Sheet: Table S3
Table S3. Differential analyses across DNA methylation epitypes in the SUH cohort.
	Table S3a. Differentially expressed genes (transcriptomics data).
	Table S3b. Gene set overrepresentation analysis of differentially expressed genes.
	Table S3c. Differentially expressed genes (proteomics data).
	Table S3d. Gene set overrepresentation analysis of differential proteins.
	Table S3e. Differential metabolites.

## Sheet: Table S3a
Table S3a. Differentially expressed genes (transcriptomics data).
ensembl_id	hgnc_symbol	differential_in	diff_direction	M1_median	M2_median	M3_median	M4_median
ENSG00000144331	ZNF385B	M1	over	10.7	1.7	3.1	2
ENSG00000158966	CACHD1	M1	over	6.8	1.5	1.8	2.2
ENSG00000134982	APC	M1	over	3.7	2.8	2.8	2.4
ENSG00000276141	WHAMMP3	M1	over	0.5	0.3	0.3	0.3
ENSG00000085511	MAP3K4	M1	over	4.3	3.6	3.4	3.7
ENSG00000168497	CAVIN2	M1	over	19.9	9.8	19.1	7.6
ENSG00000120457	KCNJ5	M1	over	2.4	1.5	1	0.8
ENSG00000120458	MSANTD2	M1	over	2.6	1.5	1.5	2.2
ENSG00000036672	USP2	M1	over	1.5	0.5	0.7	0.8
ENSG00000276278	NA	M1	over	0.3	0.2	0.1	0.1
ENSG00000168477	TNXB	M1	over	1.9	0.7	0.6	0.5
ENSG00000168481	LGI3	M1	over	1.6	0.4	0.1	0.8
ENSG00000168484	SFTPC	M1	over	1974.9	267.6	137.5	288.3
ENSG00000227456	LINC00310	M1	over	0.7	0.2	0.3	0.2
ENSG00000085741	WNT11	M1	over	2	1	0.5	0.8
ENSG00000119655	NPC2	M1	over	900	373.3	544.9	320
ENSG00000276365	MIR145	M1	over	0.3	0.1	0.1	0.1
ENSG00000227354	RBM26-AS1	M1	over	0.8	0.4	0.5	0.3
ENSG00000168589	DYNLRB2	M1	over	3.9	0.9	0.7	0.6
ENSG00000227372	GFOD3P	M1	over	5.2	2.9	3	3.4
ENSG00000012822	CALCOCO1	M1	over	19	10.3	10.7	10.9
ENSG00000266964	FXYD1	M1	over	14.7	4.6	3.8	2.5
ENSG00000154080	CHST9	M1	over	0.9	0.4	0.2	0.4
ENSG00000022267	FHL1	M1	over	35.9	12	8.7	6.1
ENSG00000144668	ITGA9	M1	over	9.2	3	4.6	3
ENSG00000105085	MED26	M1	over	2.9	2.3	2.4	2.6
ENSG00000119681	LTBP2	M1	over	42.3	18.3	17.7	12.7
ENSG00000119688	ABCD4	M1	over	10.8	8.7	8.7	7.6
ENSG00000203546	NA	M1	over	0.7	0.4	0.3	0.5
ENSG00000144647	POMGNT2	M1	over	4.5	3.2	3	3.5
ENSG00000144649	GASK1A	M1	over	0.8	0.5	0.5	0.3
ENSG00000144642	RBMS3	M1	over	3.5	1.7	1.8	1.5
ENSG00000119698	PPP4R4	M1	over	0.6	0.3	0.2	0.2
ENSG00000120738	EGR1	M1	over	100.9	60.1	44.2	51
ENSG00000085871	MGST2	M1	over	41.6	35.4	31.7	31.9
ENSG00000071282	LMCD1	M1	over	6.4	3.4	2.9	2.4
ENSG00000168646	AXIN2	M1	over	5.8	2.5	2.8	4.2
ENSG00000178026	LRRC75B	M1	over	4.5	1.9	2.7	3
ENSG00000227486	NA	M1	over	0.8	0.4	0.5	0.6
ENSG00000178188	SH2B1	M1	over	6.4	4	4.1	5.1
ENSG00000154188	ANGPT1	M1	over	5.6	2.1	1.8	1.9
ENSG00000130176	CNN1	M1	over	11	7.4	5.9	5.8
ENSG00000144791	LIMD1	M1	over	7.5	3.9	4.9	4.7
ENSG00000144792	ZNF660	M1	over	0.5	0.3	0.3	0.3
ENSG00000144749	LRIG1	M1	over	20.2	9.2	12.3	14.4
ENSG00000168803	ADAL	M1	over	1.5	1.2	1.1	1.2
ENSG00000105227	PRX	M1	over	3.1	1.3	1.4	1.3
ENSG00000120885	CLU	M1	over	276.4	92.4	64.6	150
ENSG00000119862	LGALSL	M1	over	6.3	4	4.2	4.2
ENSG00000168743	NPNT	M1	over	30.3	12.9	11	16.1
ENSG00000168763	CNNM3	M1	over	8.5	5	5.5	6.7
ENSG00000119801	YPEL5	M1	over	56	39.7	40	39.5
ENSG00000276550	HERC2P2	M1	over	2	1.2	1.2	1.8
ENSG00000213144	NA	M1	over	0.6	0.3	0.3	0.3
ENSG00000154265	ABCA5	M1	over	2.4	1.4	1.2	1.7
ENSG00000154263	ABCA10	M1	over	0.3	0.2	0.1	0.1
ENSG00000154258	ABCA9	M1	over	0.8	0.5	0.3	0.3
ENSG00000129295	DNAAF11	M1	over	1.7	0.9	0.8	0.9
ENSG00000129244	ATP1B2	M1	over	1	0.6	0.4	0.5
ENSG00000168906	MAT2A	M1	over	41.1	33.4	36.8	33.9
ENSG00000168907	PLA2G4F	M1	over	3.4	0.7	0.8	1.8
ENSG00000144868	TMEM108	M1	over	4.7	2	1.7	2.5
ENSG00000168826	ZBTB49	M1	over	1.4	1.1	1.1	1
ENSG00000130304	SLC27A1	M1	over	6	3.9	4.4	3.1
ENSG00000130307	USHBP1	M1	over	0.8	0.5	0.3	0.4
ENSG00000119946	CNNM1	M1	over	0.4	0.2	0.4	0.1
ENSG00000120907	ADRA1A	M1	over	0.3	0.1	0	0
ENSG00000120915	EPHX2	M1	over	6.2	2.7	2.9	3.5
ENSG00000119938	PPP1R3C	M1	over	7.1	2.9	3.9	3.4
ENSG00000237037	NDUFA6-DT	M1	over	0.7	0.3	0.3	0.3
ENSG00000154342	WNT3A	M1	over	0.2	0.1	0	0
ENSG00000154319	FAM167A	M1	over	2.8	1	1.4	2.5
ENSG00000130363	RSPH3	M1	over	3.1	2	2.2	2.1
ENSG00000203878	CHIAP2	M1	over	1.8	0.2	0.1	0.7
ENSG00000168936	TMEM129	M1	over	14.4	9.5	10.9	9.9
ENSG00000105492	SIGLEC6	M1	over	1.4	0.8	0.5	0.3
ENSG00000168970	JMJD7-PLA2G4B	M1	over	1.2	0.5	0.6	0.8
ENSG00000105426	PTPRS	M1	over	4.4	2.5	2.8	2.1
ENSG00000178338	ZNF354B	M1	over	2.3	1.6	1.5	1.1
ENSG00000237172	B3GNT9	M1	over	6.1	4.4	4.7	4.2
ENSG00000095637	SORBS1	M1	over	7	2.5	4.1	2.9
ENSG00000227946	INO80D-AS1	M1	over	2.1	1	1	1.4
ENSG00000130558	OLFM1	M1	over	8.4	4.2	3.5	2.3
ENSG00000081052	COL4A4	M1	over	4.2	1.6	2	1.8
ENSG00000286289	NA	M1	over	1	0.3	0.4	0.4
ENSG00000178425	NT5DC1	M1	over	5.5	3.9	3.7	4.1
ENSG00000129538	RNASE1	M1	over	1080.3	246.1	319.2	715.3
ENSG00000286277	NA	M1	over	0.2	0	0	0.1
ENSG00000178498	DTX3	M1	over	10.8	7.3	6.9	7.3
ENSG00000286214	COPG2IT1	M1	over	0.2	0	0	0.1
ENSG00000237489	C10orf143	M1	over	2.5	1.3	1.2	0.8
ENSG00000237463	LRRC52-AS1	M1	over	0.7	0.1	0.2	0.2
ENSG00000095713	CRTAC1	M1	over	13.1	3.4	2.5	5.4
ENSG00000213463	SYNJ2BP	M1	over	7.5	5.7	5.6	5.8
ENSG00000095777	MYO3A	M1	over	0.1	0.1	0	0
ENSG00000154556	SORBS2	M1	over	19.2	4.8	6.9	12.1
ENSG00000129595	EPB41L4A	M1	over	5.2	2.2	2.7	3.1
ENSG00000129596	CDO1	M1	over	2.3	1	0.8	0.6
ENSG00000129625	REEP5	M1	over	60.3	44.2	46.5	41
ENSG00000178567	EPM2AIP1	M1	over	3.6	2.2	2.7	2.7
ENSG00000178568	ERBB4	M1	over	0.8	0.1	0.1	0.1
ENSG00000032219	ARID4A	M1	over	5.3	3.5	3.6	3.3
ENSG00000046889	PREX2	M1	over	1.4	0.7	0.5	0.5
ENSG00000140092	FBLN5	M1	over	36.6	12.2	10	13.5
ENSG00000178700	DHFR2	M1	over	2.6	2.1	2	1.9
ENSG00000154767	XPC	M1	over	11.4	8.2	8.2	6.2
ENSG00000154721	JAM2	M1	over	4.2	2.9	1.8	1.9
ENSG00000164010	ERMAP	M1	over	4.4	3.1	3.4	2.6
ENSG00000178665	ZNF713	M1	over	1.4	0.8	0.9	1.1
ENSG00000115137	DNAJC27	M1	over	1.3	0.8	0.8	0.8
ENSG00000188001	TPRG1	M1	over	3.9	1.5	1.4	0.8
ENSG00000164035	EMCN	M1	over	5.2	3	2	2.4
ENSG00000164039	BDH2	M1	over	13.7	7.8	9.7	8.2
ENSG00000164050	PLXNB1	M1	over	8.7	4.3	5.8	6.8
ENSG00000164056	SPRY1	M1	over	31.6	17.1	14.7	12.4
ENSG00000130700	GATA5	M1	over	0.4	0.2	0.2	0.1
ENSG00000188039	NWD1	M1	over	1.2	0.2	0.3	0.1
ENSG00000164099	PRSS12	M1	over	6	1.8	1	2.5
ENSG00000071967	CYBRD1	M1	over	59.1	26.8	25.3	18.6
ENSG00000095917	TPSD1	M1	over	1.4	0.7	0.4	0.3
ENSG00000154781	CCDC174	M1	over	5.6	4.7	4.7	4.2
ENSG00000164128	NPY1R	M1	over	0.8	0.4	0.2	0.3
ENSG00000164188	RANBP3L	M1	over	0.5	0.3	0.2	0.2
ENSG00000105894	PTN	M1	over	9.4	2.7	2.9	4.2
ENSG00000164197	RNF180	M1	over	1.6	0.9	0.6	1.1
ENSG00000272106	NA	M1	over	2.2	0.8	1.4	1.5
ENSG00000140287	HDC	M1	over	1.7	0.9	0.7	0.4
ENSG00000213793	ZNF888	M1	over	4.4	3	3.3	2.7
ENSG00000178965	ERICH3	M1	over	1.3	0.3	0.3	0.1
ENSG00000140254	DUOXA1	M1	over	6.9	2.8	2.4	3.5
ENSG00000164219	PGGT1B	M1	over	3	2.6	2.5	2.2
ENSG00000154975	CA10	M1	over	2.6	0.1	0.4	0
ENSG00000164265	SCGB3A2	M1	over	3627.6	67.7	117.7	978.7
ENSG00000130988	RGN	M1	over	5.4	1.9	1.7	2.2
ENSG00000115361	ACADL	M1	over	1.7	0.6	0.3	0.8
ENSG00000164296	TIGD6	M1	over	2.1	1.7	1.6	1.5
ENSG00000115306	SPTBN1	M1	over	43.3	32	30.6	26.7
ENSG00000247287	PRKCH-AS1	M1	over	1.2	0.6	0.6	0.8
ENSG00000272221	MICA-AS1	M1	over	2	1.2	1.2	1.1
ENSG00000262877	NA	M1	over	0.4	0.1	0.2	0.3
ENSG00000164414	SLC35A1	M1	over	17.5	11.6	11.4	9.8
ENSG00000140398	NEIL1	M1	over	2.9	1.5	1.5	1.8
ENSG00000140386	SCAPER	M1	over	3.6	2.3	2.8	2.8
ENSG00000164332	UBLCP1	M1	over	17.6	14	14	11
ENSG00000178988	MRFAP1L1	M1	over	39.6	28	31	30.5
ENSG00000140470	ADAMTS17	M1	over	0.5	0.2	0.3	0.2
ENSG00000140463	BBS4	M1	over	6.9	4.6	5.2	4.8
ENSG00000115423	DNAH6	M1	over	0.5	0.1	0.1	0.1
ENSG00000188396	DYNLT4	M1	over	0.5	0.1	0.1	0.1
ENSG00000247199	FBXO38-DT	M1	over	1	0.2	0.4	0.3
ENSG00000272143	FGF14-AS2	M1	over	1.1	0.5	0.5	0.5
ENSG00000272370	NA	M1	over	0.6	0.2	0.3	0.3
ENSG00000286989	NA	M1	over	0.4	0.1	0.2	0.1
ENSG00000247317	LY6E-DT	M1	over	1.5	0.7	0.8	1
ENSG00000164530	PI16	M1	over	1.9	0.5	0.4	0.1
ENSG00000164463	CREBRF	M1	over	4.5	3	3	2.2
ENSG00000139597	N4BP2L1	M1	over	6.1	4.3	4	2.7
ENSG00000164609	SLU7	M1	over	15.2	11.8	12.7	10.7
ENSG00000164615	CAMLG	M1	over	16.5	13.1	13.4	13.6
ENSG00000164619	BMPER	M1	over	0.8	0.2	0.2	0.2
ENSG00000081791	DELE1	M1	over	14.8	11.1	9.4	8.7
ENSG00000164576	SAP30L	M1	over	5.8	3.6	3.9	3.7
ENSG00000188549	CCDC9B	M1	over	2.7	1.7	1.8	1.3
ENSG00000164591	MYOZ3	M1	over	0.5	0.3	0.1	0.3
ENSG00000149021	SCGB1A1	M1	over	849.4	94.3	111.2	24
ENSG00000101098	RIMS4	M1	over	0.4	0.1	0	0.2
ENSG00000125037	EMC3	M1	over	22.3	17.2	17.5	17.3
ENSG00000139631	CSAD	M1	over	2.2	1.5	1.4	1.5
ENSG00000081818	PCDHB4	M1	over	0.9	0.5	0.4	0.4
ENSG00000115652	UXS1	M1	over	44.8	23.9	25.6	27
ENSG00000115648	MLPH	M1	over	63.7	27.9	30.7	50.1
ENSG00000081853	PCDHGA2	M1	over	1.3	0.8	0.4	0.7
ENSG00000164741	DLC1	M1	over	18	7.3	8.1	6.2
ENSG00000164743	C8orf48	M1	over	0.9	0.4	0.5	0.5
ENSG00000247572	CKMT2-AS1	M1	over	2.5	1.7	1.7	1.9
ENSG00000272501	NA	M1	over	0.5	0.3	0.3	0.4
ENSG00000149090	PAMR1	M1	over	3.7	1.9	1.6	2
ENSG00000164776	PHKG1	M1	over	0.4	0.2	0.2	0.1
ENSG00000223561	LINC03007	M1	over	1.3	0.1	0.1	0.1
ENSG00000188659	SAXO2	M1	over	2.7	0.7	0.6	0.7
ENSG00000174032	SLC25A30	M1	over	5.2	3.6	3.7	3.1
ENSG00000101191	DIDO1	M1	over	13.1	9.6	8.9	10.8
ENSG00000174080	CTSF	M1	over	29.3	13.6	13.5	14.7
ENSG00000174099	MSRB3	M1	over	7.9	5.5	4.8	4
ENSG00000198075	SULT1C4	M1	over	2.3	1.3	0.8	0.9
ENSG00000080618	CPB2	M1	over	25.9	2	6.2	0.8
ENSG00000090006	LTBP4	M1	over	19.2	11.4	11.4	7.8
ENSG00000285933	NA	M1	over	5.7	2.2	2.2	2.8
ENSG00000187535	IFT140	M1	over	6.3	2.5	3.3	3.3
ENSG00000261934	PCDHGA9	M1	over	1.1	0.6	0.4	0.3
ENSG00000163576	EFHB	M1	over	1.2	0.3	0.3	0.1
ENSG00000007933	FMO3	M1	over	9.1	5	3.4	4.7
ENSG00000080709	KCNN2	M1	over	0.8	0.4	0.4	0.3
ENSG00000089101	CFAP61	M1	over	0.7	0.2	0.2	0.1
ENSG00000173013	CFAP184	M1	over	1.8	0.8	0.8	0.7
ENSG00000246430	LINC00968	M1	over	1.7	0.3	0.2	0.2
ENSG00000187678	SPRY4	M1	over	12.6	7.2	7.1	5
ENSG00000148082	SHC3	M1	over	0.9	0.3	0.5	0.2
ENSG00000124098	FAM210B	M1	over	28	18.4	18.8	22.9
ENSG00000124067	SLC12A4	M1	over	8.5	6.6	6	5.6
ENSG00000100068	LRP5L	M1	over	1.8	0.8	1	1.3
ENSG00000114698	PLSCR4	M1	over	11.3	6.6	6.3	4.9
ENSG00000138639	ARHGAP24	M1	over	5.8	3.4	2.9	3.1
ENSG00000114654	EFCC1	M1	over	2.4	0.7	0.9	0.9
ENSG00000100012	SEC14L3	M1	over	1.5	0	0	0
ENSG00000138613	APH1B	M1	over	4.3	3.1	2.6	2.7
ENSG00000089225	TBX5	M1	over	3.8	2	1.9	1.7
ENSG00000100100	PIK3IP1	M1	over	22.2	14.7	15.7	8.6
ENSG00000163703	CRELD1	M1	over	15.1	7.7	9.2	11.8
ENSG00000100121	GGTLC2	M1	over	0.4	0.1	0.1	0
ENSG00000163743	RCHY1	M1	over	5.6	4.5	4.4	4.7
ENSG00000163751	CPA3	M1	over	31.9	17.1	14.8	7.7
ENSG00000187758	ADH1A	M1	over	0.7	0.3	0.2	0.2
ENSG00000173114	LRRN3	M1	over	1.2	0.6	0.4	0.3
ENSG00000197119	SLC25A29	M1	over	10.3	4	5.7	6.4
ENSG00000187792	ZNF70	M1	over	1.3	1	1.1	1.1
ENSG00000148175	STOM	M1	over	110.1	80.9	76	51.9
ENSG00000148158	SNX30	M1	over	14.3	5	7.7	5
ENSG00000197077	KIAA1671	M1	over	13	6	7.7	6.9
ENSG00000079974	RABL2B	M1	over	8.2	5.1	5.9	6.4
ENSG00000138738	PRDM5	M1	over	1.4	0.8	1	0.7
ENSG00000080947	CROCCP3	M1	over	0.3	0.1	0.2	0.2
ENSG00000124107	SLPI	M1	over	659.9	196.1	208.7	211.7
ENSG00000100154	TTC28	M1	over	2.5	1.4	1.4	1.9
ENSG00000114861	FOXP1	M1	over	11.4	8.1	7.7	7.2
ENSG00000100228	RAB36	M1	over	3.6	1.3	1.8	2
ENSG00000114854	TNNC1	M1	over	14	4	3.9	11.4
ENSG00000163815	CLEC3B	M1	over	19.1	8.8	4.6	15.8
ENSG00000114812	VIPR1	M1	over	6.4	2.1	3	2.7
ENSG00000163864	NMNAT3	M1	over	1.7	1.1	0.9	1
ENSG00000163875	MEAF6	M1	over	31.5	18.4	21.9	23.9
ENSG00000187824	TMEM220	M1	over	1.8	1.3	0.9	1
ENSG00000163884	KLF15	M1	over	2.4	0.8	0.9	1.7
ENSG00000163885	CFAP100	M1	over	1	0.2	0.1	0.2
ENSG00000232077	LINC01031	M1	over	0.2	0	0	0.1
ENSG00000271631	SLC46A2-AS1	M1	over	0.2	0.1	0	0.1
ENSG00000173253	DMRT2	M1	over	0.6	0.1	0.1	0.3
ENSG00000173258	ZNF483	M1	over	0.8	0.3	0.4	0.4
ENSG00000271646	IRF2-DT	M1	over	1.1	0.7	0.7	0.8
ENSG00000232040	SCAND3	M1	over	0.6	0.3	0.4	0.3
ENSG00000197162	ZNF785	M1	over	3	1.9	2.2	2.5
ENSG00000100266	PACSIN2	M1	over	33.4	21.6	26.9	24
ENSG00000100271	TTLL1	M1	over	4.2	2.8	2.9	3
ENSG00000187908	DMBT1	M1	over	41.6	6.8	9.4	9.7
ENSG00000138942	RNF185	M1	over	13.9	10.8	12	11.6
ENSG00000100307	CBX7	M1	over	10.4	5.9	6.4	3.2
ENSG00000007541	PIGQ	M1	over	10.6	7.1	7.5	7.4
ENSG00000100321	SYNGR1	M1	over	2.9	1.7	1.3	1.3
ENSG00000187980	PLA2G2C	M1	over	2.6	1.2	0.7	1
ENSG00000197320	NA	M1	over	0.3	0.1	0.2	0.1
ENSG00000197253	TPSB2	M1	over	24.7	14.2	8.1	7.1
ENSG00000197256	KANK2	M1	over	19	9.1	12	10.1
ENSG00000197245	FAM110D	M1	over	0.7	0.4	0.3	0.4
ENSG00000246763	RGMB-AS1	M1	over	1.1	0.3	0.3	0.5
ENSG00000197283	SYNGAP1	M1	over	3	2.1	1.7	2.1
ENSG00000090530	P3H2	M1	over	12.7	4.1	6.8	7.7
ENSG00000100399	CHADL	M1	over	1.1	0.3	0.6	0.4
ENSG00000090565	RAB11FIP3	M1	over	6.4	3.4	4.2	4.2
ENSG00000100485	2 SOS	M1	over	8.2	7	6.9	7.6
ENSG00000124406	ATP8A1	M1	over	8.5	4	5.4	6.2
ENSG00000090581	GNPTG	M1	over	25.8	17.9	18	19.8
ENSG00000197415	VEPH1	M1	over	10.5	2.5	2.8	7.1
ENSG00000007402	CACNA2D2	M1	over	17.6	2.4	2.1	5.7
ENSG00000173467	AGR3	M1	over	157.8	22.6	43.5	55.4
ENSG00000173482	PTPRM	M1	over	9.7	5.6	6.6	3.7
ENSG00000197381	ADARB1	M1	over	6	3.8	3.2	2.8
ENSG00000148488	ST8SIA6	M1	over	0.7	0.3	0.2	0.2
ENSG00000173517	PEAK1	M1	over	5	3.7	3.2	3.3
ENSG00000173548	SNX33	M1	over	6.9	4.4	5.4	5.3
ENSG00000197562	RAB40C	M1	over	10.5	5.4	6.8	7.9
ENSG00000197565	COL4A6	M1	over	0.5	0.1	0.1	0.1
ENSG00000124593	NA	M1	over	10.5	6.8	5.4	7.6
ENSG00000148541	FAM13C	M1	over	2.6	1.8	1.4	1.3
ENSG00000173627	APOBEC4	M1	over	0.6	0.2	0.1	0.1
ENSG00000173641	HSPB7	M1	over	3.1	1.3	1.7	1
ENSG00000100650	SRSF5	M1	over	69.9	50.5	50.2	50.6
ENSG00000110002	VWA5A	M1	over	17.7	9.8	12.1	11.1
ENSG00000124615	MOCS1	M1	over	5.1	3	2.3	2.8
ENSG00000100678	SLC8A3	M1	over	0.2	0.1	0.1	0.1
ENSG00000100626	GALNT16	M1	over	0.7	0.3	0.3	0.2
ENSG00000007174	DNAH9	M1	over	1.4	0.3	0.3	0.1
ENSG00000134030	CTIF	M1	over	4.1	2.8	2.9	3.2
ENSG00000134020	PEBP4	M1	over	49.9	7.5	5.9	6.2
ENSG00000134115	CNTN6	M1	over	1.1	0.2	0.2	0.1
ENSG00000099260	PALMD	M1	over	7.5	4.1	2.4	3
ENSG00000124780	KCNK17	M1	over	1.5	0.6	0.5	1.1
ENSG00000197702	PARVA	M1	over	11.8	9.2	8.9	8.9
ENSG00000197724	PHF2	M1	over	7.8	5.4	6.1	5.6
ENSG00000183111	ARHGEF37	M1	over	2.3	1	1.4	1.2
ENSG00000124749	COL21A1	M1	over	4	1.6	2.6	1.9
ENSG00000197776	KLHDC1	M1	over	0.9	0.5	0.6	0.5
ENSG00000183134	PTGDR2	M1	over	0.5	0.1	0.1	0.1
ENSG00000197766	CFD	M1	over	11.2	5.5	4.6	3.4
ENSG00000183087	GAS6	M1	over	35.4	18.7	22.4	14.6
ENSG00000110195	FOLR1	M1	over	174	19.5	90.9	108.3
ENSG00000134201	GSTM5	M1	over	3.8	1.8	1.4	0.8
ENSG00000110237	ARHGEF17	M1	over	7.8	4.6	4.9	5.2
ENSG00000197859	ADAMTSL2	M1	over	5.2	2.2	2.3	1.5
ENSG00000183273	CCDC60	M1	over	0.9	0.2	0.2	0.2
ENSG00000109205	ODAM	M1	over	0.5	0.2	0.1	0.1
ENSG00000256664	NA	M1	over	1	0.5	0.3	0.4
ENSG00000158270	COLEC12	M1	over	14.7	7.1	6.9	3.8
ENSG00000256612	CYP2B7P	M1	over	89.7	15.1	21.4	55.8
ENSG00000173812	EIF1	M1	over	242.2	197.3	207.4	206.3
ENSG00000158220	ESYT3	M1	over	3.9	0.9	2.2	2
ENSG00000183346	CABCOCO1	M1	over	2.8	0.5	0.4	0.7
ENSG00000183378	OVCH2	M1	over	0.2	0	0	0.1
ENSG00000109339	MAPK10	M1	over	3.8	0.9	1.8	1
ENSG00000110318	CEP126	M1	over	1.4	0.6	0.6	0.7
ENSG00000158352	SHROOM4	M1	over	3.6	1.6	2.2	1.4
ENSG00000110497	AMBRA1	M1	over	7.7	5.7	6.6	6.6
ENSG00000183426	NPIPA1	M1	over	1.3	0.6	0.7	0.8
ENSG00000183458	PKD1P3	M1	over	0.3	0.2	0.2	0.2
ENSG00000183439	TRIM61	M1	over	0.8	0.5	0.5	0.2
ENSG00000110455	ACCS	M1	over	4.2	2	2.4	2.4
ENSG00000099622	CIRBP	M1	over	121.6	69.8	77	65
ENSG00000232859	LYRM9	M1	over	5	2.5	2.5	2.8
ENSG00000183549	ACSM5	M1	over	0.7	0.5	0.4	0.2
ENSG00000134532	SOX5	M1	over	0.6	0.3	0.2	0.5
ENSG00000168026	TTC21A	M1	over	1.5	0.8	0.8	0.9
ENSG00000183644	HOATZ	M1	over	6.2	1.2	1.2	0.9
ENSG00000120051	CFAP58	M1	over	0.6	0.1	0.1	0.1
ENSG00000119048	UBE2B	M1	over	24.3	20.7	20.2	19.5
ENSG00000183690	EFHC2	M1	over	2	0.5	0.5	0.7
ENSG00000183691	NOG	M1	over	0.7	0.2	0.3	0.3
ENSG00000168056	LTBP3	M1	over	30.5	16.6	20.7	20.2
ENSG00000168079	SCARA5	M1	over	3.3	1	0.5	0.9
ENSG00000168077	SCARA3	M1	over	7.7	3.9	3.1	5.4
ENSG00000110651	CD81	M1	over	347.2	214.3	198.6	202.2
ENSG00000075826	SEC31B	M1	over	0.7	0.4	0.4	0.4
ENSG00000099864	PALM	M1	over	5.8	3.7	3.2	3.1
ENSG00000183607	GKN2	M1	over	21	2.4	5.1	6.5
ENSG00000144063	MALL	M1	over	16.6	6	8.2	7.2
ENSG00000119147	ECRG4	M1	over	8.6	1.5	1.5	0.6
ENSG00000109762	SNX25	M1	over	17.8	5.9	10.4	4.1
ENSG00000099910	KLHL22	M1	over	7.5	5.6	5.7	6.4
ENSG00000099960	SLC7A4	M1	over	0.7	0.4	0.3	0.4
ENSG00000085382	HACE1	M1	over	2	1.5	1.5	1.4
ENSG00000266524	GDF10	M1	over	2.2	0.6	0.6	0.5
ENSG00000099998	GGT5	M1	over	27.1	15.5	14.2	9.5
ENSG00000099994	SUSD2	M1	over	74	16.7	14.3	9.8
ENSG00000168101	NUDT16L1	M1	over	15.6	8.3	11.8	11.5
ENSG00000144199	FAHD2B	M1	over	8.2	5.2	4.7	5.5
ENSG00000183722	LHFPL6	M1	over	21.2	15	11.8	11.6
ENSG00000144182	LIPT1	M1	over	4.4	3	3.1	3.4
ENSG00000144285	SCN1A	M1	over	0.4	0.1	0.1	0.1
ENSG00000242732	RTL5	M1	over	3	1.5	0.8	2.7
ENSG00000144229	THSD7B	M1	over	0.4	0.2	0.2	0.1
ENSG00000134884	ARGLU1	M1	over	9.2	6.6	6.5	6.8
ENSG00000158828	PINK1	M1	over	20	14	14.6	12.7
ENSG00000158813	EDA	M1	over	1.1	0.5	0.4	0.7
ENSG00000061455	PRDM6	M1	over	1.2	0.5	0.6	0.4
ENSG00000134917	ADAMTS8	M1	over	3.9	0.9	0.7	0.5
ENSG00000109906	ZBTB16	M1	over	2.4	1.3	2.2	1.3
ENSG00000183807	FAM162B	M1	over	3.5	1.9	1.5	1.8
ENSG00000227051	C14orf132	M1	over	3.2	1.3	1.2	0.8
ENSG00000168216	LMBRD1	M1	over	19.4	11.6	11.4	13
ENSG00000167074	TEF	M1	over	8.8	3.8	6.4	3.4
ENSG00000133661	SFTPD	M1	over	231.2	50.2	49	52.1
ENSG00000133624	ZNF767P	M1	over	1.8	1.3	1.2	1.3
ENSG00000108654	DDX5	M1	over	141.8	113.3	115.1	112
ENSG00000182636	NDN	M1	over	10.1	6.5	5.4	5.7
ENSG00000143194	MAEL	M1	over	2	0.1	0.1	1.8
ENSG00000143195	ILDR2	M1	over	0.2	0.1	0.1	0.1
ENSG00000143171	RXRG	M1	over	1.2	0.2	0.1	0.1
ENSG00000167186	COQ7	M1	over	6.8	4.4	4.4	5.3
ENSG00000241644	INMT	M1	over	30.3	8.4	6.3	5.7
ENSG00000143127	ITGA10	M1	over	3.3	0.4	0.6	0.2
ENSG00000133818	RRAS2	M1	over	14.3	9.2	10.2	11.1
ENSG00000133835	HSD17B4	M1	over	49.4	32.5	30.1	33
ENSG00000108823	SGCA	M1	over	4.7	1.9	2	1.3
ENSG00000108813	DLX4	M1	over	1.6	0.6	0.9	1.1
ENSG00000182771	GRID1	M1	over	0.4	0.2	0.2	0.2
ENSG00000157890	MEGF11	M1	over	2.6	0.1	0.2	0.2
ENSG00000011454	RABGAP1	M1	over	11.1	8.5	8.8	8.5
ENSG00000133943	DGLUCY	M1	over	13.3	10	9.4	9.1
ENSG00000182836	PLCXD3	M1	over	0.5	0.2	0.2	0.4
ENSG00000241684	ADAMTS9-AS2	M1	over	0.8	0.2	0.4	0.1
ENSG00000011523	CEP68	M1	over	5	3.5	3.9	3.7
ENSG00000226200	SGMS1-AS1	M1	over	0.7	0.4	0.4	0.4
ENSG00000143341	HMCN1	M1	over	2.9	1.7	1.6	1.2
ENSG00000157978	LDLRAP1	M1	over	12	8.3	8.6	8.9
ENSG00000157933	SKI	M1	over	12.2	8.6	9.5	7.7
ENSG00000157927	RADIL	M1	over	0.3	0.2	0.1	0.2
ENSG00000118432	CNR1	M1	over	1.4	0.6	0.5	0.5
ENSG00000001460	STPG1	M1	over	4.7	2.7	3	3
ENSG00000118407	FILIP1	M1	over	5.4	1.3	1.5	2.3
ENSG00000226194	LINC02519	M1	over	1.3	0.4	0.5	0.3
ENSG00000182983	ZNF662	M1	over	0.8	0.4	0.4	0.6
ENSG00000035664	DAPK2	M1	over	8.1	2.6	3.1	4.4
ENSG00000069020	MAST4	M1	over	5.3	3.5	3.5	3.8
ENSG00000060656	PTPRU	M1	over	11	4.9	6.4	5.8
ENSG00000143416	SELENBP1	M1	over	139.2	31.7	38.8	57.1
ENSG00000118564	FBXL5	M1	over	32.1	25.3	26.2	27.2
ENSG00000118518	RNF146	M1	over	15.9	10.9	10.7	10.7
ENSG00000118526	TCF21	M1	over	13	4.2	3.3	2.9
ENSG00000143554	SLC27A3	M1	over	17.3	9	10.4	10
ENSG00000084764	MAPRE3	M1	over	9.5	6	6.6	6.7
ENSG00000069122	ADGRF5	M1	over	77.4	19.7	36.6	23.3
ENSG00000069188	SDK2	M1	over	0.6	0.3	0.2	0.2
ENSG00000070193	FGF10	M1	over	0.3	0.1	0.1	0.1
ENSG00000167588	GPD1	M1	over	3	1.7	0.9	0.5
ENSG00000251364	SYT9-AS1	M1	over	0.6	0.4	0.3	0.4
ENSG00000177098	SCN4B	M1	over	4.1	1.1	0.9	0.9
ENSG00000153093	ACOXL	M1	over	3.2	0.5	0.4	0.8
ENSG00000167641	PPP1R14A	M1	over	9.4	6	4	6.2
ENSG00000118729	CASQ2	M1	over	1.3	0.5	0.5	0.2
ENSG00000060971	ACAA1	M1	over	32.5	24.5	26.9	22.4
ENSG00000128159	TUBGCP6	M1	over	4.1	2.9	2.9	3.2
ENSG00000143768	LEFTY2	M1	over	1.9	0.3	0.4	0.3
ENSG00000143867	OSR1	M1	over	2.6	1.4	1.2	1.6
ENSG00000143869	GDF7	M1	over	0.4	0.1	0.1	0.1
ENSG00000167740	CYB5D2	M1	over	7.6	4.8	4.7	4.1
ENSG00000143842	SOX13	M1	over	7.6	3.2	4.1	5.3
ENSG00000167778	SPRYD3	M1	over	20	16.4	16	15.7
ENSG00000177133	PRDM16-DT	M1	over	1.5	0.3	0.5	0.8
ENSG00000177191	B3GNT8	M1	over	8	1.9	3.2	4.2
ENSG00000236107	SCN1A-AS1	M1	over	0.2	0.1	0.1	0
ENSG00000143995	MEIS1	M1	over	3.6	2.5	2	2.1
ENSG00000118997	DNAH7	M1	over	0.5	0.1	0.1	0.2
ENSG00000261094	NA	M1	over	0.5	0.3	0.2	0.4
ENSG00000261098	NA	M1	over	0.5	0.3	0.3	0.3
ENSG00000104365	IKBKB	M1	over	16.9	9	11.4	9.3
ENSG00000104324	CPQ	M1	over	26.8	13.3	11.3	10.9
ENSG00000069535	MAOB	M1	over	12.2	6.5	6.1	4.8
ENSG00000275830	LINC03082	M1	over	0.2	0.1	0.1	0.1
ENSG00000275832	ARHGAP23	M1	over	6.3	4.7	4.2	3.4
ENSG00000104490	NCALD	M1	over	10	5	4.9	5.8
ENSG00000104435	STMN2	M1	over	0.9	0.3	0.1	0.3
ENSG00000261143	ADAMTS7P3	M1	over	0.2	0	0	0
ENSG00000031003	FAM13B	M1	over	5.7	3.7	3.9	3
ENSG00000261338	NA	M1	over	1.1	0.8	0.7	0.6
ENSG00000212391	NA	M1	over	0.3	0.1	0	0.1
ENSG00000069667	RORA	M1	over	2.8	1.8	1.2	1.4
ENSG00000031081	ARHGAP31	M1	over	6.8	4.2	3.8	2.2
ENSG00000153446	C16orf89	M1	over	296	20.7	47.7	55.9
ENSG00000177427	MIEF2	M1	over	3.7	1.8	2.5	2.5
ENSG00000128512	DOCK4	M1	over	4	2.9	3	2.4
ENSG00000069702	TGFBR3	M1	over	5.1	2.5	2.2	1.3
ENSG00000285219	HULC	M1	over	1.3	0.6	0.8	0.7
ENSG00000285410	GABPB1-IT1	M1	over	1.2	0.8	0.7	0.8
ENSG00000079101	CLUL1	M1	over	2	0.2	0.4	1.2
ENSG00000079102	RUNX1T1	M1	over	1.1	0.8	0.5	0.5
ENSG00000055163	CYFIP2	M1	over	9.4	6.8	6	5.5
ENSG00000005882	PDK2	M1	over	11.2	6.2	7.4	6.8
ENSG00000079156	OSBPL6	M1	over	1.5	0.6	0.4	0.8
ENSG00000055211	GINM1	M1	over	22.5	19	16.6	18.7
ENSG00000080293	SCTR	M1	over	17.2	2.4	5	2.4
ENSG00000163106	HPGDS	M1	over	5.1	2.7	3.2	0.9
ENSG00000138131	LOXL4	M1	over	8.1	2.2	1.6	3
ENSG00000163071	SPATA18	M1	over	4.5	1.2	1.1	0.7
ENSG00000163072	NOSTRIN	M1	over	9.6	4.2	3.1	2.7
ENSG00000163075	CFAP221	M1	over	9.7	1.9	3.3	2.5
ENSG00000285679	NA	M1	over	0.4	0.2	0.2	0.3
ENSG00000079308	TNS1	M1	over	36.5	16.9	18.8	17.1
ENSG00000094963	FMO2	M1	over	17.2	6.4	4.6	3.6
ENSG00000079335	CDC14A	M1	over	2.3	1.5	1.3	1.3
ENSG00000079337	RAPGEF3	M1	over	3.4	1.5	1.2	1.3
ENSG00000261634	PAQR5-DT	M1	over	0.4	0.1	0.1	0.1
ENSG00000236609	ZNF853	M1	over	2.5	1.5	1.6	1.2
ENSG00000163145	C1QTNF7	M1	over	2.9	0.6	0.8	0.4
ENSG00000177791	MYOZ1	M1	over	2.5	0.5	0.9	1
ENSG00000128881	TTBK2	M1	over	1.6	1.2	1.2	1
ENSG00000153823	PID1	M1	over	7.5	3	4.2	4.6
ENSG00000153820	SPHKAP	M1	over	0.3	0	0	0
ENSG00000114248	LRRC31	M1	over	4.6	1.2	0.9	1.9
ENSG00000128833	MYO5C	M1	over	8.8	4.7	6.8	5.4
ENSG00000128849	CGNL1	M1	over	9.6	3.5	3.5	4.2
ENSG00000114200	BCHE	M1	over	2.7	1	1.2	1.6
ENSG00000104870	FCGRT	M1	over	92.8	58.3	65.9	56.2
ENSG00000104946	TBC1D17	M1	over	10.4	7.8	7.4	8.7
ENSG00000163312	HELQ	M1	over	3.6	3	2.9	2.8
ENSG00000138380	CARF	M1	over	1.1	0.6	0.8	0.5
ENSG00000187240	DYNC2H1	M1	over	1.5	0.8	0.9	0.6
ENSG00000187244	BCAM	M1	over	84.7	22.8	51.5	52.1
ENSG00000080546	SESN1	M1	over	9	4.9	3.6	3.2
ENSG00000261863	LINC01996	M1	over	0.2	0	0	0
ENSG00000163406	SLC15A2	M1	over	7.6	1.9	2.9	2.9
ENSG00000163431	LMOD1	M1	over	8.8	4.2	4.5	2.6
ENSG00000236846	NA	M1	over	0.3	0.1	0.1	0.1
ENSG00000187391	MAGI2	M1	over	2	0.6	0.7	0.6
ENSG00000187398	LUZP2	M1	over	0.7	0.1	0.1	0.1
ENSG00000269067	ZNF728	M1	over	0.1	0	0	0.1
ENSG00000103811	CTSH	M1	over	458.7	103.1	97.3	171.4
ENSG00000269044	NA	M1	over	2.8	1.5	1.8	1.7
ENSG00000284636	NA	M1	over	0.6	0.1	0.2	0.1
ENSG00000259673	IQCH-AS1	M1	over	1	0.6	0.5	0.6
ENSG00000235652	EPM2A-DT	M1	over	1.3	0.7	0.6	0.7
ENSG00000176896	TCEANC	M1	over	1.3	1	0.9	1
ENSG00000259642	ST20-AS1	M1	over	0.5	0.3	0.4	0.3
ENSG00000162267	ITIH3	M1	over	1.2	0.6	0.6	0.3
ENSG00000186160	CYP4Z1	M1	over	0.2	0	0	0.1
ENSG00000113240	CLK4	M1	over	5.3	3.5	2.9	2.6
ENSG00000113212	PCDHB7	M1	over	0.7	0.4	0.4	0.6
ENSG00000152818	UTRN	M1	over	13.3	8.3	8.4	8
ENSG00000113231	PDE8B	M1	over	1.3	0.4	0.3	1
ENSG00000127954	STEAP4	M1	over	36	10.6	17.9	19.7
ENSG00000103994	ZNF106	M1	over	7.4	5.5	5.5	4.7
ENSG00000113312	TTC1	M1	over	31	26	24.8	24.9
ENSG00000270175	NA	M1	over	1.1	0.4	0.4	0.6
ENSG00000270179	NA	M1	over	1.5	0.7	0.7	0.7
ENSG00000284791	SMIM41	M1	over	2.1	1	0.8	1.2
ENSG00000176928	GCNT4	M1	over	1.2	0.5	0.8	0.2
ENSG00000186301	MST1P2	M1	over	1.3	0.2	0.5	0.8
ENSG00000162384	CZIB	M1	over	23.8	18.6	19.2	17.5
ENSG00000137393	RNF144B	M1	over	8.8	4.6	4.2	5
ENSG00000113391	ARB2A	M1	over	5.1	3.7	4	3.4
ENSG00000152936	LMNTD1	M1	over	0.4	0.1	0	0
ENSG00000113328	CCNG1	M1	over	29.6	24.3	22	19.4
ENSG00000162407	PLPP3	M1	over	24.1	17.1	14.9	14.8
ENSG00000162437	RAVER2	M1	over	3.9	2.4	2.7	2.6
ENSG00000186409	CCDC30	M1	over	1.5	0.4	0.7	0.9
ENSG00000235890	TSPEAR-AS1	M1	over	0.4	0.1	0	0.2
ENSG00000186462	NAP1L2	M1	over	1.4	0.7	0.4	0.6
ENSG00000259877	ZNF778-DT	M1	over	0.9	0.5	0.4	0.6
ENSG00000186377	CYP4X1	M1	over	11.5	1.8	2	4.8
ENSG00000137462	TLR2	M1	over	21.2	9.1	9.2	5
ENSG00000162517	PEF1	M1	over	43.7	32.4	34.1	33
ENSG00000162543	UBXN10	M1	over	5.3	1.8	2.1	2.7
ENSG00000162551	ALPL	M1	over	74.1	13.2	10.9	14.3
ENSG00000186522	SEPTIN10	M1	over	21.5	15.3	15.5	16.3
ENSG00000162571	TTLL10	M1	over	0.6	0.1	0.1	0.1
ENSG00000162595	DIRAS3	M1	over	2.5	0.5	1.5	0.7
ENSG00000162591	MEGF6	M1	over	5.3	2.4	3.1	1.6
ENSG00000162598	C1orf87	M1	over	1.7	0.3	0.3	0.1
ENSG00000162599	NFIA	M1	over	4.8	2.2	2	3.3
ENSG00000259974	LINC00261	M1	over	7.4	1.2	1.6	3.9
ENSG00000259972	NA	M1	over	0.8	0.6	0.5	0.7
ENSG00000186479	RGS7BP	M1	over	0.6	0.3	0.1	0.3
ENSG00000235997	LINC01936	M1	over	3.1	0.9	0.8	0.8
ENSG00000245317	MRNIP-DT	M1	over	0.7	0.3	0.4	0.3
ENSG00000186496	ZNF396	M1	over	1.2	0.6	0.8	0.8
ENSG00000260908	PLA2G10CP	M1	over	3.6	0.4	0.3	0.3
ENSG00000113645	WWC1	M1	over	10.9	6.3	6.2	6.3
ENSG00000088179	PTPN4	M1	over	2.6	1.7	1.8	1.8
ENSG00000162631	NTNG1	M1	over	0.6	0.4	0.1	0.1
ENSG00000162670	BRINP3	M1	over	0.7	0.2	0.1	0.2
ENSG00000172005	MAL	M1	over	6.3	4.6	3.1	4
ENSG00000172006	ZNF554	M1	over	1.4	0.8	0.9	1
ENSG00000172037	LAMB2	M1	over	27	15.5	18.3	17
ENSG00000245468	LINC02447	M1	over	0.3	0.1	0.1	0.1
ENSG00000147036	LANCL3	M1	over	0.2	0.1	0	0.1
ENSG00000006194	ZNF263	M1	over	11.1	8.1	8.2	8.3
ENSG00000064225	ST3GAL6	M1	over	5.7	2.1	2.2	1.7
ENSG00000113761	ZNF346	M1	over	2.8	2.3	2.1	2.2
ENSG00000123119	NECAB1	M1	over	0.5	0.2	0.1	0.2
ENSG00000137726	FXYD6	M1	over	20.5	14.2	10	12.4
ENSG00000113732	ATP6V0E1	M1	over	144.7	108.8	107	108.8
ENSG00000088280	ASAP3	M1	over	8.4	4.5	5.3	6.2
ENSG00000162763	LRRC52	M1	over	0.5	0.1	0.2	0.1
ENSG00000270580	NA	M1	over	1.2	0.6	0.6	0.6
ENSG00000245573	BDNF-AS	M1	over	1.3	0.7	0.8	0.7
ENSG00000245571	FAM111A-DT	M1	over	2.2	1.5	1.6	1.5
ENSG00000147119	CHST7	M1	over	1.7	1.1	0.8	1
ENSG00000137764	MAP2K5	M1	over	5.4	4.3	3.9	4.1
ENSG00000006042	TMEM98	M1	over	30.1	11.8	15.2	17.4
ENSG00000137871	ZNF280D	M1	over	5.2	4	4.2	4.7
ENSG00000137872	SEMA6D	M1	over	1.2	0.7	0.5	0.6
ENSG00000137857	DUOX1	M1	over	7.9	2.3	1.8	3
ENSG00000006007	GDE1	M1	over	48.9	28.5	35.4	31.4
ENSG00000137821	LRRC49	M1	over	1.1	0.6	0.6	0.7
ENSG00000113851	CRBN	M1	over	9.2	7.8	7.5	6.6
ENSG00000137834	SMAD6	M1	over	2.7	1.1	1.2	1.5
ENSG00000137802	MAPKBP1	M1	over	2.3	1.6	1.7	1.3
ENSG00000172232	AZU1	M1	over	0.4	0.1	0.1	0
ENSG00000172236	TPSAB1	M1	over	27.2	16	12.8	7.1
ENSG00000172260	NEGR1	M1	over	0.9	0.2	0.3	0.2
ENSG00000172264	MACROD2	M1	over	18.6	2.2	2	1.9
ENSG00000172296	SPTLC3	M1	over	4.9	2	2.4	1.4
ENSG00000196267	ZNF836	M1	over	4	2.6	2.7	2.3
ENSG00000255036	SUGT1P4-STRA6LP-CCDC180	M1	over	0.6	0.2	0.3	0.2
ENSG00000196159	FAT4	M1	over	1.7	0.9	1	0.4
ENSG00000015479	MATR3	M1	over	50.9	43.8	43.6	42.5
ENSG00000162804	SNED1	M1	over	4.7	2.7	2.7	2.5
ENSG00000123243	ITIH5	M1	over	4.6	2.3	1.4	1.3
ENSG00000162951	LRRTM1	M1	over	0.2	0	0.1	0.1
ENSG00000113971	NPHP3	M1	over	2.8	1.9	1.8	1.7
ENSG00000186952	TMEM232	M1	over	1.3	0.4	0.3	0.1
ENSG00000279170	TSTD3	M1	over	1.1	0.7	0.6	0.7
ENSG00000280165	PCDH20	M1	over	4.2	0.7	1.9	1.8
ENSG00000172348	RCAN2	M1	over	16.1	5.1	6.8	5.1
ENSG00000186973	CFAP144	M1	over	9.6	1.9	1.4	2.6
ENSG00000186976	EFCAB6	M1	over	0.7	0.3	0.3	0.2
ENSG00000280149	NA	M1	over	0.6	0.3	0.4	0.4
ENSG00000196312	MFSD14CP	M1	over	3.6	2.3	2.6	2.3
ENSG00000186994	KANK3	M1	over	1.2	0.7	0.5	0.6
ENSG00000172379	ARNT2	M1	over	5.3	2	2.2	1.5
ENSG00000196388	INCA1	M1	over	0.6	0.3	0.4	0.4
ENSG00000270765	GAS2L2	M1	over	1	0.2	0.3	0.1
ENSG00000255154	HTD2	M1	over	1.4	0.8	0.9	0.9
ENSG00000196275	GTF2IRD2	M1	over	1.1	0.5	0.5	0.5
ENSG00000206149	HERC2P9	M1	over	1.4	1	1	1.1
ENSG00000039537	C6	M1	over	1.7	0.4	0.3	0.3
ENSG00000206199	ANKUB1	M1	over	0.6	0.2	0.1	0.1
ENSG00000123444	KBTBD4	M1	over	6.6	4.3	4.7	5.3
ENSG00000172456	FGGY	M1	over	9.2	3.6	4.7	4.8
ENSG00000172478	MAB21L4	M1	over	7.9	3.6	2.9	4.5
ENSG00000279267	NA	M1	over	0.7	0.4	0.4	0.3
ENSG00000245848	CEBPA	M1	over	21	8.9	8.3	18.6
ENSG00000245849	RAD51-AS1	M1	over	1.3	0.9	0.8	1
ENSG00000050030	NEXMIF	M1	over	0.3	0.1	0.2	0.2
ENSG00000147526	TACC1	M1	over	19.7	13.5	9.8	11.1
ENSG00000196569	LAMA2	M1	over	5.2	3.1	2.6	1.7
ENSG00000280339	NA	M1	over	0.5	0.2	0.1	0.1
ENSG00000255389	NA	M1	over	0.4	0.2	0.2	0.3
ENSG00000255399	TBX5-AS1	M1	over	3.1	1.4	1.4	1
ENSG00000269973	NA	M1	over	1.2	0.8	0.9	0.9
ENSG00000255302	EID1	M1	over	58.4	48.2	41.7	42.6
ENSG00000050165	3,00 DKK	M1	over	22.2	9.6	10.5	7.2
ENSG00000245958	SEPTIN7P14	M1	over	4.1	2.8	3	3
ENSG00000231322	RPL13AP17	M1	over	5.3	0.3	0.3	0.2
ENSG00000147576	ADHFE1	M1	over	1.9	0.6	0.5	1.4
ENSG00000133026	MYH10	M1	over	19.5	9.5	11.8	10.5
ENSG00000196616	ADH1B	M1	over	41	11.4	7.8	5.7
ENSG00000147655	RSPO2	M1	over	1.2	0.4	0.3	0.2
ENSG00000206530	CFAP44	M1	over	1.2	0.6	0.5	0.8
ENSG00000182048	TRPC2	M1	over	0.4	0	0	0.1
ENSG00000123607	TTC21B	M1	over	3.4	2.1	2.2	2.5
ENSG00000279453	NA	M1	over	3.2	1.8	1.6	2
ENSG00000255468	B4GAT1-DT	M1	over	4.2	1.5	1.7	1.6
ENSG00000088854	DNAAF9	M1	over	3	2.4	1.9	2
ENSG00000088881	EBF4	M1	over	4.3	1.8	2.8	2.9
ENSG00000255408	PCDHA3	M1	over	0.3	0.2	0.1	0.1
ENSG00000133067	LGR6	M1	over	2.1	0.7	0.8	0.8
ENSG00000133065	SLC41A1	M1	over	12.6	6.8	7	7.2
ENSG00000133069	TMCC2	M1	over	0.9	0.6	0.7	0.5
ENSG00000157110	RBPMS	M1	over	47.3	19.1	25.7	30.1
ENSG00000172752	COL6A5	M1	over	1.3	1.1	0.3	0.3
ENSG00000133142	TCEAL4	M1	over	54.5	36	41.6	46
ENSG00000172766	NAA16	M1	over	3.1	2.1	2.1	2.1
ENSG00000196739	COL27A1	M1	over	2.2	1.2	1.3	1
ENSG00000133116	KL	M1	over	0.8	0.5	0.2	0.5
ENSG00000196782	MAML3	M1	over	2.9	1.4	1.5	1.9
ENSG00000182175	RGMA	M1	over	3.2	0.7	0.8	1.6
ENSG00000049323	LTBP1	M1	over	23	15.5	15.2	10.9
ENSG00000088926	F11	M1	over	1.6	0.2	0.1	0.1
ENSG00000231584	FAHD2CP	M1	over	4.7	2.5	3.3	3.3
ENSG00000206557	TRIM71	M1	over	0.2	0	0	0.1
ENSG00000172738	TMEM217	M1	over	0.9	0.5	0.4	0.6
ENSG00000172869	DMXL1	M1	over	3.5	2.9	2.7	2.5
ENSG00000182255	KCNA4	M1	over	0.1	0	0	0
ENSG00000025423	HSD17B6	M1	over	50.1	6	9	9.7
ENSG00000123838	C4BPA	M1	over	270.2	26.2	29.6	87.1
ENSG00000123810	B9D2	M1	over	4.3	2.4	2.3	3.1
ENSG00000231621	ANKRD44-AS1	M1	over	2.6	0.7	0.5	0.3
ENSG00000196814	MVB12B	M1	over	6.1	3	3	3.7
ENSG00000133392	MYH11	M1	over	30.2	11.1	13	7
ENSG00000157330	CFAP107	M1	over	0.7	0.1	0.1	0
ENSG00000196972	SMIM10L2B	M1	over	0.9	0.4	0.4	0.4
ENSG00000108381	ASPA	M1	over	0.4	0.2	0.1	0.2
ENSG00000108387	SEPTIN4	M1	over	8.9	5.5	4.2	3.5
ENSG00000182389	CACNB4	M1	over	0.8	0.1	0.1	0.6
ENSG00000049540	ELN	M1	over	49.3	17.1	19.2	14
ENSG00000280739	EIF1B-AS1	M1	over	0.7	0.5	0.5	0.4
ENSG00000280739	ENTPD3-AS1	M1	over	0.7	0.5	0.5	0.4
ENSG00000279747	NA	M1	over	0.6	0.2	0.3	0.3
ENSG00000279722	NA	M1	over	0.6	0.3	0.3	0.4
ENSG00000196911	KPNA5	M1	over	1.1	0.7	0.6	0.7
ENSG00000157379	DHRS1	M1	over	11.9	7.1	7.7	9.8
ENSG00000172987	HPSE2	M1	over	0.7	0.1	0.2	0.1
ENSG00000157445	CACNA2D3	M1	over	0.7	0.3	0.3	0.3
ENSG00000133401	PDZD2	M1	over	3.4	0.9	0.8	2.2
ENSG00000049618	ARID1B	M1	over	8.3	6.8	6.8	7.2
ENSG00000011021	CLCN6	M1	over	3.2	2	2	2.4
ENSG00000182568	SATB1	M1	over	3.7	2	1.8	2.2
ENSG00000182575	NXPH3	M1	over	0.9	0.4	0.4	0.3
ENSG00000157554	ERG	M1	over	4.8	2.9	2.4	2.1
ENSG00000157540	DYRK1A	M1	over	5	3.7	3.7	4
ENSG00000011105	TSPAN9	M1	over	11.7	7.1	8	6.2
ENSG00000241399	CD302	M1	over	26.6	8.3	8.8	15.6
ENSG00000265366	GLUD1P2	M1	over	0.3	0.1	0.1	0.1
ENSG00000181378	CFAP65	M1	over	0.9	0.2	0.2	0.1
ENSG00000215217	CFAP90	M1	over	6.7	0.7	0.7	1.2
ENSG00000146966	DENND2A	M1	over	3.5	1.8	1.7	1.3
ENSG00000205838	TTC23L	M1	over	0.3	0.1	0	0.2
ENSG00000264175	MIR3189	M1	over	1.4	0.5	0.3	0.7
ENSG00000171962	DRC3	M1	over	2.4	0.7	0.5	0.5
ENSG00000171992	SYNPO	M1	over	28.9	19.3	17.8	11.4
ENSG00000205923	CEMP1	M1	over	0.3	0	0.1	0.1
ENSG00000132424	PNISR	M1	over	9.7	7.1	6.5	7.3
ENSG00000264247	ZNF407-AS1	M1	over	1.8	1.2	1.1	1.3
ENSG00000107518	ATRNL1	M1	over	0.1	0.1	0	0.1
ENSG00000254872	LINC02688	M1	over	2.2	0.1	0.1	0.6
ENSG00000083097	DOP1A	M1	over	3.1	2.1	2	1.7
ENSG00000239445	ST3GAL6-AS1	M1	over	0.4	0.1	0.1	0.2
ENSG00000215481	NA	M1	over	1.3	0.1	0.1	0.5
ENSG00000048740	CELF2	M1	over	12.6	9.2	8.4	5.7
ENSG00000132554	RGS22	M1	over	0.9	0.2	0.2	0.1
ENSG00000132535	DLG4	M1	over	3.5	2.4	2.1	2.2
ENSG00000288398	NA	M1	over	2.4	1.3	1.6	1.6
ENSG00000181523	SGSH	M1	over	12.2	7.3	8.6	9
ENSG00000215386	MIR99AHG	M1	over	2	0.5	0.7	0.9
ENSG00000278970	HEIH	M1	over	18	11.9	11.7	13.9
ENSG00000278921	EPB41L4A-DT	M1	over	0.4	0.2	0.2	0.2
ENSG00000254996	ANKHD1-EIF4EBP3	M1	over	9.8	6.4	7.8	5.6
ENSG00000024862	CCDC28A	M1	over	20.5	13.8	13.9	15.2
ENSG00000034239	CLXN	M1	over	4.5	0.8	0.7	0.7
ENSG00000132670	PTPRA	M1	over	23.7	17.9	17.1	19.4
ENSG00000132635	PCED1A	M1	over	7.8	5.7	6.1	6.4
ENSG00000132716	DCAF8	M1	over	25.3	19.7	18.2	19.2
ENSG00000181634	TNFSF15	M1	over	6.5	2.4	2.1	2.8
ENSG00000166025	AMOTL1	M1	over	5.3	3.6	2.8	2.9
ENSG00000181666	ZNF875	M1	over	10.9	8.5	8.6	9.5
ENSG00000239474	KLHL41	M1	over	0.3	0.2	0.1	0.2
ENSG00000239665	NA	M1	over	2.4	1.4	1.5	1.9
ENSG00000073910	FRY	M1	over	4.1	1.7	2.2	1.8
ENSG00000240602	AADACP1	M1	over	0.5	0.2	0.1	0.2
ENSG00000142188	TMEM50B	M1	over	25.5	13.9	15.3	19.8
ENSG00000142149	HUNK	M1	over	1	0.4	0.5	0.7
ENSG00000058335	RASGRF1	M1	over	10.6	1.8	1	1.4
ENSG00000181754	AMIGO1	M1	over	2.5	1.2	1.6	1.8
ENSG00000181744	DIPK2A	M1	over	5.2	4	3.5	4.1
ENSG00000264727	NA	M1	over	0.1	0	0	0
ENSG00000058453	CROCC	M1	over	1.8	1.1	1.2	1.4
ENSG00000132881	CPLANE2	M1	over	2.2	1.2	1.5	1.4
ENSG00000166246	DNAAF8	M1	over	1.4	0.4	0.5	0.4
ENSG00000166262	FAM227B	M1	over	1.9	1.1	1.3	1.1
ENSG00000166275	BORCS7	M1	over	10.8	6.7	7.5	7.5
ENSG00000239697	TNFSF12	M1	over	20.9	17.3	16.4	12.4
ENSG00000166292	TMEM100	M1	over	12.8	2.3	1.4	1.7
ENSG00000156968	MPV17L	M1	over	1.1	0.8	0.3	0.6
ENSG00000083544	TDRD3	M1	over	6.4	5	4.5	4.7
ENSG00000274180	NATD1	M1	over	4.2	1.8	1.9	2.5
ENSG00000166311	SMPD1	M1	over	18.3	13.1	13.3	15.1
ENSG00000166313	APBB1	M1	over	8.8	4.6	4.8	5.7
ENSG00000166333	ILK	M1	over	47.1	35.2	36.8	34.7
ENSG00000250182	EEF1A1P13	M1	over	1.4	1.1	1	1
ENSG00000225194	LINC00092	M1	over	0.7	0.2	0.3	0.2
ENSG00000249348	UGDH-AS1	M1	over	0.9	0.4	0.6	0.6
ENSG00000225383	SFTA1P	M1	over	48.5	8.4	17.2	10.9
ENSG00000249307	LINC01088	M1	over	3.9	0.1	0.1	0.2
ENSG00000250305	TRMT9B	M1	over	0.5	0.2	0.1	0.1
ENSG00000225329	NA	M1	over	11.3	1.2	1.6	3.2
ENSG00000166402	TUB	M1	over	1.2	0.5	0.4	0.5
ENSG00000166405	RIC3	M1	over	0.9	0.4	0.2	0.2
ENSG00000068078	FGFR3	M1	over	9.7	1.7	2.5	3.7
ENSG00000166432	ZMAT1	M1	over	1.8	0.8	1	0.5
ENSG00000166436	TRIM66	M1	over	0.9	0.5	0.6	0.5
ENSG00000215908	CROCCP2	M1	over	4.3	2.5	2.7	3.3
ENSG00000166455	C16orf46	M1	over	0.8	0.5	0.5	0.5
ENSG00000166482	MFAP4	M1	over	136.3	53	37.1	24.6
ENSG00000250251	PKD1P6	M1	over	1.2	0.6	0.6	0.7
ENSG00000034713	GABARAPL2	M1	over	66	54	49.1	50.3
ENSG00000274225	HEPFAL	M1	over	0.8	0.3	0.4	0.1
ENSG00000019102	VSIG2	M1	over	26	11.2	19.3	10.9
ENSG00000058729	RIOK2	M1	over	6	5.2	4.8	4.4
ENSG00000249464	LINC01091	M1	over	2.5	0.5	0.5	0.6
ENSG00000225473	ATP13A4-AS1	M1	over	24.8	1.5	0.4	1.7
ENSG00000225431	LINC01671	M1	over	3.1	0.5	1.3	1.9
ENSG00000093144	ECHDC1	M1	over	32.1	19.5	18	20.2
ENSG00000117640	MTFR1L	M1	over	16.8	11.7	12.8	13.9
ENSG00000142611	PRDM16	M1	over	2.1	0.5	0.9	1
ENSG00000166592	RRAD	M1	over	20	7.9	7.7	4.5
ENSG00000142687	KIAA0319L	M1	over	31.3	16	22.7	20.4
ENSG00000083896	YTHDC1	M1	over	16.3	12.5	13.5	13.3
ENSG00000103175	WFDC1	M1	over	4.3	1.7	1.9	1.3
ENSG00000004776	HSPB6	M1	over	13.2	7	4.1	5.2
ENSG00000103199	ZNF500	M1	over	2.1	1.5	1.4	1.5
ENSG00000103150	MLYCD	M1	over	0.9	0.6	0.6	0.7
ENSG00000117791	MTARC2	M1	over	10.3	5.4	4.6	7.1
ENSG00000176055	MBLAC2	M1	over	1.6	1.1	1.2	1
ENSG00000176087	SLC35A4	M1	over	26.4	23.2	21.1	21.8
ENSG00000034971	MYOC	M1	over	0.4	0.1	0.1	0
ENSG00000274624	NA	M1	over	0.4	0.1	0.1	0.1
ENSG00000068305	MEF2A	M1	over	11.6	9.1	10	7.9
ENSG00000249673	NOP14-AS1	M1	over	4.4	2.5	2.8	2.3
ENSG00000152128	TMEM163	M1	over	26.8	7.3	10.9	12
ENSG00000142798	HSPG2	M1	over	16.8	12.6	11.8	10.9
ENSG00000127249	ATP13A4	M1	over	15.9	3	9.7	4.2
ENSG00000166783	MARF1	M1	over	12.1	8.9	9.7	8.4
ENSG00000103227	LMF1	M1	over	4.4	2.7	2.6	1.9
ENSG00000019485	PRDM11	M1	over	1.5	1	1.1	0.9
ENSG00000259104	PTCSC3	M1	over	2.8	0.3	1.3	1.1
ENSG00000250786	SNHG18	M1	over	4	1.2	1.7	2.5
ENSG00000166912	MTMR10	M1	over	6	4.3	3.9	3.9
ENSG00000250722	SELENOP	M1	over	199.9	101.2	77.4	93.5
ENSG00000166959	MS4A8	M1	over	9.8	2	1.2	2.7
ENSG00000166961	MS4A15	M1	over	25.5	2.6	2.9	8.5
ENSG00000166979	EVA1C	M1	over	14.1	6.2	6.4	5.3
ENSG00000166887	VPS39	M1	over	14	10.9	10.4	10.7
ENSG00000166888	STAT6	M1	over	57	43.7	45.8	36.8
ENSG00000142973	CYP4B1	M1	over	134.5	9.2	8.2	13.2
ENSG00000103365	GGA2	M1	over	20.8	14.7	15.7	11.9
ENSG00000103351	CLUAP1	M1	over	6.6	3.9	4.2	3.9
ENSG00000103316	CRYM	M1	over	34.4	3	10	9.8
ENSG00000259275	NA	M1	over	0.5	0.2	0.2	0.2
ENSG00000235257	ITGA9-AS1	M1	over	1.4	0.6	1	0.9
ENSG00000274818	NA	M1	over	0.6	0.3	0.2	0.3
ENSG00000225873	C3orf86P	M1	over	0.6	0.2	0.3	0.3
ENSG00000152402	GUCY1A2	M1	over	1.4	0.8	0.6	0.6
ENSG00000127419	TMEM175	M1	over	6.7	4.9	5.3	5.1
ENSG00000259171	NA	M1	over	7.1	3.3	4.2	3.3
ENSG00000284128	BCRP3	M1	over	2.5	0.4	0.4	1
ENSG00000103429	BFAR	M1	over	32.6	22.9	26	24.9
ENSG00000260372	AQP4-AS1	M1	over	0.3	0.1	0	0.1
ENSG00000103502	CDIPT	M1	over	36	26.4	28.4	27.9
ENSG00000259319	JDP2-AS1	M1	over	0.8	0.4	0.5	0.4
ENSG00000078081	LAMP3	M1	over	43.6	22	19.5	22.7
ENSG00000250942	ENPP7P11	M1	over	0.2	0	0	0
ENSG00000152583	SPARCL1	M1	over	121	75.4	61.8	52
ENSG00000152582	SPEF2	M1	over	1.9	0.8	0.7	1
ENSG00000176463	SLCO3A1	M1	over	9	6.4	6.2	4.9
ENSG00000152527	PLEKHH2	M1	over	3.3	1.2	1.2	1.1
ENSG00000259495	ARNT2-DT	M1	over	0.4	0.1	0.1	0.3
ENSG00000260404	NA	M1	over	1.2	0.9	0.8	0.8
ENSG00000176601	MAP3K19	M1	over	1.1	0.2	0.2	0.2
ENSG00000259417	CTXND1	M1	over	0.6	0	0	0
ENSG00000259430	CERS3-AS1	M1	over	0.1	0.1	0	0
ENSG00000211456	SACM1L	M1	over	13.8	10.2	10.8	9.4
ENSG00000137070	IL11RA	M1	over	5.1	2.7	2.7	3
ENSG00000211445	GPX3	M1	over	189.7	88.5	73.3	80.8
ENSG00000103657	HERC1	M1	over	4	3.2	2.8	2.7
ENSG00000103647	CORO2B	M1	over	1.3	0.6	0.5	0.4
ENSG00000127603	MACF1	M1	over	24	13.3	15.6	10.6
ENSG00000103723	AP3B2	M1	over	0.4	0.2	0.1	0
ENSG00000103740	ACSBG1	M1	over	0.3	0.1	0	0
ENSG00000260565	ERVK13-1	M1	over	1.1	0.6	0.6	0.6
ENSG00000103710	RASL12	M1	over	7.7	5.1	5.2	3.1
ENSG00000176700	SCAND2P	M1	over	1.3	0.9	0.8	0.9
ENSG00000004139	SARM1	M1	over	2.2	1.2	1.5	1.4
ENSG00000078295	ADCY2	M1	over	0.3	0.1	0.1	0
ENSG00000235584	NA	M1	over	14.2	0.7	2.7	1.9
ENSG00000162104	ADCY9	M1	over	6.2	2.6	3	2.9
ENSG00000137098	SPAG8	M1	over	1.3	0.4	0.4	0.3
ENSG00000162148	SAXO4	M1	over	2.2	0.7	0.6	0.7
ENSG00000162032	SPSB3	M1	over	10.3	7.4	7.5	8.6
ENSG00000137171	KLC4	M1	over	10.7	8	7.8	8.9
ENSG00000152785	BMP3	M1	over	8.9	1.5	3.3	4.3
ENSG00000137103	TMEM8B	M1	over	2	0.9	1.2	1.1
ENSG00000186088	GSAP	M1	over	9.5	6.7	6.7	4.8
ENSG00000113141	IK	M1	over	50.6	41.8	41.6	39.8
ENSG00000068976	PYGM	M1	over	0.6	0.3	0.2	0.3
ENSG00000113108	APBB3	M1	over	2.6	2	1.6	1.8
ENSG00000102547	CAB39L	M1	over	4.7	1.9	2.1	2.6
ENSG00000005379	TSPOAP1	M1	over	2.8	1	1.4	1.9
ENSG00000005339	CREBBP	M1	over	8.5	6.5	6.1	5.9
ENSG00000151572	ANO4	M1	over	0.4	0	0.1	0.1
ENSG00000258498	DIO3OS	M1	over	1.3	0.3	0.2	0.1
ENSG00000258461	NA	M1	over	0.9	0.4	0.4	0.4
ENSG00000175662	TOM1L2	M1	over	7.6	3.9	5.3	4.3
ENSG00000234456	MAGI2-AS3	M1	over	3.3	2.1	1.4	1.1
ENSG00000234465	PINLYP	M1	over	3.1	1.8	1.4	1.3
ENSG00000161055	SCGB3A1	M1	over	1872.9	27.4	43.7	18.3
ENSG00000185008	ROBO2	M1	over	3.2	0.6	0.8	0.5
ENSG00000151687	ANKAR	M1	over	0.6	0.4	0.3	0.4
ENSG00000067840	PDZD4	M1	over	1	0.4	0.4	0.2
ENSG00000151623	NR3C2	M1	over	4.6	1.4	3.2	1.9
ENSG00000136003	ISCU	M1	over	71.8	57.4	55.4	51.8
ENSG00000102683	SGCG	M1	over	0.6	0.1	0.1	0.2
ENSG00000102760	RGCC	M1	over	64.9	31.7	24.4	32.3
ENSG00000175745	NR2F1	M1	over	7.8	4.6	4	3.7
ENSG00000175782	SLC35E3	M1	over	2.7	1.4	1.1	1.1
ENSG00000175785	PRIMA1	M1	over	0.4	0.1	0.1	0
ENSG00000151778	SERP2	M1	over	1.8	1.1	0.7	0.8
ENSG00000112164	GLP1R	M1	over	0.3	0.1	0	0
ENSG00000151729	SLC25A4	M1	over	10	4.3	6.1	5.4
ENSG00000077327	SPAG6	M1	over	4.4	1.1	0.7	0.6
ENSG00000151718	WWC2	M1	over	5.2	2.6	3.2	2.2
ENSG00000112137	PHACTR1	M1	over	2.9	1.7	1.2	1.6
ENSG00000126861	OMG	M1	over	8.2	3	1.9	0.6
ENSG00000102870	ZNF629	M1	over	5.3	3.3	4	3.8
ENSG00000092969	TGFB2	M1	over	4.3	3.1	2.2	2.5
ENSG00000175806	MSRA	M1	over	7.3	5.7	5	4.5
ENSG00000268043	NBPF12	M1	over	2.2	1.3	1.4	1.5
ENSG00000102805	CLN5	M1	over	9.5	5.8	6.2	5.1
ENSG00000102804	TSC22D1	M1	over	60.9	45.6	45.8	44.4
ENSG00000244055	NA	M1	over	0.5	0.3	0.3	0.3
ENSG00000175899	A2M	M1	over	525.7	267.9	221.4	190.5
ENSG00000151892	GFRA1	M1	over	1.8	0.5	0.4	0.2
ENSG00000112293	GPLD1	M1	over	0.7	0.3	0.3	0.3
ENSG00000112294	ALDH5A1	M1	over	7.9	4.8	5	4.7
ENSG00000126895	AVPR2	M1	over	0.4	0.2	0.1	0.2
ENSG00000126950	TMEM35A	M1	over	0.9	0.4	0.4	0.6
ENSG00000126947	ARMCX1	M1	over	6.1	4.2	3.7	3.3
ENSG00000102908	NFAT5	M1	over	4.5	3.4	3	3.1
ENSG00000185345	PRKN	M1	over	0.6	0.3	0.2	0.5
ENSG00000185274	GALNT17	M1	over	2.3	0.6	0.9	0.9
ENSG00000234773	NA	M1	over	0.5	0.3	0.2	0.3
ENSG00000028528	SNX1	M1	over	14.7	10.3	9.6	10.3
ENSG00000258752	NA	M1	over	1.8	0.5	0.2	0.3
ENSG00000077522	ACTN2	M1	over	0.3	0.1	0.1	0.2
ENSG00000112425	EPM2A	M1	over	1.4	0.9	0.8	0.9
ENSG00000112419	PHACTR2	M1	over	5.7	4.2	3.4	4.4
ENSG00000244280	ECEL1P2	M1	over	0.9	0.2	0.1	0.3
ENSG00000185432	TMT1A	M1	over	33.2	19.3	15.6	17.1
ENSG00000185436	IFNLR1	M1	over	2.3	1.8	1.5	1.3
ENSG00000258844	NA	M1	over	1.9	0.2	0.4	0.7
ENSG00000220205	VAMP2	M1	over	31.5	21.2	21	22
ENSG00000258818	RNASE4	M1	over	22.1	14.4	15.9	16.3
ENSG00000077616	NAALAD2	M1	over	0.3	0.1	0.1	0.1
ENSG00000136444	RSAD1	M1	over	10.8	7.9	8.4	9.3
ENSG00000136546	SCN7A	M1	over	7.7	2.1	1.9	1.3
ENSG00000112584	FAM120B	M1	over	6.2	5	4.9	5.1
ENSG00000112511	PHF1	M1	over	22.9	17.2	16.7	19.3
ENSG00000087074	PPP1R15A	M1	over	42.1	25.1	23.1	29.8
ENSG00000185532	PRKG1	M1	over	2.7	1.9	1.7	1.1
ENSG00000112530	PACRG	M1	over	1.9	0.4	0.3	0.3
ENSG00000268364	NA	M1	over	0.7	0.3	0.4	0.4
ENSG00000268388	FENDRR	M1	over	2.1	0.8	0.5	0.5
ENSG00000063127	SLC6A16	M1	over	0.6	0.4	0.3	0.4
ENSG00000161649	CD300LG	M1	over	0.4	0.1	0	0.1
ENSG00000112697	TMEM30A	M1	over	75.8	50.4	53.9	51.5
ENSG00000185652	NTF3	M1	over	0.8	0.3	0.2	0.4
ENSG00000112624	BICRAL	M1	over	4.9	4.2	3.7	3.9
ENSG00000244405	ETV5	M1	over	17.1	9	9.4	8.6
ENSG00000146063	TRIM41	M1	over	6.5	4.9	4.7	4.4
ENSG00000146067	FAM193B	M1	over	7.1	4.9	4.6	5.4
ENSG00000122042	UBL3	M1	over	17.2	11.1	12.9	11.8
ENSG00000009780	FAM76A	M1	over	3.8	2.6	3.2	3.1
ENSG00000112796	ENPP5	M1	over	13	5.5	8.2	8.5
ENSG00000087274	ADD1	M1	over	51.1	38.7	39.5	33.6
ENSG00000185716	MOSMO	M1	over	3.8	3	3	2.8
ENSG00000087253	LPCAT2	M1	over	7.3	4.6	4.1	3.7
ENSG00000171101	SIGLEC17P	M1	over	1.3	0.6	0.5	0.2
ENSG00000136710	CCDC115	M1	over	21.4	17.1	15.6	16.9
ENSG00000112782	CLIC5	M1	over	10.5	3.9	2.2	3.8
ENSG00000171132	PRKCE	M1	over	4.2	2.7	2.8	2.4
ENSG00000171150	SOCS5	M1	over	5.6	4.9	4.8	4.7
ENSG00000112701	SENP6	M1	over	13.7	10.5	9.4	10.9
ENSG00000077943	ITGA8	M1	over	5.8	2.7	2.8	1.6
ENSG00000146151	HMGCLL1	M1	over	0.7	0.3	0.4	0.3
ENSG00000146122	DAAM2	M1	over	6.6	3.6	3.3	3.7
ENSG00000171227	TMEM37	M1	over	15.3	8.5	8	7.3
ENSG00000171243	SOSTDC1	M1	over	1.9	1.1	1.2	0.8
ENSG00000171291	ZNF439	M1	over	1.9	1.3	1.1	1
ENSG00000205086	LINC02898	M1	over	0.2	0	0	0.1
ENSG00000244694	PTCHD4	M1	over	0.5	0.1	0.1	0.2
ENSG00000230062	ANKRD66	M1	over	1.4	0.3	0.2	0.1
ENSG00000244607	CCDC13	M1	over	0.4	0.1	0.2	0.1
ENSG00000205002	AARD	M1	over	2.4	0.2	0.2	0.8
ENSG00000122299	ZC3H7A	M1	over	13.6	10.2	10.8	11.4
ENSG00000146250	PRSS35	M1	over	0.6	0.2	0.1	0.6
ENSG00000122367	LDB3	M1	over	0.6	0.2	0.2	0.1
ENSG00000171357	LURAP1	M1	over	0.8	0.3	0.2	0.3
ENSG00000136936	XPA	M1	over	6.2	4.7	4.6	4.2
ENSG00000112964	GHR	M1	over	0.8	0.6	0.3	0.3
ENSG00000171385	KCND3	M1	over	1.5	0.8	0.5	0.7
ENSG00000136932	TRMO	M1	over	5.7	4.2	4.7	3.8
ENSG00000112936	C7	M1	over	42.4	23.6	13.3	10.6
ENSG00000254122	PCDHGB7	M1	over	3.5	2	1.5	1.2
ENSG00000229116	NA	M1	over	0.3	0.1	0.1	0.1
ENSG00000205106	LINC02716	M1	over	0.3	0.1	0.1	0.3
ENSG00000185924	RTN4RL1	M1	over	1.8	0.4	0.5	0.5
ENSG00000122390	NAA60	M1	over	15.7	10.7	11	11.8
ENSG00000087589	CASS4	M1	over	4.1	2	1.5	1.2
ENSG00000185917	SETD4	M1	over	5.2	2.8	3.3	3.7
ENSG00000185920	PTCH1	M1	over	3.5	1.7	2	1.2
ENSG00000009413	REV3L	M1	over	3.2	2.2	2.1	2.4
ENSG00000278224	PRICKLE4	M1	over	0.7	0.2	0.3	0.2
ENSG00000220848	RPS18P9	M1	over	1.4	1	1	1
ENSG00000146477	SLC22A3	M1	over	12.1	2.5	4.1	4.3
ENSG00000146576	INTS15	M1	over	9.9	7.6	7.6	7.7
ENSG00000171596	NMUR1	M1	over	0.4	0.2	0.1	0.2
ENSG00000205363	INSYN1	M1	over	0.5	0.1	0.2	0.1
ENSG00000171533	MAP6	M1	over	2.7	0.9	0.8	0.6
ENSG00000230510	PPP5D1P	M1	over	0.6	0.3	0.3	0.3
ENSG00000254427	NA	M1	over	0.2	0	0	0
ENSG00000229619	MBNL1-AS1	M1	over	0.8	0.4	0.4	0.4
ENSG00000181123	NA	M1	over	1.1	0.1	0.1	0.1
ENSG00000132141	CCT6B	M1	over	1.2	0.7	0.6	0.5
ENSG00000107165	TYRP1	M1	over	2	0.3	0.6	0.9
ENSG00000087903	RFX2	M1	over	5.1	1.9	2.2	2.2
ENSG00000048342	CC2D2A	M1	over	5.5	3.2	3.3	4.1
ENSG00000048392	RRM2B	M1	over	15.3	8.7	10.7	8.7
ENSG00000171714	ANO5	M1	over	1.2	0.4	0.6	0.3
ENSG00000230590	FTX	M1	over	4	2.1	3.1	2.4
ENSG00000230551	NA	M1	over	3.6	2.3	2.2	2.9
ENSG00000156232	WHAMM	M1	over	2.7	2	2.2	1.7
ENSG00000132286	TIMM10B	M1	over	13.1	8.5	9.5	10.4
ENSG00000156218	ADAMTSL3	M1	over	1.6	0.8	0.6	0.8
ENSG00000205791	LOH12CR2	M1	over	0.5	0.3	0.2	0.4
ENSG00000230712	GGTLC4P	M1	over	0.4	0	0.1	0.1
ENSG00000288075	NA	M1	over	0.6	0.3	0.2	0.2
ENSG00000048471	SNX29	M1	over	4.2	3.3	2.9	2.6
ENSG00000171811	CFAP46	M1	over	0.4	0.1	0.1	0.1
ENSG00000171817	ZNF540	M1	over	0.7	0.3	0.4	0.3
ENSG00000278600	NA	M1	over	1.1	0.6	0.9	0.6
ENSG00000240038	AMY2B	M1	over	2.1	1	1.1	1
ENSG00000171885	AQP4	M1	over	31.6	8.2	7.2	12.3
ENSG00000215068	ANXA2R-AS1	M1	over	3.1	1.3	1.7	1.9
ENSG00000131080	EDA2R	M1	over	1.1	0.4	0.6	0.3
ENSG00000155016	CYP2U1	M1	over	3.1	1.9	1.7	1.6
ENSG00000131044	TTLL9	M1	over	0.3	0.1	0.1	0.1
ENSG00000131018	SYNE1	M1	over	13.6	6	7.3	5.2
ENSG00000121691	CAT	M1	over	55.9	28	33.7	33.8
ENSG00000106034	CPED1	M1	over	4.4	2.6	2.6	1.6
ENSG00000121671	CRY2	M1	over	14.5	6.4	7.6	6.3
ENSG00000106004	HOXA5	M1	over	4.2	2.8	1.8	2.3
ENSG00000277496	SLCO4A1-AS2	M1	over	3.3	2.1	1.9	1.6
ENSG00000106100	NOD1	M1	over	8	3.8	5.7	3.1
ENSG00000228486	C2orf92	M1	over	1	0.3	0.4	0.6
ENSG00000170634	ACYP2	M1	over	5.5	4.2	3.4	3.9
ENSG00000155085	AK9	M1	over	1.7	0.8	1	1.2
ENSG00000179163	FUCA1	M1	over	80.9	52.1	47.3	44.7
ENSG00000145777	TSLP	M1	over	0.6	0.2	0.2	0.1
ENSG00000145743	FBXL17	M1	over	4.5	3.6	3.4	2.9
ENSG00000047346	ATOSA	M1	over	13	9.7	9.6	9
ENSG00000106125	MINDY4	M1	over	4.7	2.2	2.9	2.5
ENSG00000145723	GIN1	M1	over	1.6	1.4	1.3	1.4
ENSG00000170703	TTLL6	M1	over	0.3	0.1	0.1	0.1
ENSG00000170743	SYT9	M1	over	0.1	0	0	0.1
ENSG00000169762	TAPT1	M1	over	10.9	4.6	6.8	6.3
ENSG00000170776	AKAP13	M1	over	18.6	12.1	12.7	10.7
ENSG00000253537	PCDHGA7	M1	over	0.3	0.3	0.1	0.1
ENSG00000214106	PAXIP1-AS2	M1	over	3.2	2.1	2.6	1.3
ENSG00000179277	MEIS3P1	M1	over	5.3	2.8	3.1	3.6
ENSG00000204789	ZNF204P	M1	over	6.8	2.1	3.4	2.3
ENSG00000204764	RANBP17	M1	over	1.6	0.8	0.8	0.8
ENSG00000204706	MAMDC2-AS1	M1	over	0.4	0.1	0.2	0.2
ENSG00000228709	LINC02575	M1	over	0.9	0.3	0.1	0.5
ENSG00000145868	FBXO38	M1	over	12.7	7.3	9.3	7.1
ENSG00000145860	RNF145	M1	over	71	37.2	44.5	41.3
ENSG00000145861	C1QTNF2	M1	over	0.8	0.3	0.4	0.2
ENSG00000287074	NA	M1	over	0.2	0.1	0	0
ENSG00000121871	SLITRK3	M1	over	0.2	0	0.1	0.1
ENSG00000263072	ZNF213-AS1	M1	over	2.5	1.5	1.7	1.7
ENSG00000145916	RMND5B	M1	over	10.2	7.8	8.3	8
ENSG00000169814	BTD	M1	over	5.2	3.3	3.5	3.3
ENSG00000170837	GPR27	M1	over	1.1	0.5	0.7	0.8
ENSG00000214063	TSPAN4	M1	over	31.6	19.9	21.5	15.3
ENSG00000277639	CHD9NB	M1	over	8.2	1.8	1.3	0.8
ENSG00000169891	REPS2	M1	over	3.6	1.7	2.5	1.8
ENSG00000170890	PLA2G1B	M1	over	17.3	1.5	1.6	5.2
ENSG00000179256	SMCO3	M1	over	0.6	0.3	0.2	0.1
ENSG00000131378	RFTN1	M1	over	33.5	19.1	15.4	18.2
ENSG00000155329	ZCCHC10	M1	over	8.1	6.8	6.5	6.5
ENSG00000131375	CAPN7	M1	over	7.3	5.7	5.8	5.8
ENSG00000204815	ODAD4	M1	over	2	0.6	0.6	0.7
ENSG00000121989	ACVR2A	M1	over	2.8	1.9	1.6	2.1
ENSG00000145949	MYLK4	M1	over	0.4	0.1	0.1	0.2
ENSG00000131400	NAPSA	M1	over	1501.8	359.6	845.4	422.4
ENSG00000238164	TNFRSF14-AS1	M1	over	1.7	1.3	1.3	0.5
ENSG00000287104	NA	M1	over	1.5	0.8	0.8	1.1
ENSG00000277758	SYT15B	M1	over	0.6	0.2	0.1	0.3
ENSG00000180354	MTURN	M1	over	8.1	2.9	4.9	4.9
ENSG00000047617	ANO2	M1	over	0.2	0.1	0.1	0.1
ENSG00000047648	ARHGAP6	M1	over	1.3	0.8	0.6	0.5
ENSG00000228997	ORMDL1P1	M1	over	0.5	0.1	0.3	0.2
ENSG00000131471	AOC3	M1	over	27.4	13.1	9.9	9.3
ENSG00000131507	NDFIP1	M1	over	42	29.8	30.5	30.4
ENSG00000106524	ANKMY2	M1	over	9.7	5.8	7.1	5.7
ENSG00000287255	NA	M1	over	0.5	0.2	0.2	0.2
ENSG00000287232	NA	M1	over	0.3	0.1	0	0.1
ENSG00000238258	NA	M1	over	0.1	0	0	0
ENSG00000253878	NA	M1	over	0.5	0.3	0.2	0.3
ENSG00000180481	GLIPR1L2	M1	over	0.5	0.2	0.2	0.2
ENSG00000263400	TMEM220-AS1	M1	over	0.8	0.4	0.4	0.3
ENSG00000214456	PLIN5	M1	over	1.2	0.4	0.3	0.5
ENSG00000155592	ZKSCAN2	M1	over	1.1	0.8	0.9	0.9
ENSG00000214491	SEC14L6	M1	over	3	0.8	1.2	0.7
ENSG00000214425	LRRC37A4P	M1	over	3.1	1.1	1.3	1.7
ENSG00000155511	GRIA1	M1	over	1.3	0.2	0.1	0.2
ENSG00000116016	EPAS1	M1	over	82.8	51.9	42.8	49.4
ENSG00000179523	EIF3J-DT	M1	over	2.6	1.5	1.6	1.7
ENSG00000180509	KCNE1	M1	over	0.5	0.2	0.1	0.1
ENSG00000214513	NOTO	M1	over	0.3	0	0.1	0.1
ENSG00000141052	MYOCD	M1	over	0.8	0.3	0.2	0.2
ENSG00000155666	KDM8	M1	over	1.6	1.3	1.1	1.1
ENSG00000155729	KCTD18	M1	over	6	4.6	4.7	4.8
ENSG00000116117	PARD3B	M1	over	2.7	1.4	1.6	1.3
ENSG00000131771	PPP1R1B	M1	over	38.7	15.7	14	18.3
ENSG00000116106	EPHA4	M1	over	7.4	1.9	3.2	2.7
ENSG00000165072	MAMDC2	M1	over	9.1	1.8	2.5	1.5
ENSG00000165084	C8orf34	M1	over	2.1	0.4	0.4	0.5
ENSG00000224032	EPB41L4A-AS1	M1	over	4.3	2.9	2.9	2.9
ENSG00000131797	CLUHP3	M1	over	3	1.5	1.3	1.7
ENSG00000155749	FLACC1	M1	over	0.5	0.1	0.1	0.1
ENSG00000179813	FAM216B	M1	over	4.2	1	0.9	0.3
ENSG00000165125	TRPV6	M1	over	0.2	0.1	0.1	0
ENSG00000165124	SVEP1	M1	over	3.1	1.5	0.9	0.8
ENSG00000165121	NA	M1	over	1.6	0.9	1	1.1
ENSG00000131831	RAI2	M1	over	5.5	3.9	2.5	1.9
ENSG00000180769	WDFY3-AS2	M1	over	1.7	0.6	0.9	0.6
ENSG00000189129	PLAC9	M1	over	6.6	2.6	2.4	2.1
ENSG00000189157	FAM47E	M1	over	2.2	0.7	0.9	1.1
ENSG00000165197	VEGFD	M1	over	8.6	1.8	1.1	1
ENSG00000263586	HID1-AS1	M1	over	0.3	0.1	0.1	0.1
ENSG00000224152	BAZ2B-AS1	M1	over	1.4	0.7	0.6	1
ENSG00000179909	ZNF154	M1	over	1.3	0.8	0.6	0.4
ENSG00000155868	MED7	M1	over	5.7	4.4	4.2	3.7
ENSG00000155970	MICU3	M1	over	0.8	0.4	0.3	0.3
ENSG00000141338	ABCA8	M1	over	3.7	1.2	0.8	0.9
ENSG00000180815	MAP3K15	M1	over	0.2	0	0.1	0.1
ENSG00000155957	TMBIM4	M1	over	62.7	36.3	34.8	30.5
ENSG00000106991	ENG	M1	over	47.9	35.8	31.6	23.8
ENSG00000273084	LINC03073	M1	over	1.2	0.4	0.5	0.9
ENSG00000189241	TSPYL1	M1	over	16	11.3	10.9	11.1
ENSG00000273015	LINC00938	M1	over	0.9	0.6	0.6	0.6
ENSG00000189266	PNRC2	M1	over	34	27.5	28.3	27.5
ENSG00000189292	ALKAL2	M1	over	1.7	0.6	0.3	0.3
ENSG00000179954	SSC5D	M1	over	4.9	3	3	2.6
ENSG00000180964	TCEAL8	M1	over	43.5	30.2	34.1	32.9
ENSG00000189337	KAZN	M1	over	2.2	1.2	0.8	1.1
ENSG00000189320	FAM180A	M1	over	1.3	0.7	0.6	0.4
ENSG00000165383	LRRC18	M1	over	0.6	0.2	0.1	0.1
ENSG00000273156	NA	M1	over	0.5	0.2	0.2	0.3
ENSG00000189369	GSPT2	M1	over	4.3	2.6	2.9	1.6
ENSG00000189367	KIAA0408	M1	over	2.8	0.5	0.7	0.8
ENSG00000273125	LINC01990	M1	over	0.1	0	0	0.1
ENSG00000263961	RHEX	M1	over	3.1	1.6	0.9	0.6
ENSG00000263956	NBPF11	M1	over	1.5	0.8	0.9	1.1
ENSG00000224389	C4B	M1	over	5.9	2.7	2.7	3
ENSG00000287906	NA	M1	over	7.9	2.1	4	4.9
ENSG00000287920	NA	M1	over	0.4	0.1	0.1	0.1
ENSG00000141497	ZMYND15	M1	over	2	1.4	1.2	1.3
ENSG00000165521	EML5	M1	over	0.1	0.1	0	0.1
ENSG00000224307	LINC02975	M1	over	5.6	2.1	2.8	2
ENSG00000092051	JPH4	M1	over	0.4	0.3	0.2	0.4
ENSG00000214944	ARHGEF28	M1	over	4.8	1.6	1.9	2.2
ENSG00000189420	ZFP92	M1	over	0.6	0.4	0.3	0.2
ENSG00000092096	SLC22A17	M1	over	6.5	2.8	3	4.6
ENSG00000165495	PKNOX2	M1	over	1.9	1	0.6	0.8
ENSG00000165494	PCF11	M1	over	7.4	6.2	6.2	5.7
ENSG00000273271	NA	M1	over	2.4	1.3	1.5	1.4
ENSG00000165626	BEND7	M1	over	3.1	1.8	1.8	2
ENSG00000165646	SLC18A2	M1	over	1.3	0.5	0.6	0.4
ENSG00000126062	TMEM115	M1	over	16.2	12.4	12.9	12.4
ENSG00000141639	MAPK4	M1	over	1.2	0.6	0.1	0.3
ENSG00000116678	LEPR	M1	over	5.2	4	2	4.2
ENSG00000033800	PIAS1	M1	over	6.7	5.4	5.3	5
ENSG00000116690	PRG4	M1	over	7.2	0.7	0.8	1.5
ENSG00000116667	C1orf21	M1	over	4.4	2.3	2.1	2.7
ENSG00000273576	NA	M1	over	4.5	4.2	2.5	2.9
ENSG00000151090	THRB	M1	over	1.8	0.9	1.3	0.9
ENSG00000151065	DCP1B	M1	over	5.9	4.6	4.7	3.4
ENSG00000175084	DES	M1	over	13.3	4	4.2	2.8
ENSG00000273492	APP-DT	M1	over	0.2	0	0.1	0.1
ENSG00000116731	PRDM2	M1	over	8.3	5.7	5.8	6.3
ENSG00000165804	ZNF219	M1	over	4.6	2.2	2.6	3.1
ENSG00000165810	BTNL9	M1	over	2.3	0.8	0.6	0.5
ENSG00000165868	HSPA12A	M1	over	2.3	1.6	1.6	1.5
ENSG00000224652	LINC00885	M1	over	0.9	0.1	0.2	0.6
ENSG00000165795	NDRG2	M1	over	26.6	15.7	13.9	12.3
ENSG00000116885	OSCP1	M1	over	8.7	3.8	4.9	5.3
ENSG00000126218	F10	M1	over	2.4	1.3	1	1.4
ENSG00000273733	NA	M1	over	0.4	0.2	0.2	0.2
ENSG00000165943	MOAP1	M1	over	15.6	8.3	8.9	12.7
ENSG00000175309	PHYKPL	M1	over	11.6	9	9.2	6.7
ENSG00000165995	CACNB2	M1	over	0.3	0.2	0.1	0.2
ENSG00000175220	ARHGAP1	M1	over	36.7	28.5	31.8	30.4
ENSG00000175267	VWA3A	M1	over	0.6	0.1	0.1	0.1
ENSG00000126351	THRA	M1	over	13.2	6.4	7.5	9.6
ENSG00000102362	SYTL4	M1	over	1.7	1.1	1.6	1.3
ENSG00000102383	ZDHHC15	M1	over	0.8	0.3	0.4	0.3
ENSG00000116983	HPCAL4	M1	over	0.4	0.2	0.3	0.2
ENSG00000102409	BEX4	M1	over	31.5	14.3	8.9	14.5
ENSG00000234281	LANCL1-AS1	M1	over	0.6	0.2	0.1	0.1
ENSG00000273893	NA	M1	over	0.6	0.4	0.3	0.4
ENSG00000092529	CAPN3	M1	over	1.8	0.8	0.6	0.7
ENSG00000175348	TMEM9B	M1	over	39.6	26	29.4	30.6
ENSG00000248801	C8orf34-AS1	M1	over	4.5	0.8	0.8	1.4
ENSG00000175356	SCUBE2	M1	over	10.5	2.3	2.4	3.9
ENSG00000018625	ATP1A2	M1	over	1.2	0.5	0.5	0.3
ENSG00000283199	C13orf46	M1	over	0.8	0.2	0.6	0.2
ENSG00000102466	FGF14	M1	over	0.6	0.1	0.1	0.1
ENSG00000115841	RMDN2	M1	over	6.2	2.8	3.4	3.9
ENSG00000272695	GAS6-DT	M1	over	0.6	0.3	0.3	0.2
ENSG00000164849	GPR146	M1	over	3.2	1.9	1.6	1.5
ENSG00000164879	CA3	M1	over	3.2	1.3	1	1.1
ENSG00000233005	NA	M1	over	0.5	0	0	0
ENSG00000198205	ZXDA	M1	over	1.1	0.8	0.9	0.8
ENSG00000174136	RGMB	M1	over	6.8	4.1	4.8	4.1
ENSG00000188783	PRELP	M1	over	24.6	11.3	11.3	10.5
ENSG00000198185	ZNF334	M1	over	0.9	0.5	0.5	0.3
ENSG00000198198	SZT2	M1	over	4.8	3.4	3.8	4.2
ENSG00000101222	SPEF1	M1	over	0.9	0.2	0.2	0.2
ENSG00000140807	NKD1	M1	over	1.8	0.3	0.3	0.6
ENSG00000164972	SPMIP6	M1	over	8.2	1.6	1.4	1.2
ENSG00000272777	NA	M1	over	0.7	0.4	0.5	0.4
ENSG00000174326	SLC16A11	M1	over	0.7	0.2	0.2	0.5
ENSG00000174348	PODN	M1	over	19.8	11.2	9.6	7.5
ENSG00000272734	ADIRF-AS1	M1	over	1.1	0.8	0.7	0.7
ENSG00000257108	NHLRC4	M1	over	0.8	0.4	0.3	0.2
ENSG00000223764	LINC02593	M1	over	0.4	0.2	0.2	0.2
ENSG00000125386	FAM193A	M1	over	4.5	3.5	3.9	3.6
ENSG00000139990	DCAF5	M1	over	11.2	8.6	9.4	9.7
ENSG00000140948	ZCCHC14	M1	over	4.9	3.4	3.8	4
ENSG00000125409	TEKT3	M1	over	0.6	0.2	0.2	0.2
ENSG00000101439	CST3	M1	over	427.4	289	255.3	333.8
ENSG00000101417	PXMP4	M1	over	8.1	2.9	3.4	4.8
ENSG00000174428	GTF2IRD2B	M1	over	2.3	1.2	1.4	1.2
ENSG00000233237	LINC00472	M1	over	0.4	0.2	0.1	0.2
ENSG00000272823	NA	M1	over	0.5	0.2	0.1	0.1
ENSG00000174483	BBS1	M1	over	10	5.4	7.3	6.7
ENSG00000247809	NR2F2-AS1	M1	over	1.2	0.7	0.6	0.6
ENSG00000198373	WWP2	M1	over	16.6	13	13.3	13.4
ENSG00000066629	EML1	M1	over	3.7	2.3	1.8	2.1
ENSG00000076067	RBMS2	M1	over	11.6	7	6.9	6.5
ENSG00000282304	NA	M1	over	0.5	0.1	0.2	0.1
ENSG00000272927	NA	M1	over	0.3	0.2	0.1	0.1
ENSG00000272909	NA	M1	over	0.5	0.4	0.2	0.3
ENSG00000149596	JPH2	M1	over	0.6	0.3	0.3	0.2
ENSG00000149599	DUSP15	M1	over	0.4	0.2	0.2	0.3
ENSG00000066739	ATG2B	M1	over	2.5	2	2	2.2
ENSG00000150540	HNMT	M1	over	32.1	20.8	21.9	16.6
ENSG00000149557	FEZ1	M1	over	3.4	2.2	1.9	2
ENSG00000149534	MS4A2	M1	over	2.9	1.3	1.2	0.6
ENSG00000008853	RHOBTB2	M1	over	24.7	9.7	11.9	11.3
ENSG00000160013	PTGIR	M1	over	2.8	1.8	1.4	1.3
ENSG00000174684	B4GAT1	M1	over	10.6	6	7	6.1
ENSG00000233476	EEF1A1P6	M1	over	5.5	4.5	3.8	3.9
ENSG00000184012	TMPRSS2	M1	over	46.5	11.4	19.2	22.3
ENSG00000111077	TNS2	M1	over	16	7.9	8.7	8.4
ENSG00000150625	GPM6A	M1	over	1.8	0.4	0.3	0.3
ENSG00000150627	WDR17	M1	over	0.3	0.1	0.1	0.2
ENSG00000076258	FMO4	M1	over	2.8	1.4	1.6	1.3
ENSG00000160111	CPAMD8	M1	over	8.2	1.3	1.8	3
ENSG00000174776	WDR49	M1	over	0.7	0.3	0.3	0.3
ENSG00000008710	PKD1	M1	over	2.4	1.7	1.8	1.7
ENSG00000198756	COLGALT2	M1	over	0.7	0.4	0.3	0.5
ENSG00000257550	NA	M1	over	2.6	0.6	0.8	0.3
ENSG00000160183	TMPRSS3	M1	over	5.4	3.7	3.1	2.5
ENSG00000160094	ZNF362	M1	over	10	6	6.1	7.9
ENSG00000159176	CSRP1	M1	over	125.2	88.2	79.9	91.1
ENSG00000135185	TMEM243	M1	over	26.2	13.5	16.5	11.3
ENSG00000111199	TRPV4	M1	over	2.7	1.4	1	1.4
ENSG00000150764	DIXDC1	M1	over	4.5	2.6	3	2.7
ENSG00000135111	TBX3	M1	over	2.9	1.7	1.3	1.6
ENSG00000125798	FOXA2	M1	over	15.7	3.1	4.4	9
ENSG00000135205	CCDC146	M1	over	3	1.2	1	0.9
ENSG00000125848	FLRT3	M1	over	11.9	3.7	5.2	5.6
ENSG00000198846	TOX	M1	over	5.1	2.7	2.4	2.2
ENSG00000184205	TSPYL2	M1	over	8.6	5.4	5.7	5.9
ENSG00000111203	ITFG2	M1	over	9.3	6.1	6.2	6.8
ENSG00000184221	OLIG1	M1	over	0.3	0	0.1	0.1
ENSG00000184208	C22orf46P	M1	over	3.6	2.4	2.8	2.4
ENSG00000257621	PSMA3-AS1	M1	over	14	8.3	7.8	12.7
ENSG00000233609	RPL10P19	M1	over	0.4	0.2	0.2	0.2
ENSG00000111275	ALDH2	M1	over	31	17.6	19.2	19.4
ENSG00000149970	CNKSR2	M1	over	0.5	0.1	0.1	0.1
ENSG00000135338	LCA5	M1	over	3	1.2	1.7	1.5
ENSG00000111341	MGP	M1	over	385.8	181	149.9	123
ENSG00000150938	CRIM1	M1	over	17.1	10.5	10.2	8.1
ENSG00000198909	MAP3K3	M1	over	9.4	7.4	7.3	5.2
ENSG00000184304	PRKD1	M1	over	3.1	1.7	1.2	2.3
ENSG00000198932	GPRASP1	M1	over	1.4	0.7	0.6	0.5
ENSG00000111339	ART4	M1	over	0.6	0.3	0.2	0.1
ENSG00000198961	PJA2	M1	over	28.4	24.9	24.3	19.3
ENSG00000198963	RORB	M1	over	0.3	0.1	0.1	0.1
ENSG00000184384	MAML2	M1	over	5.3	3.5	4	2.8
ENSG00000101938	CHRDL1	M1	over	16.7	5.8	4.8	3
ENSG00000076555	ACACB	M1	over	1.9	1	1	1
ENSG00000150995	ITPR1	M1	over	7.4	5.6	4.3	4.4
ENSG00000150977	RILPL2	M1	over	14.7	10.3	8.2	8.3
ENSG00000160408	ST6GALNAC6	M1	over	27.5	17.8	19.2	12.6
ENSG00000008441	NFIX	M1	over	21.7	9.4	10.6	8.7
ENSG00000267280	TBX2-AS1	M1	over	1.7	0.5	0.5	0.7
ENSG00000184454	NCMAP	M1	over	8.2	1.9	2.7	2.8
ENSG00000267296	CEBPA-DT	M1	over	1.3	0.5	0.5	1.1
ENSG00000267207	BCAS3-AS1	M1	over	0.4	0.1	0.1	0.1
ENSG00000267206	LCN6	M1	over	0.3	0.1	0.1	0
ENSG00000267221	C17orf113	M1	over	0.6	0.3	0.3	0.4
ENSG00000111554	MDM1	M1	over	6	3.7	2.9	3.2
ENSG00000184584	STING1	M1	over	53.2	33.8	37.4	23.2
ENSG00000267390	KDSR-DT	M1	over	0.8	0.4	0.5	0.6
ENSG00000233968	NA	M1	over	1.2	0.5	0.5	0.3
ENSG00000233936	NA	M1	over	0.2	0	0	0.1
ENSG00000008226	DLEC1	M1	over	0.8	0.2	0.2	0.2
ENSG00000159648	SPMIP8	M1	over	1.4	0.4	0.4	0.2
ENSG00000135679	MDM2	M1	over	18.4	8.8	6.4	6.2
ENSG00000169031	COL4A3	M1	over	4.7	0.9	2.1	1.5
ENSG00000170074	FAM153A	M1	over	0.2	0.1	0	0
ENSG00000267405	NA	M1	over	0.3	0.1	0.1	0
ENSG00000076864	RAP1GAP	M1	over	43.7	6.4	13.5	23.6
ENSG00000267414	SETBP1-DT	M1	over	0.7	0.4	0.3	0.4
ENSG00000121068	TBX2	M1	over	6.8	2.9	3.4	3.1
ENSG00000121075	TBX4	M1	over	7.4	2.4	2.3	2.4
ENSG00000170100	ZNF778	M1	over	1.7	0.8	0.9	0.9
ENSG00000169122	FAM110B	M1	over	1.4	0.8	0.7	0.8
ENSG00000159714	ZDHHC1	M1	over	5.7	2.5	2.9	3.4
ENSG00000159713	TPPP3	M1	over	63.2	14.3	10.6	20.3
ENSG00000159708	LRRC36	M1	over	2.4	0.5	0.2	0.6
ENSG00000267519	MIR23AHG	M1	over	1.2	0.6	0.5	0.6
ENSG00000267547	NA	M1	over	1.7	1.1	1	1
ENSG00000267532	MIR497HG	M1	over	2.8	1.7	1.4	1.2
ENSG00000062370	ZNF112	M1	over	1.2	0.8	0.8	0.7
ENSG00000145147	SLIT2	M1	over	6	3.1	2.3	1.9
ENSG00000169224	GCSAML	M1	over	0.5	0.2	0.2	0.1
ENSG00000169239	CA5B	M1	over	2	1.4	1.4	1.2
ENSG00000243701	DUBR	M1	over	1	0.6	0.6	0.5
ENSG00000169252	ADRB2	M1	over	4.8	1.6	1.3	1.2
ENSG00000169271	HSPB3	M1	over	0.5	0.1	0.1	0.1
ENSG00000170276	HSPB2	M1	over	3.8	2.3	1.8	2
ENSG00000169282	KCNAB1	M1	over	0.8	0.3	0.3	0.5
ENSG00000169291	SHE	M1	over	11	3.6	3.5	5.7
ENSG00000111877	MCM9	M1	over	3.1	2.4	2	2.2
ENSG00000111897	SERINC1	M1	over	76.9	58.8	59	50.4
ENSG00000013441	CLK1	M1	over	20.4	16.7	13.2	16.6
ENSG00000111859	NEDD9	M1	over	42.5	24.3	24	20.8
ENSG00000277013	SUNO1	M1	over	0.5	0.2	0.1	0.2
ENSG00000204084	INPP5B	M1	over	8	5.7	5.7	4.2
ENSG00000160801	PTH1R	M1	over	1.5	0.5	0.6	0.4
ENSG00000160808	MYL3	M1	over	0.9	0.3	0.3	0.3
ENSG00000160838	LRRC71	M1	over	0.7	0.1	0.1	0
ENSG00000160867	FGFR4	M1	over	4.4	2.6	1.7	2.1
ENSG00000184845	DRD1	M1	over	0.9	0.1	0.1	0.3
ENSG00000184828	ZBTB7C	M1	over	3.9	1.4	2.5	1.8
ENSG00000169218	RSPO1	M1	over	0.5	0.2	0.1	0.1
ENSG00000170345	FOS	M1	over	252	127.1	65.7	132.8
ENSG00000170367	CST5	M1	over	1.4	0.1	0.4	0.2
ENSG00000145348	TBCK	M1	over	5.8	4.3	4.5	4.1
ENSG00000135968	GCC2	M1	over	9.1	6.2	7.2	5.8
ENSG00000135945	REV1	M1	over	7.7	4.7	4.8	5.4
ENSG00000253194	NA	M1	over	0.4	0.1	0.1	0.1
ENSG00000111962	UST	M1	over	2.9	1.2	2.1	1.4
ENSG00000253177	NA	M1	over	0.2	0.1	0.1	0.1
ENSG00000204131	NHSL2	M1	over	1.5	0.9	0.6	0.7
ENSG00000184905	TCEAL2	M1	over	1.5	0.4	0.3	0.2
ENSG00000243789	JMJD7	M1	over	4.9	2.6	3.1	2.7
ENSG00000243710	CFAP57	M1	over	1.9	0.5	0.5	0.3
ENSG00000204176	SYT15	M1	over	0.3	0.1	0.1	0.1
ENSG00000204311	PJVK	M1	over	0.6	0.3	0.3	0.2
ENSG00000170464	DNAJC18	M1	over	1.7	1.3	1.3	1.3
ENSG00000204305	AGER	M1	over	111	23.4	7.6	15.1
ENSG00000145439	CBR4	M1	over	5.8	3.5	4.1	3.3
ENSG00000121413	ZSCAN18	M1	over	10.5	6.2	6.3	5.6
ENSG00000253288	NA	M1	over	0.2	0	0	0
ENSG00000169418	1,00 NPR	M1	over	6.5	1.9	2	1.7
ENSG00000169439	SDC2	M1	over	22.2	9.9	8.9	9.9
ENSG00000228401	NA	M1	over	0.4	0.2	0.1	0.1
ENSG00000204406	MBD5	M1	over	2.9	2.4	2.4	2.4
ENSG00000169515	CCDC8	M1	over	3.3	1.9	1.5	1.4
ENSG00000072163	LIMS2	M1	over	5.3	3.4	2.9	2.8
ENSG00000170549	IRX1	M1	over	0.9	0.1	0.1	0
ENSG00000168393	DTYMK	M1	under	12.9	18.5	16.6	24.2
ENSG00000168496	FEN1	M1	under	8.7	18.1	13.7	19.2
ENSG00000120539	MASTL	M1	under	2.5	4	3.6	3.9
ENSG00000105011	ASF1B	M1	under	4.8	11.7	12.3	11.8
ENSG00000085840	ORC1	M1	under	0.8	2.5	2.5	2.5
ENSG00000227471	AKR1B15	M1	under	0.4	3.8	1.7	6.8
ENSG00000213024	NUP62	M1	under	14.1	18.3	16.7	16.8
ENSG00000154165	GPR15	M1	under	0.3	1.8	1.2	0.8
ENSG00000129195	PIMREG	M1	under	1	3.1	3.1	5.6
ENSG00000129173	E2F8	M1	under	0.8	2.3	1.8	2.9
ENSG00000203668	CHML	M1	under	2.9	4.1	4.5	6.8
ENSG00000105173	CCNE1	M1	under	1.5	4.6	2.8	4.5
ENSG00000105220	GPI	M1	under	42.7	68.7	62.3	72
ENSG00000085999	RAD54L	M1	under	0.4	1.8	1.6	2
ENSG00000168779	SHOX2	M1	under	0.1	0.3	0.4	0.6
ENSG00000119812	FAM98A	M1	under	12.1	15.8	16.9	14.3
ENSG00000120800	UTP20	M1	under	2.3	3.8	3.3	4.3
ENSG00000213186	TRIM59	M1	under	1.6	3.7	4.3	2.6
ENSG00000119969	HELLS	M1	under	1.3	3.3	2.8	4
ENSG00000213281	NRAS	M1	under	12.6	17.6	18.5	19.3
ENSG00000071539	TRIP13	M1	under	2.8	8.1	6.6	11.5
ENSG00000262406	MMP12	M1	under	6.2	34.9	14.4	22.5
ENSG00000115091	ACTR3	M1	under	28.3	43.3	35.4	36.1
ENSG00000213553	RPLP0P6	M1	under	34.8	45.2	47	51.1
ENSG00000115163	CENPA	M1	under	1.1	5.2	4.3	6.7
ENSG00000164032	H2AZ1	M1	under	96.8	154.2	141.4	179.4
ENSG00000164045	CDC25A	M1	under	0.5	1.5	0.9	1.5
ENSG00000164087	POC1A	M1	under	2.3	4.1	4.1	5.4
ENSG00000237686	SCIRT	M1	under	0.3	1.7	1.9	1
ENSG00000237649	KIFC1	M1	under	2.6	9.3	6.4	13.9
ENSG00000164109	MAD2L1	M1	under	1.6	4.4	4	4.5
ENSG00000164104	HMGB2	M1	under	35.2	61.8	62.8	59.3
ENSG00000178776	C5orf46	M1	under	0.2	1.2	0.8	1.2
ENSG00000154839	SKA1	M1	under	0.6	2.5	1.7	3.3
ENSG00000115241	PPM1G	M1	under	37.4	50.8	51.9	55
ENSG00000130826	DKC1	M1	under	17.6	24.8	25.6	33.1
ENSG00000130816	DNMT1	M1	under	8.2	11	11.3	12.3
ENSG00000105835	NAMPT	M1	under	32.5	97.7	117.3	71.9
ENSG00000129810	SGO1	M1	under	0.6	2	1.6	2.1
ENSG00000139354	GAS2L3	M1	under	1	2.1	2.4	2.1
ENSG00000154920	EME1	M1	under	0.5	1.4	1.5	1.8
ENSG00000247077	PGAM5	M1	under	10	15	15.1	19.1
ENSG00000178999	AURKB	M1	under	2.6	10.6	8.6	16.4
ENSG00000188486	H2AX	M1	under	8.4	14.2	14.6	19.7
ENSG00000140534	TICRR	M1	under	0.2	0.7	0.7	1
ENSG00000140525	FANCI	M1	under	3.3	6.7	5.6	8.3
ENSG00000139514	SLC7A1	M1	under	3.4	5.5	5.6	6.2
ENSG00000223478	ZDHHC12-DT	M1	under	2.1	3.4	3.2	2.9
ENSG00000188610	FAM72B	M1	under	0.2	0.7	0.6	0.8
ENSG00000101057	MYBL2	M1	under	4	15.5	10.8	21.4
ENSG00000101003	GINS1	M1	under	1.5	3.7	3	7.1
ENSG00000066279	ASPM	M1	under	0.7	2.2	1.9	3
ENSG00000198018	ENTPD7	M1	under	1.9	2.8	2.8	3.4
ENSG00000139726	DENR	M1	under	23.7	29.8	30.3	40.6
ENSG00000139734	DIAPH3	M1	under	0.7	1.5	1.3	1.6
ENSG00000139719	VPS33A	M1	under	5.5	6.7	7.2	7.1
ENSG00000163507	CIP2A	M1	under	0.9	3.2	2.8	2.4
ENSG00000163535	SGO2	M1	under	1.1	3	2.3	3.3
ENSG00000007968	E2F2	M1	under	0.5	1.2	0.9	1.3
ENSG00000089157	RPLP0	M1	under	751.1	1047.1	1123.1	1254
ENSG00000089154	GCN1	M1	under	8.7	11.1	12	12.2
ENSG00000114686	MRPL3	M1	under	34.3	48.7	49.8	55.1
ENSG00000163781	TOPBP1	M1	under	4.7	7.5	7.3	7.9
ENSG00000138778	CENPE	M1	under	0.5	1.7	1.5	1.8
ENSG00000100162	CENPM	M1	under	2.9	4.7	4.1	5.7
ENSG00000065328	MCM10	M1	under	0.6	2.3	1.7	2.4
ENSG00000163808	KIF15	M1	under	0.6	1.9	1.5	2.2
ENSG00000114850	SSR3	M1	under	45	58.7	82.4	63.2
ENSG00000163811	WDR43	M1	under	8.7	12.6	12.9	12.7
ENSG00000080986	NDC80	M1	under	1.6	5.1	4.3	7
ENSG00000173207	CKS1B	M1	under	19.9	39	29.5	46.3
ENSG00000187840	EIF4EBP1	M1	under	19.1	47.4	31	80.2
ENSG00000232024	LSM12P1	M1	under	7.6	10.3	11.9	10.9
ENSG00000197157	SND1	M1	under	46.6	62.2	65.3	71.7
ENSG00000100297	MCM5	M1	under	7.7	12.7	11.7	12
ENSG00000163918	RFC4	M1	under	5.7	12	9.6	15.2
ENSG00000197275	RAD54B	M1	under	0.9	1.7	1.6	2.5
ENSG00000197299	BLM	M1	under	0.9	2.1	1.7	2.5
ENSG00000124391	IL17C	M1	under	0	0.1	0.2	1.2
ENSG00000148334	PTGES2	M1	under	11	14.5	13.5	15.9
ENSG00000065600	PACC1	M1	under	2.6	3.9	3.8	4.6
ENSG00000089685	BIRC5	M1	under	3.9	12.4	11	16.2
ENSG00000100526	CDKN3	M1	under	3.9	14.4	8.5	17.7
ENSG00000100522	GNPNAT1	M1	under	9	13.8	13.5	18
ENSG00000051180	RAD51	M1	under	0.9	3	2.2	3.2
ENSG00000173621	LRFN4	M1	under	1.2	2.4	2.6	2.2
ENSG00000075218	GTSE1	M1	under	1	2.6	2.4	3.4
ENSG00000134057	CCNB1	M1	under	6.8	21.2	17.9	24.6
ENSG00000090889	KIF4A	M1	under	1.2	4.9	5.2	6.3
ENSG00000099219	ERMP1	M1	under	5.3	8	8.9	11.1
ENSG00000173727	FAUP4	M1	under	2.5	4.8	4.1	8.5
ENSG00000110104	CCDC86	M1	under	7.2	10.6	10	11.6
ENSG00000100739	BDKRB1	M1	under	0.3	0.7	0.6	1.6
ENSG00000183150	GPR19	M1	under	0.2	0.5	0.4	0.6
ENSG00000100714	MTHFD1	M1	under	14.5	23.6	20.5	20
ENSG00000065911	MTHFD2	M1	under	8.4	24.5	19.6	25.9
ENSG00000051341	POLQ	M1	under	0.2	0.8	0.7	0.7
ENSG00000148773	MKI67	M1	under	1.9	7.3	5.4	8.1
ENSG00000256663	NA	M1	under	0.4	0.9	1	1
ENSG00000197930	ERO1A	M1	under	24.2	49.7	44.5	36.6
ENSG00000134333	LDHA	M1	under	298.7	454.1	513.2	474.6
ENSG00000256745	ARPC3P3	M1	under	8.9	12.5	12.1	12.2
ENSG00000158402	CDC25C	M1	under	0.7	2.3	1.7	3.2
ENSG00000012048	BRCA1	M1	under	1.2	2.7	3.2	2.9
ENSG00000075702	WDR62	M1	under	0.7	1.5	1.4	1.7
ENSG00000134690	CDCA8	M1	under	2.3	8.2	6.9	8
ENSG00000183684	ALYREF	M1	under	25.2	40.6	40	41.6
ENSG00000168078	PBK	M1	under	1.7	5.6	3.4	8.7
ENSG00000109674	NEIL3	M1	under	0.8	2.8	1.9	4.4
ENSG00000110619	CARS1	M1	under	12.7	16.1	15.9	18.5
ENSG00000051825	MPHOSPH9	M1	under	2.1	2.7	2.9	3.6
ENSG00000183763	TRAIP	M1	under	1.1	1.8	2	2.4
ENSG00000109805	NCAPG	M1	under	1.1	4	3.6	4.4
ENSG00000119285	HEATR1	M1	under	5.3	7.2	7.6	7.3
ENSG00000158859	ADAMTS4	M1	under	0.8	2.4	1.8	1.9
ENSG00000109881	CCDC34	M1	under	2.8	4.1	4.4	6.1
ENSG00000276043	UHRF1	M1	under	1.3	4	3.5	3.8
ENSG00000183856	IQGAP3	M1	under	1.3	3.6	3.1	3.5
ENSG00000133657	ATP13A3	M1	under	10.4	14.1	14	20.5
ENSG00000108688	CCL7	M1	under	0.5	1.3	1.8	1
ENSG00000108671	PSMD11	M1	under	20.7	27.4	23.9	29.1
ENSG00000118193	KIF14	M1	under	0.5	1.5	1.3	1.8
ENSG00000143106	PSMA5	M1	under	17.1	23.7	22.3	21.7
ENSG00000108883	EFTUD2	M1	under	18.5	25.3	26.2	24.2
ENSG00000108829	LRRC59	M1	under	40.3	53.7	58.9	66.1
ENSG00000001629	ANKIB1	M1	under	7.1	10.1	14	9.5
ENSG00000241544	LINC02029	M1	under	0	0.1	0.3	0
ENSG00000011426	ANLN	M1	under	3.8	14.9	11.6	8.4
ENSG00000143256	PFDN2	M1	under	41.2	62.5	50.9	74.8
ENSG00000143228	NUF2	M1	under	1.7	6.1	4.1	8
ENSG00000035499	DEPDC1B	M1	under	0.9	3.1	2.7	3.6
ENSG00000143321	HDGF	M1	under	110.9	171.3	152.8	187.8
ENSG00000059573	ALDH18A1	M1	under	18.4	25	24.8	35.3
ENSG00000143319	ISG20L2	M1	under	11.5	13.6	12.5	14
ENSG00000143476	DTL	M1	under	2	4.1	4.6	3.6
ENSG00000143436	MRPL9	M1	under	27	37.2	36.4	44.8
ENSG00000143401	ANP32E	M1	under	23.5	29.5	34	43.9
ENSG00000226415	TPI1P1	M1	under	12	16.7	20.9	17.9
ENSG00000084774	CAD	M1	under	4.3	5.9	6.2	6.4
ENSG00000143549	TPM3	M1	under	92.1	131	126	121
ENSG00000167513	CDT1	M1	under	1.1	2.8	2.1	3.5
ENSG00000167553	TUBA1C	M1	under	56.5	105.5	99.7	99.8
ENSG00000153044	CENPH	M1	under	3.3	5.4	5	5.4
ENSG00000128050	PAICS	M1	under	15.6	28.6	29	32.5
ENSG00000128059	PPAT	M1	under	3.2	6.1	6.1	5.8
ENSG00000104147	OIP5	M1	under	0.8	2.2	1.6	3.6
ENSG00000167670	CHAF1A	M1	under	2.4	4	4.3	4.1
ENSG00000143799	PARP1	M1	under	33.9	45.9	43.6	55.9
ENSG00000167900	TK1	M1	under	12	26.6	27.4	26.3
ENSG00000143942	CHAC2	M1	under	1.4	2.8	2	3.2
ENSG00000104312	RIPK2	M1	under	7.2	12.7	12.1	10
ENSG00000261236	1,00 BOP	M1	under	6.3	10.4	9.3	14
ENSG00000070669	ASNS	M1	under	6.8	14.5	13.5	21.8
ENSG00000128595	CALU	M1	under	37.9	63.4	76.3	54.4
ENSG00000128578	STRIP2	M1	under	0.4	2.6	1.7	1.1
ENSG00000128510	CPA4	M1	under	0	0.2	0.2	0.3
ENSG00000177602	HASPIN	M1	under	0.3	1	0.7	1.7
ENSG00000138018	SELENOI	M1	under	3.7	6.6	6.3	9.1
ENSG00000094804	CDC6	M1	under	1.5	4.7	4.4	5.3
ENSG00000138160	KIF11	M1	under	1.9	5.9	5.2	7.4
ENSG00000104738	MCM4	M1	under	9.8	19.3	21.9	25.4
ENSG00000285624	NA	M1	under	0	0.1	0.6	0.7
ENSG00000079393	DUSP13B	M1	under	0.2	1.4	1.4	1.7
ENSG00000138182	KIF20B	M1	under	1.3	2.8	2.9	2.9
ENSG00000138180	CEP55	M1	under	2.4	10.2	9.2	11.2
ENSG00000236603	RANP1	M1	under	3.1	5.2	4.6	5.7
ENSG00000114268	PFKFB4	M1	under	2.1	4	4.7	3.2
ENSG00000138346	DNA2	M1	under	0.7	2	1.7	3.4
ENSG00000114346	ECT2	M1	under	5.4	12.6	12.3	14.9
ENSG00000128944	KNSTRN	M1	under	4.2	8.3	6.7	10.6
ENSG00000163467	TSACC	M1	under	0.3	0.9	0.6	1
ENSG00000163468	CCT3	M1	under	96.8	138.5	113.9	159.1
ENSG00000080608	PUM3	M1	under	8.8	12.9	13.8	13.7
ENSG00000284634	NA	M1	under	0.3	0.5	0.4	0.4
ENSG00000006634	DBF4	M1	under	2.1	5.6	4.7	4.8
ENSG00000176890	TYMS	M1	under	6.3	15.5	14.9	20.8
ENSG00000186185	KIF18B	M1	under	0.7	2.4	2.1	3.3
ENSG00000186193	SAPCD2	M1	under	1	2.7	3	3.4
ENSG00000176912	TYMSOS	M1	under	0.2	0.4	0.3	0.8
ENSG00000284753	EEF1AKMT4	M1	under	4.9	8	7.6	13.8
ENSG00000186298	PPP1CC	M1	under	38.8	56.6	53.8	61.4
ENSG00000113368	LMNB1	M1	under	7.1	17	12.8	19
ENSG00000137309	HMGA1	M1	under	34.9	116.3	76.2	119.8
ENSG00000113407	TARS1	M1	under	24.7	36.3	40.5	61.5
ENSG00000186432	KPNA4	M1	under	8.3	11.5	11.4	11.7
ENSG00000064102	INTS13	M1	under	5.1	8.4	9.5	9.9
ENSG00000186603	HPDL	M1	under	0.1	1	0.8	0.8
ENSG00000123009	NME2P1	M1	under	6.8	11.1	11.4	10.9
ENSG00000196081	ZNF724	M1	under	0.4	0.8	0.9	0.9
ENSG00000147155	EBP	M1	under	23.6	30.2	31.2	33.5
ENSG00000088325	TPX2	M1	under	4.1	18.5	12.1	21.7
ENSG00000123136	DDX39A	M1	under	14.8	27.4	20.4	27.3
ENSG00000123219	CENPK	M1	under	1.6	3.3	2.9	3.4
ENSG00000137807	KIF23	M1	under	1.8	5.4	4.5	7.6
ENSG00000137804	NUSAP1	M1	under	4.5	13	10.9	15.9
ENSG00000137812	KNL1	M1	under	0.4	1.5	0.9	1.5
ENSG00000186871	ERCC6L	M1	under	0.3	1.3	1.1	1.3
ENSG00000196230	TUBB	M1	under	189.9	294.2	258.6	318.6
ENSG00000172336	POP7	M1	under	11.7	17.1	18.7	21.9
ENSG00000123473	STIL	M1	under	1.1	2.9	2.5	2.8
ENSG00000123416	TUBA1B	M1	under	230.1	401.5	360.8	330.1
ENSG00000221829	FANCG	M1	under	3.2	5.3	5	5.6
ENSG00000123485	HJURP	M1	under	1.4	5	3.4	6.1
ENSG00000147536	GINS4	M1	under	1.5	3.5	2.5	3.4
ENSG00000196550	FAM72A	M1	under	0.3	0.7	0.7	0.8
ENSG00000196584	XRCC2	M1	under	0.5	1.3	1.5	1.3
ENSG00000221955	SLC12A8	M1	under	3.5	11.5	7	7.8
ENSG00000147689	FAM83A	M1	under	7.9	39.2	30.2	18.4
ENSG00000108179	PPIF	M1	under	15.1	24.7	22.3	29
ENSG00000196747	H2AC13	M1	under	0.2	0.5	0.9	1
ENSG00000133119	RFC3	M1	under	3.2	5	4.8	6.4
ENSG00000108106	UBE2S	M1	under	3.1	8	5.8	9.1
ENSG00000196793	ZNF239	M1	under	1.3	2.1	2.1	2.2
ENSG00000182180	MRPS16	M1	under	20.1	26	25.1	39.4
ENSG00000255624	C10orf88B	M1	under	0.1	0.4	0.5	0.7
ENSG00000231683	KILH	M1	under	0.6	4.1	1.5	7.1
ENSG00000123975	CKS2	M1	under	20.2	38.6	34.9	42
ENSG00000172965	MIR4435-2HG	M1	under	16.7	32.1	26.1	23
ENSG00000157456	CCNB2	M1	under	3.5	11.8	8.9	13.8
ENSG00000182481	KPNA2	M1	under	20.5	49.9	47	60.5
ENSG00000108424	KPNB1	M1	under	31.4	41.6	40.8	44.5
ENSG00000216285	NA	M1	under	1.2	1.8	1.9	1.6
ENSG00000035141	FAM136A	M1	under	13.6	21.1	18.9	27.2
ENSG00000024526	DEPDC1	M1	under	0.6	2.6	2.3	2.7
ENSG00000132341	RAN	M1	under	66.7	102.6	94.9	112.4
ENSG00000146918	NCAPG2	M1	under	4.2	7.6	8.5	9.2
ENSG00000122952	ZWINT	M1	under	5.5	14.7	13.2	20
ENSG00000181418	DDN	M1	under	0.1	0.1	0.4	0.2
ENSG00000215424	MCM3AP-AS1	M1	under	0.4	0.7	0.9	0.8
ENSG00000156502	SUPV3L1	M1	under	5.9	8	8.2	10
ENSG00000132677	RHBG	M1	under	0.1	0.3	0.2	0.2
ENSG00000132676	DAP3	M1	under	46.2	62.5	56.2	62.4
ENSG00000010292	NCAPD2	M1	under	8.8	15.6	14.3	17.9
ENSG00000240489	SETP14	M1	under	2.1	2.7	2.9	2.6
ENSG00000166197	NOLC1	M1	under	21.6	29.2	32.9	33.9
ENSG00000239672	NME1	M1	under	44.4	78.5	79.2	76.1
ENSG00000239617	RPL32P27	M1	under	0.3	0.6	0.5	0.6
ENSG00000048991	R3HDM1	M1	under	5	7.5	6.7	7.6
ENSG00000117155	SSX2IP	M1	under	2.1	3.4	3.1	4
ENSG00000117143	UAP1	M1	under	25.3	30.9	30.7	32.8
ENSG00000156802	ATAD2	M1	under	4.7	7.7	9	11.5
ENSG00000166143	PPP1R14D	M1	under	2	14.2	38.3	18.5
ENSG00000215784	FAM72D	M1	under	0.1	0.6	0.4	0.6
ENSG00000156876	SASS6	M1	under	1	1.7	1.8	2.1
ENSG00000166224	SGPL1	M1	under	13.6	17.2	20	20.1
ENSG00000107937	GTPBP4	M1	under	7.9	12.1	10.4	16.9
ENSG00000156970	BUB1B	M1	under	1.3	4.7	3.5	6.1
ENSG00000117399	CDC20	M1	under	4.1	20.9	15.7	23.9
ENSG00000117394	SLC2A1	M1	under	14.3	55.5	40.5	42
ENSG00000142453	CARM1	M1	under	9	11.6	12.5	11.8
ENSG00000166508	MCM7	M1	under	20.1	35.7	39.1	44.7
ENSG00000117593	DARS2	M1	under	7.6	10.5	9.8	12.3
ENSG00000117586	TNFSF4	M1	under	0.7	2.1	1.5	1.3
ENSG00000093009	CDC45	M1	under	1.6	4.4	4.8	6.5
ENSG00000142583	SLC2A5	M1	under	1	3.2	1.9	2.3
ENSG00000103042	SLC38A7	M1	under	3.7	5.2	5.1	5
ENSG00000117650	NEK2	M1	under	2.4	6.7	6.5	9.9
ENSG00000058804	NDC1	M1	under	4.7	7	8	7.6
ENSG00000142731	PLK4	M1	under	1.1	2.9	2.7	2.7
ENSG00000117724	CENPF	M1	under	1.8	5	4.5	8.1
ENSG00000235036	DNAJC9P1	M1	under	0.3	0.5	0.5	0.6
ENSG00000166803	PCLAF	M1	under	2.8	7.4	5.8	10.3
ENSG00000166851	PLK1	M1	under	2.2	8.3	6.5	9
ENSG00000117877	POLR1G	M1	under	2	3.1	2.9	3
ENSG00000068489	PRR11	M1	under	1.4	4.4	3.7	4.6
ENSG00000152253	SPC25	M1	under	1.2	3.4	2.2	3.4
ENSG00000166986	MARS1	M1	under	24.4	36.1	30.4	42.5
ENSG00000176208	ATAD5	M1	under	0.5	0.9	0.8	1.3
ENSG00000166889	PATL1	M1	under	10.1	14.4	13	13.7
ENSG00000142945	KIF2C	M1	under	2.2	8.3	6.2	9.8
ENSG00000152455	SUV39H2	M1	under	1.5	2.8	2.2	3.3
ENSG00000127423	AUNIP	M1	under	0.4	1.2	0.8	1.7
ENSG00000127589	TUBBP1	M1	under	2.7	4.4	4.1	5.1
ENSG00000127564	PKMYT1	M1	under	1.6	4.1	3.1	3.5
ENSG00000176619	LMNB2	M1	under	6.2	11.1	12.3	10
ENSG00000162063	CCNF	M1	under	1.4	2.8	2.7	3.3
ENSG00000162062	TEDC2	M1	under	0.8	1.4	1.4	2.1
ENSG00000137124	ALDH1B1	M1	under	7.6	14.3	12.9	11.3
ENSG00000137135	ARHGEF39	M1	under	1	2.3	2.5	3.8
ENSG00000077152	UBE2T	M1	under	7.4	19.1	17.4	25.3
ENSG00000092853	CLSPN	M1	under	0.5	1.6	1.4	1.5
ENSG00000175768	TOMM5	M1	under	38.1	53.5	48.6	58.2
ENSG00000136122	BORA	M1	under	1	2	2.1	2
ENSG00000151725	CENPU	M1	under	3.6	7.7	7.3	8
ENSG00000136108	CKAP2	M1	under	4	7.5	6.3	7.6
ENSG00000126787	DLGAP5	M1	under	1.7	7.5	4.8	8.8
ENSG00000258689	LINC01269	M1	under	0.1	0.4	0.3	1.2
ENSG00000258667	HIF1A-AS3	M1	under	0.1	0.4	0.3	1
ENSG00000234743	EIF5AP4	M1	under	2.7	4.1	4	4.5
ENSG00000185480	PARPBP	M1	under	1	2.3	2.1	4
ENSG00000136492	BRIP1	M1	under	0.4	0.9	1.1	0.8
ENSG00000258947	TUBB3	M1	under	9.7	25.5	25.3	17.9
ENSG00000161654	12,00 LSM	M1	under	5.3	7.4	7.9	7.4
ENSG00000136628	EPRS1	M1	under	27.2	35.3	35.8	39.8
ENSG00000171067	C11orf24	M1	under	14.3	20.9	19.5	19.8
ENSG00000112742	TTK	M1	under	1	3.5	2.6	4.8
ENSG00000136875	PRPF4	M1	under	7.7	9.6	9.7	9.9
ENSG00000161888	SPC24	M1	under	1.3	2.7	2.7	3.3
ENSG00000171241	SHCBP1	M1	under	1	3.5	3	2.8
ENSG00000254056	IGHV3-71	M1	under	0.2	1.1	0.6	1.2
ENSG00000161800	RACGAP1	M1	under	4.7	14.2	10.7	14.8
ENSG00000171314	PGAM1	M1	under	34	52.7	56.4	47.5
ENSG00000171320	ESCO2	M1	under	0.6	1.6	1.2	2
ENSG00000136982	DSCC1	M1	under	1.3	2.7	2.3	4.3
ENSG00000136943	CTSV	M1	under	0.5	2.1	2.2	2.7
ENSG00000112984	KIF20A	M1	under	2.5	6	5.5	9.6
ENSG00000087586	AURKA	M1	under	3.6	13.1	9.5	13.2
ENSG00000146410	MTFR2	M1	under	0.8	2.3	1.7	2.6
ENSG00000278259	MYO19	M1	under	6.4	9.1	10.4	8.8
ENSG00000097046	CDC7	M1	under	1.2	2.5	2.6	3.2
ENSG00000073111	MCM2	M1	under	5.9	12.3	13.4	16.4
ENSG00000146670	CDCA5	M1	under	2.6	8.6	8.4	9.8
ENSG00000171631	P2RY6	M1	under	2.6	5.2	6.1	6.7
ENSG00000230426	LINC01036	M1	under	0	0.1	0	0.4
ENSG00000229644	NAMPTP1	M1	under	5.2	17.5	18.6	12.8
ENSG00000171848	RRM2	M1	under	5.8	21.3	14.7	18
ENSG00000013810	TACC3	M1	under	7.7	16.5	14.4	15.9
ENSG00000106028	SSBP1	M1	under	61.8	87.8	93.9	84.3
ENSG00000121621	KIF18A	M1	under	0.9	1.9	2.1	2.5
ENSG00000106105	GARS1	M1	under	28.1	37.9	40	38.2
ENSG00000169607	CKAP2L	M1	under	0.9	3	2.4	3
ENSG00000170633	RNF34	M1	under	10.2	13.4	13.9	14.9
ENSG00000169679	BUB1	M1	under	2.5	8	6.1	9.2
ENSG00000169684	CHRNA5	M1	under	0.7	1.7	1.1	4.9
ENSG00000204616	TRIM31	M1	under	0.2	5.2	1	2.7
ENSG00000106268	NUDT1	M1	under	12	14.3	15.1	15
ENSG00000106327	TFR2	M1	under	0.4	0.9	1.5	0.7
ENSG00000106344	RBM28	M1	under	1.4	2	2	2.1
ENSG00000169813	HNRNPF	M1	under	65.8	83.7	86.2	90.5
ENSG00000106397	PLOD3	M1	under	15.1	22.3	22.6	20.8
ENSG00000155304	HSPA13	M1	under	7.9	12.2	12.6	10.8
ENSG00000106462	EZH2	M1	under	2	5.5	6.1	6.6
ENSG00000072571	HMMR	M1	under	1.6	4.5	4.7	4.5
ENSG00000131467	PSME3	M1	under	25	31.7	33.4	32.3
ENSG00000155438	NIFK	M1	under	17.7	23.6	21.8	24.8
ENSG00000131462	TUBG1	M1	under	12.3	18	23.2	21.7
ENSG00000131473	ACLY	M1	under	27.5	36	40.3	37.5
ENSG00000096696	DSP	M1	under	12.5	30.4	33.1	45.1
ENSG00000155561	NUP205	M1	under	7.1	11.4	12.6	10.4
ENSG00000214429	CYCSP6	M1	under	0	0.3	1.2	0.7
ENSG00000263513	FAM72C	M1	under	0.1	0.3	0.2	0.3
ENSG00000131747	TOP2A	M1	under	7.6	22.6	20.5	27.2
ENSG00000189057	FAM111B	M1	under	2.1	3.8	3.7	4.4
ENSG00000180785	OR51E1	M1	under	0.1	0.4	0.3	0.3
ENSG00000189159	JPT1	M1	under	50.1	80.2	100.6	89.9
ENSG00000224126	UBE2SP2	M1	under	1	2.5	2	3
ENSG00000180817	PPA1	M1	under	100	130.7	131	136.1
ENSG00000131944	FAAP24	M1	under	1	1.5	2	2
ENSG00000165244	ZNF367	M1	under	0.9	1.8	1.6	1.5
ENSG00000263893	NA	M1	under	0.5	1.4	1.8	3
ENSG00000165304	MELK	M1	under	1.8	8	8	8.8
ENSG00000057608	GDI2	M1	under	85.6	113.3	106.3	107.8
ENSG00000067057	PFKP	M1	under	18.3	44	40.7	37.4
ENSG00000141543	EIF4A3	M1	under	22.2	32.2	32.5	40.4
ENSG00000165480	SKA3	M1	under	0.7	2.4	1.9	3.1
ENSG00000116649	SRM	M1	under	22.7	35.8	33.7	37.9
ENSG00000273568	NA	M1	under	0.4	1.2	0.7	1.7
ENSG00000165704	HPRT1	M1	under	16.1	25.1	23.5	27
ENSG00000165732	DDX21	M1	under	14.9	24.6	25	26.1
ENSG00000165733	BMS1	M1	under	5.5	7	8	7.3
ENSG00000175063	UBE2C	M1	under	9.3	48.3	39.2	41.5
ENSG00000116750	UCHL5	M1	under	7.9	10.8	11.1	12
ENSG00000116771	AGMAT	M1	under	0.4	1.7	0.8	1.8
ENSG00000248641	HMGA1P2	M1	under	1.2	2.7	2	2.9
ENSG00000165891	E2F7	M1	under	0.3	0.7	0.7	0.5
ENSG00000151239	TWF1	M1	under	18.8	28.4	30.2	28.5
ENSG00000126249	PDCD2L	M1	under	4.2	6.4	5.7	7.8
ENSG00000116906	GNPAT	M1	under	16.8	18.6	21.1	21.5
ENSG00000092470	WDR76	M1	under	1.5	3.2	2.7	3.2
ENSG00000175305	CCNE2	M1	under	0.9	1.7	1.5	2.9
ENSG00000102384	CENPI	M1	under	0.7	2.6	2.5	2.5
ENSG00000164815	ORC5	M1	under	6.4	9.3	9.6	9.4
ENSG00000272666	KLHDC7B-DT	M1	under	1.6	2.6	4.7	4.3
ENSG00000125319	HROB	M1	under	0.6	1.7	1.7	2.9
ENSG00000101447	FAM83D	M1	under	2.5	5.3	4.5	8.2
ENSG00000101412	E2F1	M1	under	2.9	5.2	5	7.7
ENSG00000174442	ZWILCH	M1	under	2.7	4.6	4.3	5.7
ENSG00000198431	TXNRD1	M1	under	37.7	94.2	78.2	132.9
ENSG00000174371	EXO1	M1	under	0.9	3.1	2.7	3.9
ENSG00000125454	SLC25A19	M1	under	5.8	8.4	7.5	7.7
ENSG00000101557	USP14	M1	under	11.6	14	16.6	17.9
ENSG00000091651	ORC6	M1	under	1.1	3.5	3	3.8
ENSG00000076003	MCM6	M1	under	8.7	17.2	15.8	17.7
ENSG00000198554	WDHD1	M1	under	1.3	3	2.8	3.6
ENSG00000149554	CHEK1	M1	under	1.9	6.5	5.9	7
ENSG00000149503	INCENP	M1	under	2.4	4.3	3.8	5
ENSG00000184009	ACTG1	M1	under	1019.3	1243	1469.5	1321.5
ENSG00000233461	NA	M1	under	2.1	4.2	3.2	13.7
ENSG00000135069	PSAT1	M1	under	4.2	11.7	11.1	18.2
ENSG00000135045	C9orf40	M1	under	1.1	1.7	1.8	1.7
ENSG00000160117	ANKLE1	M1	under	0.1	0.4	0.4	0.2
ENSG00000198768	APCDD1L	M1	under	0.1	0.5	0.4	0.4
ENSG00000159147	DONSON	M1	under	3.5	6	6.5	7.4
ENSG00000076382	SPAG5	M1	under	2.8	9.2	7.6	14.2
ENSG00000111229	ARPC3	M1	under	169.6	234	219.6	227.6
ENSG00000111247	RAD51AP1	M1	under	1.6	4.5	4	5.1
ENSG00000198826	ARHGAP11A	M1	under	1.3	4.2	2.7	4
ENSG00000198805	PNP	M1	under	23.5	44	30.5	32.8
ENSG00000111206	FOXM1	M1	under	3.7	12.2	11.8	15.2
ENSG00000282639	IGHV3-64D	M1	under	11.5	26.8	47.2	25.1
ENSG00000135245	HILPDA	M1	under	8	20.1	19.1	36.4
ENSG00000159210	SNF8	M1	under	20.9	26.4	26.6	28.9
ENSG00000198901	PRC1	M1	under	3.2	10.5	7.6	11.7
ENSG00000111300	NAA25	M1	under	3.1	4.3	4.6	4.8
ENSG00000101945	SUV39H1	M1	under	2.5	4	3.5	3.7
ENSG00000233785	SAT1-DT	M1	under	0.1	0.3	0.2	0.3
ENSG00000150990	DHX37	M1	under	2.9	4.1	4	4.7
ENSG00000135451	TROAP	M1	under	1.8	7.1	4.8	9.6
ENSG00000184445	KNTC1	M1	under	2	3.9	3.9	4.8
ENSG00000111445	RFC5	M1	under	4.4	7.4	7.9	9
ENSG00000184451	CCR10	M1	under	0.1	0.2	0.5	0.4
ENSG00000135476	ESPL1	M1	under	0.5	2.2	1.6	2.1
ENSG00000086062	B4GALT1	M1	under	44.6	70	65.4	60.1
ENSG00000184661	CDCA2	M1	under	0.6	2.2	1.7	2.6
ENSG00000111669	TPI1	M1	under	247.5	362.3	429.2	397.3
ENSG00000111665	CDCA3	M1	under	1.8	8	6.2	9.4
ENSG00000170027	YWHAG	M1	under	42.1	71.3	68.2	61.1
ENSG00000111640	GAPDH	M1	under	899.1	1693.9	1617.9	1541.8
ENSG00000160767	ENTREP3	M1	under	5.2	7.9	6.8	7.3
ENSG00000121152	NCAPH	M1	under	1.1	3.5	2.3	3.5
ENSG00000184752	NDUFA12	M1	under	49.9	64.9	63.9	70.1
ENSG00000135763	URB2	M1	under	1.7	2.9	2.7	3.1
ENSG00000111786	SRSF9	M1	under	55.1	72.8	71.2	96
ENSG00000243550	LINC01214	M1	under	0	1.4	1.2	0.2
ENSG00000121211	MND1	M1	under	0.9	2.7	2.7	3
ENSG00000160957	RECQL4	M1	under	1.1	2.3	2.7	3.5
ENSG00000184937	WT1	M1	under	0.1	0.7	0.6	0.4
ENSG00000170312	CDK1	M1	under	8.1	19.5	16.4	21
ENSG00000204160	ZDHHC18	M1	under	7.2	8.9	11.8	8.6
ENSG00000145386	CCNA2	M1	under	2.1	8.4	6.7	8.3
ENSG00000277224	H2BC7	M1	under	0.1	0.2	0.2	0.4
ENSG00000096063	SRPK1	M1	under	12.7	17.9	21.1	21.2
ENSG00000228232	GAPDHP1	M1	under	1.7	2.8	3.1	2.9
ENSG00000086717	PPEF1	M1	under	0.1	0.3	0.3	2.1
ENSG00000168394	TAP1	M2	over	38.5	85.4	61	40.9
ENSG00000134954	ETS1	M2	over	27	39.4	24.5	16.5
ENSG00000183918	SH2D1A	M2	over	1.8	4.3	2.5	1.3
ENSG00000266709	NA	M2	over	0.2	0.5	0.3	0.2
ENSG00000144468	RHBDD1	M2	over	6	7.1	5.8	5.8
ENSG00000168404	MLKL	M2	over	3.9	7.9	5.4	3.8
ENSG00000168421	RHOH	M2	over	2.5	5.5	2.7	3.3
ENSG00000227507	LTB	M2	over	18.4	31	14.3	9.7
ENSG00000120658	ENOX1	M2	over	0.5	0.8	0.6	0.5
ENSG00000105122	RASAL3	M2	over	3.1	5	3	2
ENSG00000276557	TRBV18	M2	over	1	2.1	1	0.6
ENSG00000237111	IGHJ3P	M2	over	1.7	4.4	2.4	1.5
ENSG00000203710	CR1	M2	over	0.9	1.3	0.7	0.6
ENSG00000168918	INPP5D	M2	over	6.9	10	5.7	4.9
ENSG00000105369	CD79A	M2	over	21.3	65.6	32.4	20.2
ENSG00000120949	TNFRSF8	M2	over	0.3	0.9	0.4	0.3
ENSG00000002549	LAP3	M2	over	52.9	77.5	64.4	42.6
ENSG00000276819	TRBV15	M2	over	0.3	0.7	0.4	0.2
ENSG00000213402	PTPRCAP	M2	over	2.3	8.3	2.9	0.8
ENSG00000130592	LSP1	M2	over	34.4	53.3	34.7	24.7
ENSG00000178562	CD28	M2	over	1.5	2.6	1.2	0.8
ENSG00000105639	JAK3	M2	over	3.6	6.9	4.3	2.8
ENSG00000140030	GPR65	M2	over	1.6	2.2	1.6	1
ENSG00000081237	PTPRC	M2	over	20.4	34.3	21.8	11.7
ENSG00000115091	ACTR3	M2	over	28.3	43.3	35.4	36.1
ENSG00000115085	ZAP70	M2	over	2	3.5	2.1	1.3
ENSG00000115165	CYTIP	M2	over	10.3	18.4	10.6	8
ENSG00000213500	LAP3P2	M2	over	0.4	0.6	0.5	0.4
ENSG00000105755	ETHE1	M2	over	15.8	22.7	15.2	13.1
ENSG00000213658	LAT	M2	over	4.3	8.2	4	2.4
ENSG00000139193	CD27	M2	over	8.9	22.3	13.8	6.5
ENSG00000115232	ITGA4	M2	over	5.4	7.5	5.3	3.8
ENSG00000130830	MPP1	M2	over	11.1	16	10.1	10.5
ENSG00000237702	TRBV3-1	M2	over	1.1	2	1	0.6
ENSG00000213886	UBD	M2	over	45.8	137.3	67.1	48.2
ENSG00000188404	SELL	M2	over	13	21.4	11.7	6.1
ENSG00000140379	BCL2A1	M2	over	12.7	23	13.6	15.4
ENSG00000213809	KLRK1	M2	over	2.3	5.3	3.3	1.7
ENSG00000188389	PDCD1	M2	over	0.7	1.9	1.1	0.6
ENSG00000140519	RHCG	M2	over	0.1	0.5	0	0.1
ENSG00000140511	HAPLN3	M2	over	3.3	8.8	5.5	3.9
ENSG00000115604	IL18R1	M2	over	0.9	1.3	0.9	0.6
ENSG00000101082	SLA2	M2	over	1.7	3.4	2.2	1.7
ENSG00000115687	PASK	M2	over	2.8	4	2.5	2.7
ENSG00000174123	TLR10	M2	over	1.2	1.9	0.9	1.2
ENSG00000164691	TAGAP	M2	over	3.9	6.2	4	2.5
ENSG00000188677	PARVB	M2	over	3.8	5.5	3.7	3.9
ENSG00000198053	SIRPA	M2	over	12.9	18	12.6	8.2
ENSG00000198055	GRK6	M2	over	10.2	13.3	10.9	8.6
ENSG00000101109	STK4	M2	over	8.3	10.9	7.8	6.7
ENSG00000089012	SIRPG	M2	over	2	5.7	3.1	1.6
ENSG00000163519	TRAT1	M2	over	1.1	2.2	1.3	0.7
ENSG00000163534	FCRL1	M2	over	0.5	0.9	0.3	0.2
ENSG00000163564	PYHIN1	M2	over	1.5	3	1.7	0.9
ENSG00000163599	CTLA4	M2	over	1	2.6	1.5	0.9
ENSG00000163600	ICOS	M2	over	0.8	2	1	0.5
ENSG00000100092	SH3BP1	M2	over	4.8	8	5.6	4.9
ENSG00000100055	CYTH4	M2	over	7.1	10.2	7.1	4.3
ENSG00000100079	LGALS2	M2	over	5.4	8.6	2.9	2.7
ENSG00000124126	PREX1	M2	over	6.5	9.4	6.3	4.1
ENSG00000124203	ZNF831	M2	over	0.3	0.5	0.2	0.1
ENSG00000173208	ABCD2	M2	over	0.3	0.5	0.3	0.2
ENSG00000124256	ZBP1	M2	over	1.5	4.7	2.3	1.8
ENSG00000100342	APOL1	M2	over	38.2	96.8	43.9	38.9
ENSG00000100368	CSF2RB	M2	over	5.6	8.3	5.2	2.9
ENSG00000187912	CLEC17A	M2	over	0.4	0.9	0.3	0.4
ENSG00000100385	IL2RB	M2	over	4.7	11.3	6.9	4.5
ENSG00000256262	USP30-AS1	M2	over	1.2	2.2	1.4	0.7
ENSG00000271856	LINC01215	M2	over	0.5	1	0.3	0.2
ENSG00000065615	CYB5R4	M2	over	2.1	2.5	2.2	1.9
ENSG00000065675	PRKCQ	M2	over	1.5	2.1	1	0.9
ENSG00000089692	LAG3	M2	over	1.9	5.7	3.3	2.4
ENSG00000007312	CD79B	M2	over	5.9	13.3	5	3.2
ENSG00000110031	LPXN	M2	over	14.6	22.2	14.5	9
ENSG00000197629	MPEG1	M2	over	14	19.2	11.8	8.5
ENSG00000100629	CEP128	M2	over	1	2.1	1.4	1.4
ENSG00000158050	DUSP2	M2	over	3.9	6.7	3.5	3.4
ENSG00000065882	TBC1D1	M2	over	7.1	9.6	7.1	7.6
ENSG00000134061	CD180	M2	over	2	3.7	2.3	1.4
ENSG00000134028	ADAMDEC1	M2	over	4.4	12.5	6.2	4.8
ENSG00000124772	CPNE5	M2	over	2.6	6.5	3.5	2.2
ENSG00000100721	TCL1A	M2	over	1	3.4	0.7	0.4
ENSG00000148803	FUOM	M2	over	6.9	9.7	5.2	5.2
ENSG00000266088	NA	M2	over	0.7	2	0.9	0.5
ENSG00000242076	IGKV1-33	M2	over	104.7	299.6	157.1	174.7
ENSG00000100911	PSME2	M2	over	99.3	188.8	138.6	125.4
ENSG00000232613	LINC02576	M2	over	0.3	1	0.5	0.2
ENSG00000110324	IL10RA	M2	over	10.6	16.8	10.7	6
ENSG00000110448	CD5	M2	over	3.2	5.7	2.9	2.8
ENSG00000158473	CD1D	M2	over	0.7	1.1	0.7	0.7
ENSG00000158517	NCF1	M2	over	5.9	8.8	5.5	4
ENSG00000134516	DOCK2	M2	over	6.6	9.4	6.4	3.5
ENSG00000026751	SLAMF7	M2	over	14.9	40.1	24.4	11.1
ENSG00000158714	SLAMF8	M2	over	10.3	22.6	13.7	8.5
ENSG00000110777	POU2AF1	M2	over	7	21.1	8.9	10.3
ENSG00000110934	BIN2	M2	over	7.1	10.6	6.9	4.9
ENSG00000109943	CRTAM	M2	over	0.9	1.9	1.2	0.5
ENSG00000167083	GNGT2	M2	over	2.8	4	2.5	1.7
ENSG00000143119	CD53	M2	over	43.9	72.7	48.2	30.3
ENSG00000108798	ABI3	M2	over	6.5	9.9	7.2	4.8
ENSG00000167286	CD3D	M2	over	13.9	29.2	18.6	9.4
ENSG00000241755	IGKV1-9	M2	over	68.7	373.2	143.5	110.7
ENSG00000143297	FCRL5	M2	over	1.9	7.4	3.3	2.6
ENSG00000167208	SNX20	M2	over	5.4	8.4	5.4	2.8
ENSG00000182866	LCK	M2	over	7.3	13.5	7.6	4.5
ENSG00000265612	MIR4539	M2	over	0.3	0.8	0.2	0.2
ENSG00000167264	DUS2	M2	over	4.2	5.5	4.2	4.5
ENSG00000143387	CTSK	M2	over	41.5	71.1	52.2	26.7
ENSG00000241839	PLEKHO2	M2	over	14.6	18.2	13.2	9.4
ENSG00000011590	ZBTB32	M2	over	0.2	0.5	0.2	0.1
ENSG00000118503	TNFAIP3	M2	over	9.5	17.2	10.4	8.7
ENSG00000167483	NIBAN3	M2	over	0.4	0.6	0.1	0.2
ENSG00000226419	SLC16A1-AS1	M2	over	0.2	0.4	0.3	0.1
ENSG00000275302	CCL4	M2	over	12.3	30.8	18.6	12.2
ENSG00000167664	TMIGD2	M2	over	0.3	0.6	0.4	0.2
ENSG00000167680	SEMA6B	M2	over	1.2	1.8	1.4	1.3
ENSG00000167748	KLK1	M2	over	0.4	4.1	1.4	0.7
ENSG00000128218	VPREB3	M2	over	3.8	8.8	3.4	2.2
ENSG00000143851	PTPN7	M2	over	4.3	8.6	5	2.9
ENSG00000177105	RHOG	M2	over	29.9	37.7	30.6	27
ENSG00000069424	KCNAB2	M2	over	7	9.3	6.1	4.9
ENSG00000069493	CLEC2D	M2	over	2.5	3.9	2.5	1.5
ENSG00000128284	APOL3	M2	over	18.9	26.1	18.8	10.4
ENSG00000153317	ASAP1	M2	over	6.4	10.4	7.2	6.7
ENSG00000128340	RAC2	M2	over	38.2	67.4	49.5	22.1
ENSG00000118971	CCND2	M2	over	5.8	7.5	4	3.1
ENSG00000261218	NA	M2	over	0.4	0.7	0.3	0.2
ENSG00000167984	NLRC3	M2	over	1.1	1.7	1.1	0.6
ENSG00000275791	TRBV10-3	M2	over	1	2.2	1	0.6
ENSG00000226979	LTA	M2	over	1.1	2.1	0.8	0.5
ENSG00000177455	CD19	M2	over	1.7	4.7	1.6	1.1
ENSG00000005844	ITGAL	M2	over	7.6	11.6	6.8	4.6
ENSG00000177556	ATOX1	M2	over	51.3	62.8	49.5	49.7
ENSG00000079263	SP140	M2	over	2.7	6.6	3	2.4
ENSG00000079257	LXN	M2	over	17.2	23.6	15.1	15.7
ENSG00000138134	STAMBPL1	M2	over	2.5	4.2	2.7	1.9
ENSG00000104814	MAP4K1	M2	over	3.8	6.7	3.9	2.8
ENSG00000177807	KCNJ10	M2	over	0.2	0.9	0.3	0.3
ENSG00000222037	IGLC6	M2	over	24.4	93.3	37.5	29.6
ENSG00000261644	CYLD-AS1	M2	over	0.3	0.4	0.2	0.1
ENSG00000163219	ARHGAP25	M2	over	8.7	11.3	7.2	4.8
ENSG00000153898	MCOLN2	M2	over	1.3	2.2	1.4	1
ENSG00000114270	COL7A1	M2	over	0.8	1.9	0.8	0.8
ENSG00000104894	CD37	M2	over	23.4	32.9	18	11.1
ENSG00000104856	RELB	M2	over	6.4	8.8	6.2	5.1
ENSG00000261884	NA	M2	over	0.9	1.4	0.9	1
ENSG00000163466	ARPC2	M2	over	145.4	182.3	156.9	138.9
ENSG00000163376	KBTBD8	M2	over	0.9	1.4	0.9	0.5
ENSG00000211648	IGLV1-47	M2	over	63.5	257.8	104.8	86.8
ENSG00000211637	IGLV4-69	M2	over	55	98	41.6	56.7
ENSG00000211684	IGLJ7	M2	over	19	96.7	24.7	29
ENSG00000211685	IGLC7	M2	over	40.5	218.5	49	73.6
ENSG00000211664	IGLV2-18	M2	over	17.5	57.2	19.1	13.9
ENSG00000211651	IGLV1-44	M2	over	96.7	340.1	183.7	141.7
ENSG00000211652	IGLV7-43	M2	over	22.6	53.9	23.6	23.5
ENSG00000113263	ITK	M2	over	1.8	3.6	2.1	1
ENSG00000270164	LINC01480	M2	over	0.6	1	0.6	0.3
ENSG00000211765	TRBJ2-2	M2	over	1.5	3.5	1.7	0.9
ENSG00000211768	TRBJ2-4	M2	over	1.2	2	0.9	0.6
ENSG00000211769	TRBJ2-5	M2	over	1.7	3.2	1.6	1.3
ENSG00000211766	TRBJ2-2P	M2	over	0.7	1.2	0.7	0.4
ENSG00000211767	TRBJ2-3	M2	over	5.6	9.7	5.6	3.4
ENSG00000211753	TRBV28	M2	over	2.8	6.5	2.8	1.4
ENSG00000211751	TRBC1	M2	over	20.4	40.8	21.9	12.8
ENSG00000211752	TRBV27	M2	over	1.6	4.2	2.2	0.9
ENSG00000211746	TRBV19	M2	over	1.3	3	1.7	0.9
ENSG00000211747	TRBV20-1	M2	over	3.6	7.1	3.8	2.4
ENSG00000186265	BTLA	M2	over	0.6	1.3	0.7	0.3
ENSG00000211734	TRBV5-1	M2	over	1.8	2.9	1.7	0.9
ENSG00000211793	TRAV9-2	M2	over	1.4	2.5	1.3	0.8
ENSG00000211794	TRAV12-3	M2	over	0.9	2.3	1.1	0.7
ENSG00000211797	TRAV17	M2	over	1	2	1	0.7
ENSG00000211796	TRAV16	M2	over	0.4	0.9	0.4	0.3
ENSG00000211782	TRAV8-1	M2	over	0.3	0.6	0.2	0.1
ENSG00000211786	TRAV8-2	M2	over	0.5	1.1	0.4	0.3
ENSG00000211784	TRAV10	M2	over	0.2	0.6	0.1	0.1
ENSG00000211785	TRAV12-1	M2	over	1.1	2.3	1.1	0.6
ENSG00000211788	TRAV13-1	M2	over	1.7	3.4	1.7	0.9
ENSG00000211789	TRAV12-2	M2	over	1.3	2.6	1.6	0.9
ENSG00000211772	TRBC2	M2	over	43.6	84	46.5	24.9
ENSG00000211770	TRBJ2-6	M2	over	0.6	1.2	0.5	0.4
ENSG00000211777	TRAV3	M2	over	0.5	1.4	0.7	0.4
ENSG00000211724	TRBV6-6	M2	over	1	1.7	0.9	0.4
ENSG00000211728	TRBV5-6	M2	over	0.6	1.4	0.7	0.4
ENSG00000211727	TRBV7-6	M2	over	0.6	1.2	0.8	0.4
ENSG00000211706	TRBV6-1	M2	over	0.9	1.9	1.1	0.5
ENSG00000078589	P2RY10	M2	over	2.3	4.7	2.5	1.7
ENSG00000211871	TRAJ18	M2	over	0.4	0.9	0.4	0.2
ENSG00000211892	IGHG4	M2	over	143.7	1290.8	310.4	487.6
ENSG00000211893	IGHG2	M2	over	710.8	2747.6	1130.1	834.4
ENSG00000211897	IGHG3	M2	over	370.9	2050.8	827.5	796.4
ENSG00000137496	IL18BP	M2	over	8	16.5	10.1	7.2
ENSG00000211800	TRAV20	M2	over	0.3	0.9	0.4	0.2
ENSG00000211846	TRAJ43	M2	over	0.1	0.2	0	0
ENSG00000211847	TRAJ42	M2	over	0.1	0.8	0.1	0.2
ENSG00000211820	TRAV41	M2	over	0.5	0.9	0.5	0.3
ENSG00000211817	TRAV38-2DV8	M2	over	0.6	1.4	0.8	0.4
ENSG00000211807	TRAV26-1	M2	over	0.6	1.1	0.7	0.4
ENSG00000162511	LAPTM5	M2	over	128.8	199.5	142.7	95
ENSG00000186517	ARHGAP30	M2	over	9.7	13.6	8.7	4.8
ENSG00000211956	IGHV4-34	M2	over	48.2	257.6	66	77.4
ENSG00000211941	IGHV3-11	M2	over	69.9	225.1	132.3	93.7
ENSG00000211947	IGHV3-21	M2	over	91.5	306	146.1	116.6
ENSG00000211934	IGHV1-2	M2	over	67.6	324.7	154.9	108.3
ENSG00000269404	SPIB	M2	over	2.8	3.9	1.3	0.7
ENSG00000015285	WAS	M2	over	8	12.8	8	5.4
ENSG00000162739	SLAMF6	M2	over	2.6	6.6	3.4	1.9
ENSG00000162746	FCRLB	M2	over	0.3	0.7	0.4	0.4
ENSG00000113722	CDX1	M2	over	0.2	0.4	0.2	0.1
ENSG00000113749	HRH2	M2	over	1.3	2	1.4	0.9
ENSG00000147168	IL2RG	M2	over	32.8	66.6	34.9	23.4
ENSG00000196092	PAX5	M2	over	0.6	1.6	0.6	0.3
ENSG00000147138	GPR174	M2	over	0.9	1.8	1	0.5
ENSG00000186818	LILRB4	M2	over	15.6	34	18.1	13.8
ENSG00000172215	CXCR6	M2	over	3.4	6.9	4	2.1
ENSG00000186907	RTN4RL2	M2	over	4	6.4	5.9	5.6
ENSG00000123338	NCKAP1L	M2	over	6.4	9.5	6.4	3.3
ENSG00000172349	IL16	M2	over	9.5	13.4	8.2	4.4
ENSG00000196329	GIMAP5	M2	over	12.5	18.8	11.3	7
ENSG00000231292	IGKV1OR2-108	M2	over	0.2	1.2	0.5	0.3
ENSG00000147465	STAR	M2	over	0.1	0.2	0	0.1
ENSG00000172543	CTSW	M2	over	9.2	13.5	7	8.5
ENSG00000172578	KLHL6	M2	over	2.7	4.2	2.6	1.7
ENSG00000196562	SULF2	M2	over	9.8	18.2	9.9	9.6
ENSG00000088882	CPXM1	M2	over	3.7	9.7	5	4
ENSG00000157111	TMEM171	M2	over	0.6	1.6	0.6	0.6
ENSG00000196743	GM2A	M2	over	38.4	50.2	33.8	26.2
ENSG00000133106	EPSTI1	M2	over	5.3	11.9	7.7	5.4
ENSG00000182162	P2RY8	M2	over	2.1	3.9	2	1.4
ENSG00000157150	TIMP4	M2	over	0.5	1	0.4	0.4
ENSG00000172724	CCL19	M2	over	53.7	90.4	31.1	15.4
ENSG00000196843	ARID5A	M2	over	7	9.3	6.7	5.9
ENSG00000196839	ADA	M2	over	3.1	7.6	3.8	4.4
ENSG00000025434	NR1H3	M2	over	12.7	17.2	11.8	11.7
ENSG00000182326	C1S	M2	over	138.5	220.8	127.8	99.3
ENSG00000280721	LINC01943	M2	over	1.9	4.1	2.6	1.7
ENSG00000182487	NCF1B	M2	over	1.8	2.7	1.6	1.3
ENSG00000084070	SMAP2	M2	over	23.7	30.7	23.1	21.7
ENSG00000255833	TIFAB	M2	over	0.3	0.7	0.2	0.1
ENSG00000133574	GIMAP4	M2	over	18	28.1	17.5	10.7
[truncated: 2,375 more rows]

## Sheet: Table S3b
Table S3b. Gene set overrepresentation analysis of differentially expressed genes.
differential_in	diff_direction	ID	GeneRatio	BgRatio	RichFactor	FoldEnrichment	zScore	pvalue	p.adjust	qvalue	geneID	Count
M4	under	GOBP_LEUKOCYTE_MIGRATION	76/862	447/21339	0.17002237136465326	4.208941279060714	14.067691833037363	6.837883957784752e-27	3.667840954955741e-23	2.767543559756039e-23	ENSG00000168329/ENSG00000012779/ENSG00000120899/ENSG00000115085/ENSG00000095970/ENSG00000164171/ENSG00000105851/ENSG00000188404/ENSG00000213949/ENSG00000198053/ENSG00000163485/ENSG00000163606/ENSG00000271447/ENSG00000124126/ENSG00000090339/ENSG00000197471/ENSG00000100599/ENSG00000173757/ENSG00000110876/ENSG00000109943/ENSG00000157873/ENSG00000182866/ENSG00000035720/ENSG00000143669/ENSG00000177119…	76
M4	under	GOBP_POSITIVE_REGULATION_OF_LEUKOCYTE_CELL_CELL_ADHESION	65/862	387/21339	0.16795865633074936	4.15785355851724	12.862697294409777	7.931642862316645e-23	1.6664936731967985e-19	1.2574410639039382e-19	ENSG00000134954/ENSG00000276231/ENSG00000012779/ENSG00000168685/ENSG00000237541/ENSG00000081237/ENSG00000115085/ENSG00000164136/ENSG00000105974/ENSG00000198053/ENSG00000163513/ENSG00000124508/ENSG00000197646/ENSG00000173757/ENSG00000134242/ENSG00000232629/ENSG00000026508/ENSG00000242574/ENSG00000157873/ENSG00000182866/ENSG00000104432/ENSG00000104998/ENSG00000114455/ENSG00000196126/ENSG00000123338…	65
M4	under	GOBP_CELL_ACTIVATION_INVOLVED_IN_IMMUNE_RESPONSE	60/862	333/21339	0.18018018018018017	4.460400075249263	13.057922062091864	9.32043441385234e-23	1.6664936731967985e-19	1.2574410639039382e-19	ENSG00000168329/ENSG00000120899/ENSG00000105329/ENSG00000081237/ENSG00000095970/ENSG00000105851/ENSG00000115604/ENSG00000101017/ENSG00000066294/ENSG00000090339/ENSG00000271605/ENSG00000197471/ENSG00000041880/ENSG00000134250/ENSG00000197943/ENSG00000158481/ENSG00000134516/ENSG00000242574/ENSG00000128340/ENSG00000069974/ENSG00000104998/ENSG00000127951/ENSG00000078596/ENSG00000196126/ENSG00000123338…	60
M4	under	GOBP_T_CELL_DIFFERENTIATION	57/862	303/21339	0.18811881188118812	4.656922652822127	13.153848364227134	1.2502172170119964e-22	1.6765412880130872e-19	1.2650224208976648e-19	ENSG00000276231/ENSG00000168685/ENSG00000081237/ENSG00000115085/ENSG00000164136/ENSG00000115604/ENSG00000163513/ENSG00000124126/ENSG00000197471/ENSG00000148516/ENSG00000124508/ENSG00000173757/ENSG00000134242/ENSG00000134516/ENSG00000109943/ENSG00000118046/ENSG00000182866/ENSG00000153029/ENSG00000104432/ENSG00000113263/ENSG00000127951/ENSG00000196126/ENSG00000123338/ENSG00000172575/ENSG00000172673…	57
M4	under	GOBP_REGULATION_OF_T_CELL_ACTIVATION	73/862	491/21339	0.14867617107942974	3.680511385921057	12.328877184954736	3.0143134381950155e-22	3.2337554564956127e-19	2.4400074041810177e-19	ENSG00000276231/ENSG00000168685/ENSG00000237541/ENSG00000081237/ENSG00000115085/ENSG00000164136/ENSG00000105974/ENSG00000198053/ENSG00000163513/ENSG00000197471/ENSG00000148516/ENSG00000124508/ENSG00000197646/ENSG00000173757/ENSG00000134242/ENSG00000232629/ENSG00000242574/ENSG00000109943/ENSG00000157873/ENSG00000182866/ENSG00000128340/ENSG00000104432/ENSG00000163154/ENSG00000104998/ENSG00000114455…	73
M4	under	GOBP_POSITIVE_REGULATION_OF_CELL_CELL_ADHESION	69/862	455/21339	0.15164835164835164	3.7540883710257256	12.183555631268929	1.4316318609786724e-21	1.279878883714933e-18	9.657235974496482e-19	ENSG00000134954/ENSG00000276231/ENSG00000012779/ENSG00000168685/ENSG00000237541/ENSG00000081237/ENSG00000115085/ENSG00000164136/ENSG00000105974/ENSG00000198053/ENSG00000101144/ENSG00000163513/ENSG00000124508/ENSG00000197646/ENSG00000173757/ENSG00000134242/ENSG00000232629/ENSG00000026508/ENSG00000242574/ENSG00000157873/ENSG00000182866/ENSG00000070404/ENSG00000104432/ENSG00000104998/ENSG00000114455…	69
M4	under	GOBP_LEUKOCYTE_PROLIFERATION	66/862	426/21339	0.15492957746478872	3.835315839351655	12.128173413372528	3.45321044120353e-21	2.6461458295165334e-18	1.996630698710913e-18	ENSG00000168685/ENSG00000081189/ENSG00000081237/ENSG00000115085/ENSG00000095970/ENSG00000164136/ENSG00000105851/ENSG00000101096/ENSG00000101017/ENSG00000163513/ENSG00000089041/ENSG00000163563/ENSG00000100368/ENSG00000197471/ENSG00000124508/ENSG00000197646/ENSG00000173757/ENSG00000124762/ENSG00000134242/ENSG00000134516/ENSG00000026950/ENSG00000242574/ENSG00000109943/ENSG00000157873/ENSG00000128340…	66
M4	under	GOBP_MYELOID_LEUKOCYTE_ACTIVATION	52/862	281/21339	0.18505338078291814	4.581037230309385	12.397975067002253	2.068536615101504e-20	1.3869538004255584e-17	1.0465162217191162e-17	ENSG00000168329/ENSG00000105383/ENSG00000081237/ENSG00000095970/ENSG00000164136/ENSG00000105851/ENSG00000164342/ENSG00000066294/ENSG00000163513/ENSG00000124126/ENSG00000271605/ENSG00000173372/ENSG00000134250/ENSG00000197943/ENSG00000134516/ENSG00000035720/ENSG00000128340/ENSG00000137462/ENSG00000006210/ENSG00000064201/ENSG00000172575/ENSG00000049245/ENSG00000172936/ENSG00000010671/ENSG00000019582…	52
M4	under	GOBP_MONONUCLEAR_CELL_MIGRATION	47/862	247/21339	0.1902834008097166	4.7105075288614175	12.034283426530973	4.459378078647355e-19	2.6577893348738233e-16	2.0054162236724068e-16	ENSG00000168329/ENSG00000012779/ENSG00000120899/ENSG00000115085/ENSG00000105851/ENSG00000198053/ENSG00000163606/ENSG00000090339/ENSG00000197471/ENSG00000109943/ENSG00000157873/ENSG00000177119/ENSG00000104998/ENSG00000006210/ENSG00000147065/ENSG00000172817/ENSG00000182578/ENSG00000181374/ENSG00000107485/ENSG00000117115/ENSG00000142405/ENSG00000274736/ENSG00000103490/ENSG00000151651/ENSG00000136141…	47
M4	under	GOBP_REGULATION_OF_INFLAMMATORY_RESPONSE	63/862	464/21339	0.13577586206896552	3.3611613929114332	10.550395612831885	2.5138948101907005e-17	1.3484531761862917e-14	1.017465846861394e-14	ENSG00000134954/ENSG00000012779/ENSG00000081237/ENSG00000095970/ENSG00000164136/ENSG00000164171/ENSG00000105851/ENSG00000164342/ENSG00000198053/ENSG00000163485/ENSG00000163606/ENSG00000173757/ENSG00000197943/ENSG00000109320/ENSG00000035720/ENSG00000167768/ENSG00000167984/ENSG00000177663/ENSG00000163154/ENSG00000186188/ENSG00000137462/ENSG00000006210/ENSG00000186642/ENSG00000137752/ENSG00000196126…	63
M4	under	GOBP_REGULATION_OF_HEMOPOIESIS	61/862	455/21339	0.13406593406593406	3.318831748298105	10.258064302570144	1.5145419337852144e-16	7.126719659637341e-14	5.3774161253003605e-14	ENSG00000134954/ENSG00000276231/ENSG00000168685/ENSG00000276600/ENSG00000154127/ENSG00000154229/ENSG00000120899/ENSG00000105329/ENSG00000130584/ENSG00000081189/ENSG00000081237/ENSG00000115085/ENSG00000095970/ENSG00000164136/ENSG00000164342/ENSG00000163513/ENSG00000148516/ENSG00000124508/ENSG00000173757/ENSG00000134250/ENSG00000109943/ENSG00000167601/ENSG00000070404/ENSG00000104432/ENSG00000127951…	61
M4	under	GOBP_PEPTIDYL_TYROSINE_MODIFICATION	58/862	417/21339	0.13908872901678657	3.4431721444190355	10.337554684785895	1.5943444428718883e-16	7.126719659637341e-14	5.3774161253003605e-14	ENSG00000154237/ENSG00000120899/ENSG00000105329/ENSG00000081237/ENSG00000115085/ENSG00000115170/ENSG00000164078/ENSG00000095970/ENSG00000164136/ENSG00000105974/ENSG00000105976/ENSG00000101017/ENSG00000163485/ENSG00000007264/ENSG00000099250/ENSG00000124882/ENSG00000197943/ENSG00000183317/ENSG00000026508/ENSG00000109321/ENSG00000108798/ENSG00000157873/ENSG00000182866/ENSG00000035720/ENSG00000153064…	58
M4	under	GOBP_REGULATION_OF_LEUKOCYTE_PROLIFERATION	52/862	347/21339	0.14985590778097982	3.709716028002701	10.441404770574616	2.630958006781268e-16	1.0855737498749787e-13	8.191120272124677e-14	ENSG00000081189/ENSG00000081237/ENSG00000115085/ENSG00000164136/ENSG00000101096/ENSG00000101017/ENSG00000163513/ENSG00000163563/ENSG00000100368/ENSG00000197471/ENSG00000124508/ENSG00000197646/ENSG00000173757/ENSG00000124762/ENSG00000134242/ENSG00000242574/ENSG00000109943/ENSG00000157873/ENSG00000128340/ENSG00000104432/ENSG00000104998/ENSG00000114455/ENSG00000196126/ENSG00000123338/ENSG00000231389…	52
M4	under	GOBP_I_KAPPAB_KINASE_NF_KAPPAB_SIGNALING	51/862	336/21339	0.15178571428571427	3.7574888133907853	10.452978447347657	2.9894390251665475e-16	1.1453822093566686e-13	8.642400790801033e-14	ENSG00000119408/ENSG00000168329/ENSG00000120889/ENSG00000095970/ENSG00000056558/ENSG00000164342/ENSG00000101017/ENSG00000198053/ENSG00000090432/ENSG00000134070/ENSG00000197943/ENSG00000128284/ENSG00000167984/ENSG00000137462/ENSG00000006210/ENSG00000137752/ENSG00000196126/ENSG00000137802/ENSG00000196664/ENSG00000172936/ENSG00000196924/ENSG00000142405/ENSG00000010610/ENSG00000010671/ENSG00000166501…	51
M4	under	GOBP_REGULATION_OF_LEUKOCYTE_DIFFERENTIATION	52/862	350/21339	0.14857142857142858	3.677918462048393	10.364129262967575	3.80471155465758e-16	1.3605648519455508e-13	1.0266046265023436e-13	ENSG00000276231/ENSG00000168685/ENSG00000154127/ENSG00000154229/ENSG00000105329/ENSG00000130584/ENSG00000081237/ENSG00000115085/ENSG00000095970/ENSG00000164136/ENSG00000164342/ENSG00000163513/ENSG00000148516/ENSG00000124508/ENSG00000173757/ENSG00000134250/ENSG00000109943/ENSG00000167601/ENSG00000070404/ENSG00000104432/ENSG00000127951/ENSG00000196126/ENSG00000123338/ENSG00000172575/ENSG00000107485…	52
M4	under	GOBP_T_CELL_PROLIFERATION	46/862	286/21339	0.16083916083916083	3.9816088783606185	10.41535356807162	9.427823575753964e-16	3.1606778537715165e-13	2.3848672137351307e-13	ENSG00000081237/ENSG00000115085/ENSG00000164136/ENSG00000105851/ENSG00000163513/ENSG00000089041/ENSG00000197471/ENSG00000124508/ENSG00000197646/ENSG00000173757/ENSG00000134242/ENSG00000134516/ENSG00000026950/ENSG00000242574/ENSG00000109943/ENSG00000157873/ENSG00000128340/ENSG00000104998/ENSG00000114455/ENSG00000147065/ENSG00000196126/ENSG00000123338/ENSG00000172575/ENSG00000231389/ENSG00000103490…	46
M4	under	GOBP_MYELOID_LEUKOCYTE_MIGRATION	44/862	267/21339	0.1647940074906367	4.079511978935843	10.38919679380529	1.612691898690619e-15	5.088517261515576e-13	3.8395048609693065e-13	ENSG00000168329/ENSG00000120899/ENSG00000095970/ENSG00000105851/ENSG00000213949/ENSG00000198053/ENSG00000163606/ENSG00000271447/ENSG00000124126/ENSG00000100599/ENSG00000173757/ENSG00000035720/ENSG00000177119/ENSG00000128340/ENSG00000177663/ENSG00000006210/ENSG00000123338/ENSG00000196639/ENSG00000172936/ENSG00000182578/ENSG00000181374/ENSG00000274736/ENSG00000019582/ENSG00000151651/ENSG00000102962…	44
M4	under	GOBP_LYMPHOCYTE_MIGRATION	32/862	145/21339	0.2206896551724138	5.463221057684615	11.064282520308382	2.5492360546152606e-15	7.596723442753477e-13	5.732054169588115e-13	ENSG00000120899/ENSG00000115085/ENSG00000105851/ENSG00000163606/ENSG00000090339/ENSG00000197471/ENSG00000109943/ENSG00000157873/ENSG00000104998/ENSG00000006210/ENSG00000147065/ENSG00000172817/ENSG00000181374/ENSG00000107485/ENSG00000117115/ENSG00000274736/ENSG00000103490/ENSG00000151651/ENSG00000136141/ENSG00000136286/ENSG00000102962/ENSG00000102970/ENSG00000112486/ENSG00000107099/ENSG00000171608…	32
M4	under	GOBP_REGULATION_OF_LEUKOCYTE_MIGRATION	43/862	260/21339	0.16538461538461538	4.094132607531679	10.299067816635551	2.9752741363616764e-15	8.399668667075807e-13	6.337910833413101e-13	ENSG00000168329/ENSG00000120899/ENSG00000095970/ENSG00000164171/ENSG00000163485/ENSG00000163606/ENSG00000271447/ENSG00000090339/ENSG00000197471/ENSG00000100599/ENSG00000157873/ENSG00000035720/ENSG00000177119/ENSG00000128340/ENSG00000104998/ENSG00000006210/ENSG00000147065/ENSG00000123338/ENSG00000172936/ENSG00000182578/ENSG00000117115/ENSG00000019582/ENSG00000103490/ENSG00000151651/ENSG00000136141…	43
M4	under	KEGG_HEMATOPOIETIC_CELL_LINEAGE	28/862	111/21339	0.25225225225225223	6.244560105348968	11.366148872715108	3.718662118090417e-15	9.973451800718499e-13	7.525397812661922e-13	ENSG00000168685/ENSG00000105383/ENSG00000164171/ENSG00000213949/ENSG00000090554/ENSG00000026508/ENSG00000158485/ENSG00000158488/ENSG00000158481/ENSG00000085063/ENSG00000158477/ENSG00000104432/ENSG00000005884/ENSG00000104894/ENSG00000196126/ENSG00000182578/ENSG00000010610/ENSG00000259207/ENSG00000077238/ENSG00000185291/ENSG00000122025/ENSG00000169896/ENSG00000116824/ENSG00000091409/ENSG00000198502…	28
M4	under	GOBP_LEUKOCYTE_CHEMOTAXIS	44/862	277/21339	0.1588447653429603	3.9322371782522385	10.07828184320182	6.3877480659065835e-15	1.6316133631201388e-12	1.2311223715995395e-12	ENSG00000168329/ENSG00000012779/ENSG00000120899/ENSG00000105851/ENSG00000213949/ENSG00000271447/ENSG00000124126/ENSG00000100599/ENSG00000035720/ENSG00000143669/ENSG00000177119/ENSG00000128340/ENSG00000177663/ENSG00000006210/ENSG00000123338/ENSG00000172349/ENSG00000196639/ENSG00000172817/ENSG00000182578/ENSG00000181374/ENSG00000117115/ENSG00000274736/ENSG00000019582/ENSG00000126524/ENSG00000151651…	44
M4	under	KEGG_CYTOKINE_CYTOKINE_RECEPTOR_INTERACTION	46/862	304/21339	0.1513157894736842	3.7458557210892662	9.893286149428448	9.931418820642392e-15	2.4214604797238996e-12	1.827095950496172e-12	ENSG00000168329/ENSG00000168685/ENSG00000120889/ENSG00000105329/ENSG00000115170/ENSG00000164136/ENSG00000105976/ENSG00000115604/ENSG00000101017/ENSG00000101144/ENSG00000163513/ENSG00000100368/ENSG00000090554/ENSG00000026103/ENSG00000110324/ENSG00000183813/ENSG00000157873/ENSG00000241839/ENSG00000104432/ENSG00000177663/ENSG00000006327/ENSG00000006210/ENSG00000182578/ENSG00000181374/ENSG00000239697…	46
M4	under	GOBP_REGULATION_OF_LEUKOCYTE_MEDIATED_IMMUNITY	53/862	392/21339	0.13520408163265307	3.347006842180028	9.622630198618445	1.102070909833656e-14	2.5702210262381437e-12	1.9393421731397747e-12	ENSG00000168329/ENSG00000276231/ENSG00000168685/ENSG00000105329/ENSG00000081237/ENSG00000095970/ENSG00000164342/ENSG00000115604/ENSG00000101017/ENSG00000066294/ENSG00000089041/ENSG00000090339/ENSG00000041880/ENSG00000173757/ENSG00000197943/ENSG00000158485/ENSG00000158488/ENSG00000158481/ENSG00000158477/ENSG00000109943/ENSG00000035720/ENSG00000153029/ENSG00000153283/ENSG00000128340/ENSG00000104998…	53
M4	under	GOBP_MYELOID_CELL_ACTIVATION_INVOLVED_IN_IMMUNE_RESPONSE	26/862	103/21339	0.2524271844660194	6.248890590858919	10.955875729993272	3.525057795014707e-14	7.87850417185787e-12	5.944669834136644e-12	ENSG00000168329/ENSG00000095970/ENSG00000105851/ENSG00000066294/ENSG00000271605/ENSG00000197943/ENSG00000134516/ENSG00000128340/ENSG00000172575/ENSG00000049245/ENSG00000172936/ENSG00000010671/ENSG00000103490/ENSG00000127666/ENSG00000077238/ENSG00000171608/ENSG00000121807/ENSG00000169896/ENSG00000066336/ENSG00000140992/ENSG00000135077/ENSG00000198829/ENSG00000160255/ENSG00000111679/ENSG00000169403…	26
M4	under	GOBP_POSITIVE_REGULATION_OF_LEUKOCYTE_PROLIFERATION	37/862	213/21339	0.17370892018779344	4.3002026077579165	9.931597037918845	5.418588871491322e-14	1.1626124282671781e-11	8.772410194056477e-12	ENSG00000081189/ENSG00000081237/ENSG00000115085/ENSG00000164136/ENSG00000101096/ENSG00000101017/ENSG00000163513/ENSG00000100368/ENSG00000197646/ENSG00000173757/ENSG00000124762/ENSG00000134242/ENSG00000242574/ENSG00000104432/ENSG00000104998/ENSG00000114455/ENSG00000123338/ENSG00000231389/ENSG00000172936/ENSG00000182578/ENSG00000019582/ENSG00000103490/ENSG00000127666/ENSG00000102524/ENSG00000122122…	37
M4	under	GOBP_INTERLEUKIN_6_PRODUCTION	37/862	217/21339	0.17050691244239632	4.220936200241642	9.784571100236404	9.867448937520373e-14	1.960333188920714e-11	1.4791556009655296e-11	ENSG00000276600/ENSG00000095970/ENSG00000164342/ENSG00000066294/ENSG00000198053/ENSG00000089041/ENSG00000163606/ENSG00000134242/ENSG00000124882/ENSG00000197943/ENSG00000153064/ENSG00000167984/ENSG00000177663/ENSG00000104998/ENSG00000137462/ENSG00000006210/ENSG00000123338/ENSG00000172349/ENSG00000196664/ENSG00000157017/ENSG00000172936/ENSG00000142405/ENSG00000019582/ENSG00000103490/ENSG00000127666…	37
M4	under	GOBP_REGULATION_OF_LYMPHOCYTE_DIFFERENTIATION	37/862	217/21339	0.17050691244239632	4.220936200241642	9.784571100236404	9.867448937520373e-14	1.960333188920714e-11	1.4791556009655296e-11	ENSG00000276231/ENSG00000168685/ENSG00000081237/ENSG00000115085/ENSG00000164136/ENSG00000163513/ENSG00000148516/ENSG00000124508/ENSG00000173757/ENSG00000109943/ENSG00000167601/ENSG00000104432/ENSG00000127951/ENSG00000196126/ENSG00000123338/ENSG00000172575/ENSG00000107485/ENSG00000010671/ENSG00000019582/ENSG00000020633/ENSG00000152495/ENSG00000152518/ENSG00000235568/ENSG00000151651/ENSG00000077238…	37
M4	under	GOBP_NEGATIVE_REGULATION_OF_CELL_ACTIVATION	42/862	277/21339	0.15162454873646208	3.753499124695318	9.46394801877168	1.3615764047528319e-13	2.6083913696764967e-11	1.9681433369453526e-11	ENSG00000154127/ENSG00000081237/ENSG00000095970/ENSG00000066294/ENSG00000163563/ENSG00000271605/ENSG00000197471/ENSG00000124508/ENSG00000197646/ENSG00000041880/ENSG00000134242/ENSG00000109943/ENSG00000157873/ENSG00000153064/ENSG00000167601/ENSG00000163154/ENSG00000127951/ENSG00000006210/ENSG00000064201/ENSG00000196126/ENSG00000123338/ENSG00000010671/ENSG00000019582/ENSG00000020633/ENSG00000186074…	42
M4	under	GOBP_CELL_CHEMOTAXIS	49/862	366/21339	0.13387978142076504	3.314223498535621	9.162476769005394	1.6638301682383764e-13	3.0775120767002244e-11	2.322115062387135e-11	ENSG00000168329/ENSG00000012779/ENSG00000120899/ENSG00000105851/ENSG00000105976/ENSG00000213949/ENSG00000271447/ENSG00000124126/ENSG00000100599/ENSG00000099250/ENSG00000110934/ENSG00000183813/ENSG00000035720/ENSG00000143669/ENSG00000177119/ENSG00000128340/ENSG00000177663/ENSG00000006210/ENSG00000123338/ENSG00000172349/ENSG00000196639/ENSG00000172817/ENSG00000182578/ENSG00000181374/ENSG00000117115…	49
M4	under	GOBP_LYMPHOCYTE_ACTIVATION_INVOLVED_IN_IMMUNE_RESPONSE	38/862	236/21339	0.16101694915254236	3.986010067246057	9.463951212140277	2.953448199252761e-13	5.280765380263937e-11	3.9845643249567954e-11	ENSG00000120899/ENSG00000105329/ENSG00000081237/ENSG00000115604/ENSG00000101017/ENSG00000090339/ENSG00000197471/ENSG00000041880/ENSG00000134250/ENSG00000197943/ENSG00000158481/ENSG00000242574/ENSG00000069974/ENSG00000104998/ENSG00000127951/ENSG00000078596/ENSG00000196126/ENSG00000123338/ENSG00000107485/ENSG00000019582/ENSG00000077238/ENSG00000136167/ENSG00000175857/ENSG00000077420/ENSG00000112486…	38
M4	under	GOBP_POSITIVE_REGULATION_OF_IMMUNE_EFFECTOR_PROCESS	50/862	385/21339	0.12987012987012986	3.214963690601741	8.998307483196465	3.060622107228647e-13	5.2958635429595034e-11	3.995956537281544e-11	ENSG00000105329/ENSG00000081237/ENSG00000095970/ENSG00000115604/ENSG00000101017/ENSG00000066294/ENSG00000089041/ENSG00000173757/ENSG00000134242/ENSG00000197943/ENSG00000158485/ENSG00000158488/ENSG00000158481/ENSG00000158477/ENSG00000242574/ENSG00000109943/ENSG00000108771/ENSG00000157873/ENSG00000035720/ENSG00000153029/ENSG00000128340/ENSG00000137628/ENSG00000196126/ENSG00000172575/ENSG00000049245…	50
M4	under	GOBP_REGULATION_OF_PEPTIDYL_TYROSINE_PHOSPHORYLATION	42/862	288/21339	0.14583333333333334	3.6101363109048723	9.149985162141439	5.219659657571659e-13	8.749454501004493e-11	6.6018392708431e-11	ENSG00000154237/ENSG00000120899/ENSG00000105329/ENSG00000081237/ENSG00000115170/ENSG00000095970/ENSG00000164136/ENSG00000105974/ENSG00000101017/ENSG00000163485/ENSG00000099250/ENSG00000124882/ENSG00000197943/ENSG00000026508/ENSG00000109321/ENSG00000157873/ENSG00000035720/ENSG00000153064/ENSG00000104432/ENSG00000103966/ENSG00000196396/ENSG00000157017/ENSG00000182578/ENSG00000010610/ENSG00000019582…	42
M4	under	GOBP_ERK1_AND_ERK2_CASCADE	50/862	394/21339	0.12690355329949238	3.1415254337098237	8.802955133442442	7.443944800984352e-13	1.2099793912872745e-10	9.129814277443328e-11	ENSG00000154229/ENSG00000120899/ENSG00000105329/ENSG00000081237/ENSG00000164086/ENSG00000095970/ENSG00000139318/ENSG00000198053/ENSG00000187678/ENSG00000090339/ENSG00000124508/ENSG00000099250/ENSG00000158122/ENSG00000134242/ENSG00000134250/ENSG00000026508/ENSG00000109756/ENSG00000114353/ENSG00000186188/ENSG00000006210/ENSG00000196126/ENSG00000196396/ENSG00000172575/ENSG00000182578/ENSG00000181374…	50
M4	under	GOBP_WOUND_HEALING	57/862	492/21339	0.11585365853658537	2.8679828532624074	8.600644101747918	8.553861784097721e-13	1.3494974885264756e-10	1.0182538253825306e-10	ENSG00000012779/ENSG00000154127/ENSG00000144824/ENSG00000154229/ENSG00000105329/ENSG00000154764/ENSG00000164111/ENSG00000164171/ENSG00000105851/ENSG00000105974/ENSG00000101017/ENSG00000163513/ENSG00000138814/ENSG00000197442/ENSG00000124491/ENSG00000124762/ENSG00000124882/ENSG00000134250/ENSG00000197943/ENSG00000026508/ENSG00000085063/ENSG00000120149/ENSG00000182866/ENSG00000167601/ENSG00000167768…	57
M4	under	GOBP_T_CELL_DIFFERENTIATION_IN_THYMUS	22/862	84/21339	0.2619047619047619	6.4835101093801795	10.33153996545294	1.4620889982825092e-12	2.2407558247963942e-10	1.690746525833458e-10	ENSG00000168685/ENSG00000081237/ENSG00000115085/ENSG00000148516/ENSG00000173757/ENSG00000134516/ENSG00000118046/ENSG00000153029/ENSG00000172575/ENSG00000107485/ENSG00000166710/ENSG00000127152/ENSG00000019582/ENSG00000152495/ENSG00000152518/ENSG00000151651/ENSG00000112486/ENSG00000126353/ENSG00000198851/ENSG00000135426/ENSG00000204103/ENSG00000121210	22
M4	under	GOBP_POSITIVE_REGULATION_OF_HEMOPOIESIS	34/862	203/21339	0.16748768472906403	4.146194552707073	9.24101162919568	1.6826992685871394e-12	2.507221910194838e-10	1.8918066338355413e-10	ENSG00000276231/ENSG00000168685/ENSG00000154229/ENSG00000105329/ENSG00000130584/ENSG00000081237/ENSG00000115085/ENSG00000095970/ENSG00000164136/ENSG00000163513/ENSG00000124508/ENSG00000173757/ENSG00000134250/ENSG00000167601/ENSG00000104432/ENSG00000196126/ENSG00000123338/ENSG00000172575/ENSG00000107485/ENSG00000010610/ENSG00000010671/ENSG00000019582/ENSG00000020633/ENSG00000151651/ENSG00000077238…	34
M4	under	GOBP_POSITIVE_REGULATION_OF_INFLAMMATORY_RESPONSE	32/862	182/21339	0.17582417582417584	4.3525662272762045	9.319301017871368	1.968328200668892e-12	2.8535439103751177e-10	2.1531214599066544e-10	ENSG00000134954/ENSG00000095970/ENSG00000164136/ENSG00000164171/ENSG00000105851/ENSG00000164342/ENSG00000173757/ENSG00000197943/ENSG00000035720/ENSG00000177663/ENSG00000137462/ENSG00000006210/ENSG00000186642/ENSG00000137752/ENSG00000172349/ENSG00000196664/ENSG00000132965/ENSG00000142405/ENSG00000010671/ENSG00000103490/ENSG00000151651/ENSG00000136869/ENSG00000171522/ENSG00000204592/ENSG00000121807…	32
M4	under	GOBP_TUMOR_NECROSIS_FACTOR_SUPERFAMILY_CYTOKINE_PRODUCTION	37/862	242/21339	0.15289256198347106	3.7848890721175046	8.939280310276514	3.0365834520920597e-12	4.286377272900476e-10	3.2342557820758915e-10	ENSG00000168329/ENSG00000105383/ENSG00000081237/ENSG00000095970/ENSG00000164342/ENSG00000066294/ENSG00000198053/ENSG00000197471/ENSG00000134242/ENSG00000197943/ENSG00000167601/ENSG00000167984/ENSG00000104998/ENSG00000137462/ENSG00000006210/ENSG00000172575/ENSG00000157017/ENSG00000172936/ENSG00000103490/ENSG00000127666/ENSG00000102575/ENSG00000151651/ENSG00000122122/ENSG00000136869/ENSG00000204592…	37
M4	under	GOBP_REGULATION_OF_T_CELL_DIFFERENTIATION	32/862	186/21339	0.17204301075268819	4.258962652496071	9.158981759048823	3.6149957127425907e-12	4.972009487987502e-10	3.7515947410243615e-10	ENSG00000276231/ENSG00000168685/ENSG00000081237/ENSG00000115085/ENSG00000164136/ENSG00000163513/ENSG00000148516/ENSG00000124508/ENSG00000173757/ENSG00000109943/ENSG00000104432/ENSG00000127951/ENSG00000196126/ENSG00000123338/ENSG00000172575/ENSG00000107485/ENSG00000019582/ENSG00000020633/ENSG00000152495/ENSG00000151651/ENSG00000077238/ENSG00000122122/ENSG00000121807/ENSG00000116824/ENSG00000067560…	32
M4	under	GOBP_POSITIVE_REGULATION_OF_PROTEIN_KINASE_ACTIVITY	51/862	434/21339	0.1175115207373272	2.9090235974638343	8.243818066342682	8.271296612041885e-12	1.1091808756748168e-9	8.369246177184486e-10	ENSG00000276231/ENSG00000120889/ENSG00000120899/ENSG00000105329/ENSG00000081237/ENSG00000164078/ENSG00000105851/ENSG00000164342/ENSG00000140575/ENSG00000101017/ENSG00000163513/ENSG00000089041/ENSG00000163485/ENSG00000197442/ENSG00000134072/ENSG00000124762/ENSG00000124882/ENSG00000109321/ENSG00000144118/ENSG00000120162/ENSG00000109756/ENSG00000118046/ENSG00000035720/ENSG00000123338/ENSG00000196396…	51
M4	under	REACTOME_RAC1_GTPASE_CYCLE	32/862	192/21339	0.16666666666666666	4.125870069605568	8.926772707983138	8.704925423752308e-12	1.1356711677221637e-9	8.569126810101887e-10	ENSG00000071205/ENSG00000129675/ENSG00000154783/ENSG00000105974/ENSG00000139436/ENSG00000140575/ENSG00000139641/ENSG00000140750/ENSG00000124126/ENSG00000100365/ENSG00000089639/ENSG00000158195/ENSG00000134516/ENSG00000128283/ENSG00000031081/ENSG00000163219/ENSG00000186517/ENSG00000137727/ENSG00000123329/ENSG00000123338/ENSG00000049245/ENSG00000107099/ENSG00000156299/ENSG00000047365/ENSG00000180448…	32
M4	under	GOBP_POSITIVE_REGULATION_OF_DEFENSE_RESPONSE	49/862	407/21339	0.12039312039312039	2.980358232098371	8.27623707702015	8.897354037934725e-12	1.1356711677221637e-9	8.569126810101887e-10	ENSG00000134954/ENSG00000081189/ENSG00000095970/ENSG00000164136/ENSG00000164171/ENSG00000105851/ENSG00000164342/ENSG00000091106/ENSG00000163563/ENSG00000163565/ENSG00000124201/ENSG00000173757/ENSG00000124882/ENSG00000197943/ENSG00000120280/ENSG00000109943/ENSG00000035720/ENSG00000177663/ENSG00000137462/ENSG00000006210/ENSG00000186642/ENSG00000137752/ENSG00000172349/ENSG00000172575/ENSG00000196664…	49
M4	under	GOBP_PATTERN_RECOGNITION_RECEPTOR_SIGNALING_PATHWAY	35/862	227/21339	0.15418502202643172	3.81688420536198	8.754161569300367	9.21621923448818e-12	1.1356711677221637e-9	8.569126810101887e-10	ENSG00000276600/ENSG00000095970/ENSG00000164164/ENSG00000105974/ENSG00000164342/ENSG00000101017/ENSG00000114738/ENSG00000134070/ENSG00000134242/ENSG00000158270/ENSG00000197943/ENSG00000110446/ENSG00000120280/ENSG00000108771/ENSG00000163131/ENSG00000137462/ENSG00000137628/ENSG00000196664/ENSG00000172936/ENSG00000181481/ENSG00000010671/ENSG00000083799/ENSG00000127666/ENSG00000186074/ENSG00000136869…	35
M4	under	REACTOME_RHO_GTPASE_CYCLE	54/862	478/21339	0.11297071129707113	2.7966148588958246	8.1507711038781	9.315721733738853e-12	1.1356711677221637e-9	8.569126810101887e-10	ENSG00000071205/ENSG00000120899/ENSG00000129675/ENSG00000115085/ENSG00000154783/ENSG00000105974/ENSG00000139436/ENSG00000140575/ENSG00000139641/ENSG00000140750/ENSG00000124126/ENSG00000100365/ENSG00000163947/ENSG00000026025/ENSG00000089639/ENSG00000158195/ENSG00000134516/ENSG00000182866/ENSG00000143337/ENSG00000128283/ENSG00000128340/ENSG00000031081/ENSG00000177469/ENSG00000163219/ENSG00000163171…	54
M4	under	GOBP_POSITIVE_REGULATION_OF_LEUKOCYTE_MIGRATION	30/862	173/21339	0.17341040462427745	4.2928127891849845	8.922119149948406	1.3898054214994771e-11	1.6566480624273767e-9	1.2500121276410501e-9	ENSG00000168329/ENSG00000120899/ENSG00000095970/ENSG00000164171/ENSG00000090339/ENSG00000197471/ENSG00000157873/ENSG00000177119/ENSG00000128340/ENSG00000006210/ENSG00000123338/ENSG00000182578/ENSG00000019582/ENSG00000103490/ENSG00000151651/ENSG00000112486/ENSG00000107099/ENSG00000171860/ENSG00000121807/ENSG00000180549/ENSG00000131981/ENSG00000126353/ENSG00000067560/ENSG00000066336/ENSG00000174600…	30
M4	under	GOBP_REGULATION_OF_T_CELL_PROLIFERATION	37/862	255/21339	0.1450980392156863	3.5919339429507304	8.543087188577408	1.49041689118922e-11	1.7379556965954294e-9	1.3113622303484096e-9	ENSG00000081237/ENSG00000115085/ENSG00000164136/ENSG00000163513/ENSG00000197471/ENSG00000124508/ENSG00000197646/ENSG00000173757/ENSG00000134242/ENSG00000242574/ENSG00000109943/ENSG00000157873/ENSG00000128340/ENSG00000104998/ENSG00000114455/ENSG00000196126/ENSG00000123338/ENSG00000231389/ENSG00000103490/ENSG00000102524/ENSG00000122122/ENSG00000171867/ENSG00000204592/ENSG00000121807/ENSG00000096968…	37
M4	under	GOBP_CELLULAR_RESPONSE_TO_BIOTIC_STIMULUS	41/862	307/21339	0.13355048859934854	3.306071782159511	8.35024169175622	1.7684052915610786e-11	2.0182395710497077e-9	1.5228484537631235e-9	ENSG00000168329/ENSG00000154229/ENSG00000129226/ENSG00000105329/ENSG00000081189/ENSG00000095970/ENSG00000198053/ENSG00000026025/ENSG00000197646/ENSG00000134070/ENSG00000134242/ENSG00000134250/ENSG00000197943/ENSG00000109320/ENSG00000035720/ENSG00000265972/ENSG00000167601/ENSG00000137462/ENSG00000006210/ENSG00000137752/ENSG00000182195/ENSG00000172936/ENSG00000010671/ENSG00000103490/ENSG00000260314…	41
M4	under	GOBP_REGULATION_OF_ADAPTIVE_IMMUNE_RESPONSE	39/862	282/21339	0.13829787234042554	3.4235943130769613	8.405887116403315	1.8851045917285698e-11	2.1066043812566766e-9	1.589523498946568e-9	ENSG00000168685/ENSG00000105329/ENSG00000081189/ENSG00000081237/ENSG00000095970/ENSG00000115604/ENSG00000101017/ENSG00000089041/ENSG00000041880/ENSG00000158485/ENSG00000158488/ENSG00000158481/ENSG00000158477/ENSG00000157873/ENSG00000153029/ENSG00000104998/ENSG00000196126/ENSG00000123338/ENSG00000107485/ENSG00000010610/ENSG00000010671/ENSG00000166710/ENSG00000103490/ENSG00000102524/ENSG00000077238…	39
M4	under	GOBP_POSITIVE_REGULATION_OF_PEPTIDYL_TYROSINE_PHOSPHORYLATION	33/862	210/21339	0.15714285714285714	3.8901060656281077	8.635376559809268	2.1423344221541987e-11	2.3452003755990047e-9	1.7695544260328453e-9	ENSG00000154237/ENSG00000120899/ENSG00000105329/ENSG00000081237/ENSG00000115170/ENSG00000095970/ENSG00000164136/ENSG00000101017/ENSG00000163485/ENSG00000099250/ENSG00000124882/ENSG00000197943/ENSG00000026508/ENSG00000109321/ENSG00000157873/ENSG00000035720/ENSG00000153064/ENSG00000103966/ENSG00000196396/ENSG00000157017/ENSG00000182578/ENSG00000010610/ENSG00000019582/ENSG00000259207/ENSG00000102931…	33
M4	under	GOBP_TOLL_LIKE_RECEPTOR_SIGNALING_PATHWAY	28/862	155/21339	0.18064516129032257	4.4719107851208735	8.900773412227716	2.4334315817790104e-11	2.6105854009325224e-9	1.969798827776904e-9	ENSG00000276600/ENSG00000095970/ENSG00000164164/ENSG00000105974/ENSG00000164342/ENSG00000101017/ENSG00000114738/ENSG00000134070/ENSG00000134242/ENSG00000158270/ENSG00000197943/ENSG00000120280/ENSG00000163131/ENSG00000137462/ENSG00000196664/ENSG00000172936/ENSG00000010671/ENSG00000127666/ENSG00000186074/ENSG00000136869/ENSG00000161929/ENSG00000023445/ENSG00000145901/ENSG00000140992/ENSG00000135077…	28
M4	under	GOBP_ALPHA_BETA_T_CELL_ACTIVATION	33/862	213/21339	0.15492957746478872	3.835315839351655	8.532571401972202	3.1706946644169766e-11	3.334824741163267e-9	2.516268521090459e-9	ENSG00000081237/ENSG00000115085/ENSG00000164136/ENSG00000115604/ENSG00000163513/ENSG00000197471/ENSG00000134242/ENSG00000134516/ENSG00000109943/ENSG00000157873/ENSG00000113263/ENSG00000196126/ENSG00000123338/ENSG00000107485/ENSG00000127152/ENSG00000020633/ENSG00000077238/ENSG00000122122/ENSG00000171522/ENSG00000204592/ENSG00000121807/ENSG00000180549/ENSG00000096968/ENSG00000106952/ENSG00000102034…	33
M4	under	GOBP_PHAGOCYTOSIS	47/862	395/21339	0.1189873417721519	2.9455578724778992	8.007744543961417	3.590740316866174e-11	3.7039867422442615e-9	2.7948171089778217e-9	ENSG00000119396/ENSG00000168461/ENSG00000276600/ENSG00000081237/ENSG00000164078/ENSG00000095970/ENSG00000164136/ENSG00000164171/ENSG00000105976/ENSG00000198053/ENSG00000089041/ENSG00000163485/ENSG00000148180/ENSG00000100365/ENSG00000158270/ENSG00000197943/ENSG00000134516/ENSG00000109572/ENSG00000110934/ENSG00000035720/ENSG00000143669/ENSG00000167601/ENSG00000177119/ENSG00000128340/ENSG00000069974…	47
M4	under	GOBP_POSITIVE_REGULATION_OF_LYMPHOCYTE_DIFFERENTIATION	26/862	137/21339	0.1897810218978102	4.698071028164005	8.90931757949242	3.9767105294877214e-11	4.0247311849381395e-9	3.0368325691917153e-9	ENSG00000276231/ENSG00000168685/ENSG00000081237/ENSG00000115085/ENSG00000164136/ENSG00000163513/ENSG00000124508/ENSG00000173757/ENSG00000167601/ENSG00000104432/ENSG00000196126/ENSG00000123338/ENSG00000172575/ENSG00000107485/ENSG00000010671/ENSG00000019582/ENSG00000020633/ENSG00000151651/ENSG00000077238/ENSG00000122122/ENSG00000067560/ENSG00000135046/ENSG00000150782/ENSG00000135426/ENSG00000204287…	26
M4	under	GOBP_POSITIVE_REGULATION_OF_I_KAPPAB_KINASE_NF_KAPPAB_SIGNALING	33/862	217/21339	0.15207373271889402	3.764618773188491	8.398368446193295	5.2843236267186856e-11	5.249094802540561e-9	3.960667513593245e-9	ENSG00000119408/ENSG00000120889/ENSG00000164342/ENSG00000101017/ENSG00000090432/ENSG00000128284/ENSG00000006210/ENSG00000137752/ENSG00000196126/ENSG00000172936/ENSG00000196924/ENSG00000010610/ENSG00000166501/ENSG00000019582/ENSG00000127666/ENSG00000152778/ENSG00000258659/ENSG00000185483/ENSG00000136869/ENSG00000073331/ENSG00000132274/ENSG00000106100/ENSG00000121858/ENSG00000023445/ENSG00000106785…	33
M4	under	GOBP_ANTIGEN_PROCESSING_AND_PRESENTATION	37/862	267/21339	0.13857677902621723	3.430498709559686	8.19965292339311	5.857602943643951e-11	5.6609937916147435e-09	4.271462994771908e-9	ENSG00000129226/ENSG00000237541/ENSG00000095970/ENSG00000164307/ENSG00000164308/ENSG00000090339/ENSG00000232629/ENSG00000158485/ENSG00000158488/ENSG00000158481/ENSG00000158477/ENSG00000242574/ENSG00000153029/ENSG00000069974/ENSG00000163131/ENSG00000127951/ENSG00000113441/ENSG00000196126/ENSG00000196188/ENSG00000231389/ENSG00000196735/ENSG00000241106/ENSG00000166710/ENSG00000019582/ENSG00000103490…	37
M4	under	GOBP_RESPONSE_TO_MOLECULE_OF_BACTERIAL_ORIGIN	49/862	429/21339	0.11421911421911422	2.8275193484010193	7.84532494817538	5.91006063255827e-11	5.6609937916147435e-09	4.271462994771908e-9	ENSG00000168329/ENSG00000154229/ENSG00000129226/ENSG00000105329/ENSG00000081189/ENSG00000095970/ENSG00000198053/ENSG00000089041/ENSG00000114738/ENSG00000100368/ENSG00000026025/ENSG00000197646/ENSG00000134070/ENSG00000134242/ENSG00000197943/ENSG00000110324/ENSG00000109320/ENSG00000035720/ENSG00000167601/ENSG00000153283/ENSG00000128604/ENSG00000137462/ENSG00000006210/ENSG00000137752/ENSG00000182195…	49
M4	under	GOBP_CELLULAR_RESPONSE_TO_MOLECULE_OF_BACTERIAL_ORIGIN	38/862	280/21339	0.1357142857142857	3.35963705667882	8.15460021722719	6.039510655466142e-11	5.683497395775507e-9	4.288442930797288e-9	ENSG00000168329/ENSG00000154229/ENSG00000129226/ENSG00000105329/ENSG00000081189/ENSG00000095970/ENSG00000198053/ENSG00000026025/ENSG00000197646/ENSG00000134070/ENSG00000134242/ENSG00000197943/ENSG00000109320/ENSG00000035720/ENSG00000167601/ENSG00000137462/ENSG00000006210/ENSG00000137752/ENSG00000182195/ENSG00000172936/ENSG00000103490/ENSG00000260314/ENSG00000127666/ENSG00000112799/ENSG00000136869…	38
M4	under	REACTOME_INTERFERON_GAMMA_SIGNALING	30/862	187/21339	0.16042780748663102	3.9714257354492104	8.373505077087652	1.0345714755437916e-10	9.56800240485672e-9	7.2194688266168404e-9	ENSG00000168310/ENSG00000237541/ENSG00000140464/ENSG00000090339/ENSG00000232629/ENSG00000183347/ENSG00000026508/ENSG00000128604/ENSG00000162434/ENSG00000162645/ENSG00000196126/ENSG00000196396/ENSG00000231389/ENSG00000196735/ENSG00000166710/ENSG00000258659/ENSG00000234745/ENSG00000132274/ENSG00000204525/ENSG00000204592/ENSG00000204642/ENSG00000179583/ENSG00000106785/ENSG00000096968/ENSG00000223865…	30
M4	under	GOBP_B_CELL_ACTIVATION	46/862	394/21339	0.116751269035533	2.890203399013038	7.769870697154094	1.1066673605429113e-10	1.006129444398674e-8	7.5916788604594e-9	ENSG00000168685/ENSG00000120899/ENSG00000105329/ENSG00000081189/ENSG00000081237/ENSG00000115085/ENSG00000178951/ENSG00000101096/ENSG00000101017/ENSG00000163563/ENSG00000041880/ENSG00000173757/ENSG00000124762/ENSG00000134250/ENSG00000197943/ENSG00000153064/ENSG00000104432/ENSG00000104903/ENSG00000104998/ENSG00000211772/ENSG00000078596/ENSG00000147010/ENSG00000123338/ENSG00000172575/ENSG00000010671…	46
M4	under	GOBP_POSITIVE_REGULATION_OF_ERK1_AND_ERK2_CASCADE	37/862	274/21339	0.13503649635036497	3.342858231578234	8.008254799639266	1.2499150258079373e-10	1.1079539484770344e-8	8.359988484426778e-9	ENSG00000154229/ENSG00000120899/ENSG00000105329/ENSG00000081237/ENSG00000095970/ENSG00000090339/ENSG00000099250/ENSG00000158122/ENSG00000134242/ENSG00000134250/ENSG00000026508/ENSG00000109756/ENSG00000114353/ENSG00000186188/ENSG00000006210/ENSG00000196126/ENSG00000172575/ENSG00000182578/ENSG00000181374/ENSG00000010610/ENSG00000274736/ENSG00000127314/ENSG00000019582/ENSG00000103490/ENSG00000102962…	37
M4	under	GOBP_INTERFERON_GAMMA_PRODUCTION	29/862	177/21339	0.1638418079096045	4.055940068425813	8.376265491282705	1.2599774581860385e-10	1.1079539484770344e-8	8.359988484426778e-9	ENSG00000164342/ENSG00000115604/ENSG00000198053/ENSG00000197646/ENSG00000134242/ENSG00000026950/ENSG00000109943/ENSG00000167601/ENSG00000153283/ENSG00000104998/ENSG00000186470/ENSG00000196126/ENSG00000172575/ENSG00000231389/ENSG00000196664/ENSG00000107485/ENSG00000103490/ENSG00000122122/ENSG00000136869/ENSG00000171867/ENSG00000121807/ENSG00000096968/ENSG00000116824/ENSG00000126353/ENSG00000223865…	29
M4	under	KEGG_CHEMOKINE_SIGNALING_PATHWAY	32/862	214/21339	0.14953271028037382	3.7017152026367715	8.149771223603327	1.6155629523044554e-10	1.3977225284130804e-8	1.0546416895773566e-8	ENSG00000168329/ENSG00000120899/ENSG00000105851/ENSG00000124126/ENSG00000173757/ENSG00000109320/ENSG00000134516/ENSG00000183813/ENSG00000167083/ENSG00000128340/ENSG00000114353/ENSG00000113263/ENSG00000186469/ENSG00000006210/ENSG00000172380/ENSG00000181374/ENSG00000166501/ENSG00000274736/ENSG00000127314/ENSG00000176533/ENSG00000102962/ENSG00000102970/ENSG00000112486/ENSG00000171608/ENSG00000156299…	32
M4	under	GOBP_NEGATIVE_REGULATION_OF_CYTOKINE_PRODUCTION	49/862	446/21339	0.10986547085201794	2.7197439472287828	7.5305750310045765	2.308699627192848e-10	1.9656928254384818e-8	1.483199676951796e-8	ENSG00000168329/ENSG00000105329/ENSG00000105383/ENSG00000081237/ENSG00000095970/ENSG00000140464/ENSG00000066294/ENSG00000198053/ENSG00000163606/ENSG00000090432/ENSG00000124508/ENSG00000197646/ENSG00000134242/ENSG00000109320/ENSG00000061273/ENSG00000108771/ENSG00000153064/ENSG00000167601/ENSG00000153283/ENSG00000167984/ENSG00000104998/ENSG00000186188/ENSG00000006210/ENSG00000196126/ENSG00000137802…	49
M4	under	GOBP_LEUKOCYTE_DEGRANULATION	20/862	88/21339	0.22727272727272727	5.626186458553048	8.922203132401167	2.463309610702227e-10	2.0645613674698043e-8	1.5578002390049447e-8	ENSG00000105851/ENSG00000066294/ENSG00000271605/ENSG00000128340/ENSG00000069974/ENSG00000123338/ENSG00000172575/ENSG00000049245/ENSG00000010671/ENSG00000077238/ENSG00000171608/ENSG00000204642/ENSG00000121807/ENSG00000169896/ENSG00000066336/ENSG00000101336/ENSG00000140992/ENSG00000160255/ENSG00000169403/ENSG00000086730	20
M4	under	GOBP_T_CELL_MIGRATION	19/862	81/21339	0.2345679012345679	5.806780097963393	8.892684523838199	3.875062013922623e-10	3.1978204065663e-8	2.4128928653493903e-8	ENSG00000115085/ENSG00000105851/ENSG00000163606/ENSG00000090339/ENSG00000197471/ENSG00000157873/ENSG00000104998/ENSG00000147065/ENSG00000103490/ENSG00000151651/ENSG00000136141/ENSG00000136286/ENSG00000112486/ENSG00000107099/ENSG00000171608/ENSG00000121807/ENSG00000067560/ENSG00000125735/ENSG00000204472	19
M4	under	GOBP_POSITIVE_REGULATION_OF_TUMOR_NECROSIS_FACTOR_SUPERFAMILY_CYTOKINE_PRODUCTION	24/862	134/21339	0.1791044776119403	4.43377082106867	8.180915177662413	7.723076279922635e-10	6.276754722046213e-8	4.736081067990834e-8	ENSG00000081237/ENSG00000164342/ENSG00000066294/ENSG00000197471/ENSG00000197943/ENSG00000137462/ENSG00000172575/ENSG00000172936/ENSG00000103490/ENSG00000127666/ENSG00000151651/ENSG00000122122/ENSG00000136869/ENSG00000204592/ENSG00000106100/ENSG00000121807/ENSG00000096968/ENSG00000165168/ENSG00000116824/ENSG00000188906/ENSG00000135077/ENSG00000027697/ENSG00000184988/ENSG00000169403	24
M4	under	GOBP_REGULATED_EXOCYTOSIS	34/862	254/21339	0.13385826771653545	3.313690922045417	7.610842267273073	8.914977259368808e-10	7.084804256981287e-8	5.3457891534387246e-8	ENSG00000168461/ENSG00000154764/ENSG00000105851/ENSG00000066294/ENSG00000140750/ENSG00000089041/ENSG00000173227/ENSG00000271605/ENSG00000158445/ENSG00000104142/ENSG00000128340/ENSG00000069974/ENSG00000114353/ENSG00000123338/ENSG00000172575/ENSG00000049245/ENSG00000117016/ENSG00000010671/ENSG00000166501/ENSG00000127314/ENSG00000077238/ENSG00000171608/ENSG00000204642/ENSG00000121807/ENSG00000169896…	34
M4	under	GOBP_POSITIVE_REGULATION_OF_T_CELL_PROLIFERATION	26/862	157/21339	0.16560509554140126	4.099590642410629	7.99775339080934	8.981481906687689e-10	7.084804256981287e-8	5.3457891534387246e-8	ENSG00000081237/ENSG00000115085/ENSG00000164136/ENSG00000163513/ENSG00000197646/ENSG00000173757/ENSG00000134242/ENSG00000242574/ENSG00000104998/ENSG00000114455/ENSG00000123338/ENSG00000231389/ENSG00000103490/ENSG00000102524/ENSG00000122122/ENSG00000204592/ENSG00000121807/ENSG00000096968/ENSG00000102245/ENSG00000223865/ENSG00000135077/ENSG00000135046/ENSG00000150782/ENSG00000198851/ENSG00000204472…	26
M4	under	GOBP_REGULATION_OF_MONONUCLEAR_CELL_MIGRATION	25/862	146/21339	0.17123287671232876	4.238907605759145	8.057050604171643	9.181380516089274e-10	7.137525375116357e-8	5.385569501809803e-8	ENSG00000168329/ENSG00000120899/ENSG00000163606/ENSG00000197471/ENSG00000157873/ENSG00000177119/ENSG00000104998/ENSG00000147065/ENSG00000182578/ENSG00000117115/ENSG00000103490/ENSG00000151651/ENSG00000136141/ENSG00000112486/ENSG00000107099/ENSG00000171860/ENSG00000121807/ENSG00000072786/ENSG00000131981/ENSG00000126353/ENSG00000067560/ENSG00000066336/ENSG00000174600/ENSG00000125735/ENSG00000204472	25
M4	under	GOBP_GRANULOCYTE_MIGRATION	27/862	169/21339	0.15976331360946747	3.9549760430538585	7.912873278441691	9.75440386350054e-10	7.474660331973842e-8	5.6399523090465526e-8	ENSG00000105851/ENSG00000213949/ENSG00000124126/ENSG00000128340/ENSG00000177663/ENSG00000006210/ENSG00000123338/ENSG00000196639/ENSG00000172936/ENSG00000182578/ENSG00000181374/ENSG00000274736/ENSG00000019582/ENSG00000151651/ENSG00000102962/ENSG00000102970/ENSG00000171522/ENSG00000171608/ENSG00000171860/ENSG00000180549/ENSG00000131981/ENSG00000126353/ENSG00000141968/ENSG00000174600/ENSG00000135046…	27
M4	under	KEGG_CELL_ADHESION_MOLECULES_CAMS	34/862	255/21339	0.13333333333333333	3.3006960556844547	7.583158919456329	9.897856877700429e-10	7.477761167885225e-8	5.642292022944128e-8	ENSG00000237541/ENSG00000081237/ENSG00000188404/ENSG00000101017/ENSG00000090339/ENSG00000173482/ENSG00000197471/ENSG00000197646/ENSG00000242574/ENSG00000110876/ENSG00000162512/ENSG00000196126/ENSG00000231389/ENSG00000196735/ENSG00000241106/ENSG00000108622/ENSG00000010610/ENSG00000234745/ENSG00000077943/ENSG00000204525/ENSG00000204592/ENSG00000204642/ENSG00000169896/ENSG00000116824/ENSG00000102245…	34
M4	under	GOBP_T_CELL_MEDIATED_IMMUNITY	29/862	193/21339	0.15025906735751296	3.7196963321832586	7.787217041434838	1.035670109590905e-9	7.715742316452243e-8	5.821859022481038e-8	ENSG00000168685/ENSG00000081237/ENSG00000115604/ENSG00000089041/ENSG00000090339/ENSG00000158485/ENSG00000158488/ENSG00000158481/ENSG00000158477/ENSG00000109943/ENSG00000153029/ENSG00000069974/ENSG00000186470/ENSG00000196126/ENSG00000123338/ENSG00000107485/ENSG00000166710/ENSG00000136286/ENSG00000234745/ENSG00000122122/ENSG00000204592/ENSG00000204642/ENSG00000121807/ENSG00000106546/ENSG00000180549…	29
M4	under	GOBP_MACROPHAGE_ACTIVATION	24/862	136/21339	0.17647058823529413	4.368568308994131	8.085622835400102	1.0563720005527295e-9	7.762163576664166e-8	5.856885857426453e-8	ENSG00000168329/ENSG00000081237/ENSG00000095970/ENSG00000164342/ENSG00000066294/ENSG00000173372/ENSG00000197943/ENSG00000035720/ENSG00000137462/ENSG00000006210/ENSG00000019582/ENSG00000127666/ENSG00000077238/ENSG00000136869/ENSG00000169896/ENSG00000096968/ENSG00000188906/ENSG00000135077/ENSG00000198829/ENSG00000160255/ENSG00000198961/ENSG00000027697/ENSG00000184988/ENSG00000204472	24
M4	under	GOBP_POSITIVE_REGULATION_OF_LEUKOCYTE_MEDIATED_IMMUNITY	34/862	256/21339	0.1328125	3.2878027117169375	7.555612420591833	1.0982503370018444e-9	7.960830821186343e-8	6.006788827556319e-8	ENSG00000105329/ENSG00000081237/ENSG00000095970/ENSG00000115604/ENSG00000101017/ENSG00000089041/ENSG00000173757/ENSG00000197943/ENSG00000158485/ENSG00000158488/ENSG00000158481/ENSG00000158477/ENSG00000109943/ENSG00000035720/ENSG00000153029/ENSG00000196126/ENSG00000172575/ENSG00000107485/ENSG00000010671/ENSG00000166710/ENSG00000152495/ENSG00000127666/ENSG00000234745/ENSG00000122122/ENSG00000161929…	34
M4	under	GOBP_INTERLEUKIN_1_PRODUCTION	28/862	182/21339	0.15384615384615385	3.8084954488666787	7.8069194524383185	1.1609283043048248e-9	8.302959232388107e-8	6.26493941059937e-8	ENSG00000168329/ENSG00000105383/ENSG00000095970/ENSG00000140464/ENSG00000091106/ENSG00000198053/ENSG00000089041/ENSG00000163563/ENSG00000163565/ENSG00000186188/ENSG00000006210/ENSG00000137752/ENSG00000172349/ENSG00000157017/ENSG00000172936/ENSG00000142405/ENSG00000103490/ENSG00000102575/ENSG00000136869/ENSG00000106100/ENSG00000096968/ENSG00000126353/ENSG00000091592/ENSG00000135077/ENSG00000135046…	28
M4	under	GOBP_T_CELL_SELECTION	15/862	52/21339	0.28846153846153844	7.1409289666250215	9.096531730135476	1.2213503550228035e-9	8.620162242555682e-8	6.504282707843045e-8	ENSG00000081237/ENSG00000115085/ENSG00000164136/ENSG00000197471/ENSG00000134516/ENSG00000118046/ENSG00000172673/ENSG00000107485/ENSG00000010610/ENSG00000127152/ENSG00000019582/ENSG00000126353/ENSG00000067560/ENSG00000198851/ENSG00000160712	15
M4	under	GOBP_POSITIVE_REGULATION_OF_NF_KAPPAB_TRANSCRIPTION_FACTOR_ACTIVITY	29/862	199/21339	0.1457286432160804	3.607544683976728	7.582337809867048	2.143574580721439e-9	1.4932641624662076e-7	1.1267319566471542e-7	ENSG00000168329/ENSG00000276600/ENSG00000178951/ENSG00000105974/ENSG00000056558/ENSG00000164342/ENSG00000115604/ENSG00000091106/ENSG00000101017/ENSG00000134070/ENSG00000197943/ENSG00000137462/ENSG00000006210/ENSG00000172936/ENSG00000010671/ENSG00000166501/ENSG00000103490/ENSG00000127666/ENSG00000151651/ENSG00000258659/ENSG00000185483/ENSG00000136869/ENSG00000132274/ENSG00000106100/ENSG00000106785…	29
M4	under	GOBP_MYELOID_LEUKOCYTE_MEDIATED_IMMUNITY	22/862	121/21339	0.18181818181818182	4.500949166842439	7.923619109542832	2.919458667923722e-9	2.007689268556775e-7	1.5148877973234427e-7	ENSG00000168329/ENSG00000105851/ENSG00000066294/ENSG00000271605/ENSG00000035720/ENSG00000128340/ENSG00000172575/ENSG00000049245/ENSG00000172936/ENSG00000010671/ENSG00000152495/ENSG00000127666/ENSG00000077238/ENSG00000171608/ENSG00000204592/ENSG00000121807/ENSG00000169896/ENSG00000066336/ENSG00000140992/ENSG00000160255/ENSG00000169403/ENSG00000086730	22
M4	under	GOBP_RESPONSE_TO_INTERFERON_GAMMA	27/862	179/21339	0.15083798882681565	3.734027660760347	7.536486249083399	3.5697162748440736e-9	2.423792164337166e-7	1.828855306698929e-7	ENSG00000276600/ENSG00000164342/ENSG00000101017/ENSG00000198053/ENSG00000148180/ENSG00000026025/ENSG00000183347/ENSG00000162434/ENSG00000137462/ENSG00000162645/ENSG00000006210/ENSG00000137752/ENSG00000231389/ENSG00000049245/ENSG00000181374/ENSG00000274736/ENSG00000019582/ENSG00000260314/ENSG00000102962/ENSG00000102970/ENSG00000136869/ENSG00000132170/ENSG00000179583/ENSG00000096968/ENSG00000101336…	27
M4	under	KEGG_FOCAL_ADHESION	30/862	218/21339	0.13761467889908258	3.4066817088486347	7.328025787608018	4.515004255967646e-9	3.0273103536263064e-7	2.28423570581521e-7	ENSG00000120332/ENSG00000154229/ENSG00000164171/ENSG00000105851/ENSG00000105971/ENSG00000105974/ENSG00000105976/ENSG00000213949/ENSG00000041982/ENSG00000128340/ENSG00000005884/ENSG00000196569/ENSG00000196924/ENSG00000215375/ENSG00000166501/ENSG00000127314/ENSG00000259207/ENSG00000137076/ENSG00000077943/ENSG00000146648/ENSG00000171608/ENSG00000023445/ENSG00000131504/ENSG00000141506/ENSG00000141968…	30
M4	under	GOBP_REGULATION_OF_SMALL_GTPASE_MEDIATED_SIGNAL_TRANSDUCTION	39/862	340/21339	0.11470588235294117	2.8395694008461856	7.015419601629605	4.844021041254083e-9	3.207818378430482e-7	2.420436764603242e-7	ENSG00000071205/ENSG00000144711/ENSG00000140030/ENSG00000154783/ENSG00000105851/ENSG00000105976/ENSG00000140750/ENSG00000187678/ENSG00000100055/ENSG00000124126/ENSG00000163947/ENSG00000197457/ENSG00000089639/ENSG00000099250/ENSG00000134250/ENSG00000134516/ENSG00000110906/ENSG00000108669/ENSG00000031081/ENSG00000005884/ENSG00000163219/ENSG00000186517/ENSG00000137727/ENSG00000123329/ENSG00000172575…	39
M4	under	GOBP_ANTIGEN_PROCESSING_AND_PRESENTATION_OF_EXOGENOUS_ANTIGEN	25/862	158/21339	0.15822784810126583	3.9169652559546537	7.55064223160177	4.973523994373883e-9	3.2142147838339167e-7	2.4252631272501685e-7	ENSG00000237541/ENSG00000232629/ENSG00000158485/ENSG00000158488/ENSG00000158481/ENSG00000158477/ENSG00000242574/ENSG00000153029/ENSG00000163131/ENSG00000113441/ENSG00000196126/ENSG00000196188/ENSG00000231389/ENSG00000196735/ENSG00000241106/ENSG00000166710/ENSG00000019582/ENSG00000204592/ENSG00000204642/ENSG00000223865/ENSG00000198502/ENSG00000111729/ENSG00000204252/ENSG00000204257/ENSG00000204287	25
M4	under	KEGG_LEISHMANIA_INFECTION	25/862	158/21339	0.15822784810126583	3.9169652559546537	7.55064223160177	4.973523994373883e-9	3.2142147838339167e-7	2.4252631272501685e-7	ENSG00000105329/ENSG00000237541/ENSG00000100365/ENSG00000109320/ENSG00000242574/ENSG00000143226/ENSG00000162434/ENSG00000137462/ENSG00000196126/ENSG00000231389/ENSG00000196735/ENSG00000241106/ENSG00000172936/ENSG00000166501/ENSG00000136869/ENSG00000169896/ENSG00000096968/ENSG00000223865/ENSG00000198502/ENSG00000160255/ENSG00000027697/ENSG00000111679/ENSG00000204252/ENSG00000204257/ENSG00000204287	25
M4	under	GOBP_STRESS_ACTIVATED_PROTEIN_KINASE_SIGNALING_CASCADE	35/862	285/21339	0.12280701754385964	3.0401147881304187	7.113888398934561	5.105307796618537e-9	3.2601036929835513e-7	2.4598882804509114e-7	ENSG00000144746/ENSG00000120899/ENSG00000129675/ENSG00000154764/ENSG00000095970/ENSG00000056558/ENSG00000164342/ENSG00000198053/ENSG00000197442/ENSG00000026103/ENSG00000158125/ENSG00000134242/ENSG00000109320/ENSG00000172575/ENSG00000196664/ENSG00000172936/ENSG00000156463/ENSG00000181826/ENSG00000083799/ENSG00000103490/ENSG00000136869/ENSG00000161929/ENSG00000171522/ENSG00000146648/ENSG00000106100…	35
M4	under	REACTOME_RHOA_GTPASE_CYCLE	25/862	159/21339	0.15723270440251572	3.8923302543448757	7.510706442958937	5.679365778532864e-9	3.584013886594151e-7	2.7042924357224596e-7	ENSG00000071205/ENSG00000105974/ENSG00000140575/ENSG00000124126/ENSG00000163947/ENSG00000089639/ENSG00000134516/ENSG00000031081/ENSG00000177469/ENSG00000186517/ENSG00000137727/ENSG00000123329/ENSG00000049245/ENSG00000161791/ENSG00000146376/ENSG00000156299/ENSG00000047365/ENSG00000169851/ENSG00000131504/ENSG00000180448/ENSG00000072786/ENSG00000165801/ENSG00000141968/ENSG00000067560/ENSG00000111348	25
M4	under	GOBP_NEGATIVE_REGULATION_OF_LYMPHOCYTE_ACTIVATION	30/862	221/21339	0.13574660633484162	3.3604371607647163	7.23701562737933	6.245365056254381e-9	3.8953649025288953e-7	2.9392201519336717e-7	ENSG00000163563/ENSG00000197471/ENSG00000124508/ENSG00000197646/ENSG00000041880/ENSG00000134242/ENSG00000109943/ENSG00000157873/ENSG00000153064/ENSG00000167601/ENSG00000163154/ENSG00000127951/ENSG00000196126/ENSG00000123338/ENSG00000010671/ENSG00000019582/ENSG00000020633/ENSG00000175463/ENSG00000077238/ENSG00000171867/ENSG00000204482/ENSG00000204642/ENSG00000155307/ENSG00000131981/ENSG00000135077…	30
M4	under	REACTOME_PLATELET_ACTIVATION_SIGNALING_AND_AGGREGATION	35/862	288/21339	0.12152777777777778	3.0084469257540603	7.040727908661323	6.718720688649038e-9	4.115580986036764e-7	3.105382646750531e-7	ENSG00000276231/ENSG00000154229/ENSG00000105329/ENSG00000164111/ENSG00000105851/ENSG00000163686/ENSG00000124491/ENSG00000197766/ENSG00000197943/ENSG00000167083/ENSG00000182866/ENSG00000060558/ENSG00000128340/ENSG00000114353/ENSG00000162267/ENSG00000186469/ENSG00000172380/ENSG00000196396/ENSG00000172575/ENSG00000196924/ENSG00000166501/ENSG00000127314/ENSG00000259207/ENSG00000176533/ENSG00000137076…	35
M4	under	GOBP_REGULATION_OF_CHEMOTAXIS	33/862	261/21339	0.12643678160919541	3.1299703976318107	7.103566400752509	6.751885286562924e-9	4.115580986036764e-7	3.105382646750531e-7	ENSG00000168329/ENSG00000120899/ENSG00000105329/ENSG00000095970/ENSG00000164171/ENSG00000105976/ENSG00000271447/ENSG00000100599/ENSG00000075223/ENSG00000099250/ENSG00000183813/ENSG00000035720/ENSG00000177119/ENSG00000128340/ENSG00000005810/ENSG00000123338/ENSG00000172349/ENSG00000182578/ENSG00000117115/ENSG00000019582/ENSG00000112486/ENSG00000171860/ENSG00000121807/ENSG00000126353/ENSG00000151490…	33
M4	under	GOBP_CELLULAR_RESPONSE_TO_INTERFERON_GAMMA	24/862	151/21339	0.15894039735099338	3.934604569690079	7.424896500203027	9.186260830368314e-9	5.536528437538836e-7	4.177548538470274e-7	ENSG00000276600/ENSG00000164342/ENSG00000198053/ENSG00000148180/ENSG00000026025/ENSG00000183347/ENSG00000162434/ENSG00000137462/ENSG00000162645/ENSG00000006210/ENSG00000137752/ENSG00000231389/ENSG00000049245/ENSG00000181374/ENSG00000274736/ENSG00000260314/ENSG00000102962/ENSG00000102970/ENSG00000136869/ENSG00000132170/ENSG00000096968/ENSG00000101336/ENSG00000159840/ENSG00000204472	24
M4	under	REACTOME_INTERFERON_SIGNALING	36/862	306/21339	0.11764705882352941	2.9123788726627544	6.913235677977515	9.723867736992138e-9	5.795425171247314e-7	4.3728972454660547e-7	ENSG00000168310/ENSG00000119922/ENSG00000237541/ENSG00000140464/ENSG00000090339/ENSG00000232629/ENSG00000183347/ENSG00000026508/ENSG00000128604/ENSG00000162434/ENSG00000162645/ENSG00000196126/ENSG00000196396/ENSG00000231389/ENSG00000196735/ENSG00000182179/ENSG00000196924/ENSG00000166710/ENSG00000152778/ENSG00000258659/ENSG00000234745/ENSG00000132274/ENSG00000204525/ENSG00000204592/ENSG00000204642…	36
M4	under	GOBP_REGULATION_OF_LYMPHOCYTE_MIGRATION	17/862	78/21339	0.21794871794871795	5.395368552561128	7.978992877326091	1.0739191158426719e-8	6.330222128989112e-7	4.776424523325706e-7	ENSG00000120899/ENSG00000163606/ENSG00000197471/ENSG00000157873/ENSG00000104998/ENSG00000147065/ENSG00000117115/ENSG00000103490/ENSG00000151651/ENSG00000136141/ENSG00000112486/ENSG00000107099/ENSG00000121807/ENSG00000072786/ENSG00000067560/ENSG00000125735/ENSG00000204472	17
M4	under	GOBP_GRANULOCYTE_CHEMOTAXIS	23/862	141/21339	0.16312056737588654	4.0380856000394925	7.426076893251945	1.1240152595932954e-8	6.553497665715692e-7	4.944895507020847e-7	ENSG00000105851/ENSG00000213949/ENSG00000124126/ENSG00000128340/ENSG00000177663/ENSG00000006210/ENSG00000123338/ENSG00000196639/ENSG00000182578/ENSG00000181374/ENSG00000274736/ENSG00000019582/ENSG00000102962/ENSG00000102970/ENSG00000171608/ENSG00000171860/ENSG00000131981/ENSG00000126353/ENSG00000141968/ENSG00000174600/ENSG00000135046/ENSG00000160255/ENSG00000160593	23
M4	under	REACTOME_CDC42_GTPASE_CYCLE	25/862	166/21339	0.15060240963855423	3.728195846029128	7.239952414580921	1.393072097330679e-8	8.034880354926627e-7	6.062662381705105e-7	ENSG00000071205/ENSG00000129675/ENSG00000105974/ENSG00000139436/ENSG00000140575/ENSG00000140750/ENSG00000124126/ENSG00000089639/ENSG00000128283/ENSG00000031081/ENSG00000163171/ENSG00000187239/ENSG00000186517/ENSG00000137727/ENSG00000123329/ENSG00000049245/ENSG00000161791/ENSG00000146192/ENSG00000107099/ENSG00000156299/ENSG00000047365/ENSG00000180448/ENSG00000111348/ENSG00000159314/ENSG00000135905	25
M4	under	REACTOME_INTERLEUKIN_2_FAMILY_SIGNALING	13/862	45/21339	0.28888888888888886	7.151508120649651	8.475328823587699	1.533393514151e-8	8.750130648836131e-7	6.602349453427316e-7	ENSG00000120899/ENSG00000164136/ENSG00000100368/ENSG00000173757/ENSG00000182866/ENSG00000138378/ENSG00000162434/ENSG00000126561/ENSG00000185291/ENSG00000171608/ENSG00000096968/ENSG00000135077/ENSG00000111679	13
M4	under	GOBP_POSITIVE_REGULATION_OF_CHEMOTAXIS	25/862	167/21339	0.1497005988023952	3.7058713200050013	7.202474935064676	1.5767068782549398e-8	8.809849682249476e-7	6.647410029484916e-7	ENSG00000168329/ENSG00000120899/ENSG00000105329/ENSG00000095970/ENSG00000164171/ENSG00000105976/ENSG00000099250/ENSG00000183813/ENSG00000177119/ENSG00000128340/ENSG00000123338/ENSG00000172349/ENSG00000182578/ENSG00000019582/ENSG00000112486/ENSG00000171860/ENSG00000121807/ENSG00000126353/ENSG00000066336/ENSG00000174600/ENSG00000125735/ENSG00000198829/ENSG00000160712/ENSG00000169313/ENSG00000204472	25
M4	under	REACTOME_TOLL_LIKE_RECEPTOR_CASCADES	25/862	167/21339	0.1497005988023952	3.7058713200050013	7.202474935064676	1.5767068782549398e-8	8.809849682249476e-7	6.647410029484916e-7	ENSG00000081189/ENSG00000164086/ENSG00000105928/ENSG00000139318/ENSG00000164342/ENSG00000114738/ENSG00000134070/ENSG00000197943/ENSG00000109332/ENSG00000109320/ENSG00000163131/ENSG00000137462/ENSG00000196664/ENSG00000172936/ENSG00000010671/ENSG00000127666/ENSG00000112799/ENSG00000136869/ENSG00000106100/ENSG00000023445/ENSG00000169896/ENSG00000072803/ENSG00000160255/ENSG00000160307/ENSG00000101916	25
M4	under	GOBP_MYELOID_CELL_DIFFERENTIATION	47/862	478/21339	0.09832635983263599	2.43409071052044	6.506093983233493	1.914352104094134e-8	1.0586169779753542e-6	7.987719848336349e-7	ENSG00000134954/ENSG00000276600/ENSG00000154127/ENSG00000154237/ENSG00000154229/ENSG00000120899/ENSG00000105329/ENSG00000130584/ENSG00000081189/ENSG00000095970/ENSG00000164136/ENSG00000178951/ENSG00000164342/ENSG00000140464/ENSG00000163513/ENSG00000163565/ENSG00000173757/ENSG00000158195/ENSG00000134250/ENSG00000182718/ENSG00000070404/ENSG00000137462/ENSG00000196126/ENSG00000123338/ENSG00000182578…	47
M4	under	GOBP_NEGATIVE_REGULATION_OF_CELL_ADHESION	40/862	372/21339	0.10752688172043011	2.661851657810044	6.634266300364056	1.934604536038774e-8	1.0588998705420393e-6	7.989854394273991e-7	ENSG00000120708/ENSG00000154127/ENSG00000144824/ENSG00000105329/ENSG00000081237/ENSG00000187678/ENSG00000089327/ENSG00000197471/ENSG00000124508/ENSG00000110031/ENSG00000197646/ENSG00000134242/ENSG00000109943/ENSG00000157873/ENSG00000163154/ENSG00000127951/ENSG00000006210/ENSG00000196126/ENSG00000123338/ENSG00000019582/ENSG00000020633/ENSG00000136040/ENSG00000077238/ENSG00000171867/ENSG00000145715…	40
M4	under	GOBP_TISSUE_REMODELING	26/862	181/21339	0.143646408839779	3.5559985130302136	7.08532704164495	1.9604671432919492e-8	1.0622167430927288e-6	8.014881622496061e-7	ENSG00000154127/ENSG00000154237/ENSG00000154229/ENSG00000120899/ENSG00000105329/ENSG00000081189/ENSG00000164136/ENSG00000105974/ENSG00000089041/ENSG00000138814/ENSG00000075223/ENSG00000134250/ENSG00000167601/ENSG00000104432/ENSG00000196924/ENSG00000182578/ENSG00000107798/ENSG00000259207/ENSG00000102575/ENSG00000151651/ENSG00000151617/ENSG00000132170/ENSG00000121807/ENSG00000101265/ENSG00000101384…	26
M4	under	GOBP_REGULATION_OF_BODY_FLUID_LEVELS	44/862	433/21339	0.10161662817551963	2.515542028581686	6.536929225096159	2.0765892154431273e-8	1.1138824551636934e-6	8.404721614082972e-7	ENSG00000154127/ENSG00000154229/ENSG00000164111/ENSG00000164171/ENSG00000105851/ENSG00000105974/ENSG00000105976/ENSG00000101017/ENSG00000163485/ENSG00000148154/ENSG00000197208/ENSG00000124491/ENSG00000173757/ENSG00000158125/ENSG00000197943/ENSG00000085063/ENSG00000182866/ENSG00000167601/ENSG00000167768/ENSG00000177119/ENSG00000094841/ENSG00000104783/ENSG00000069974/ENSG00000114353/ENSG00000064201…	44
M4	under	GOBP_CELLULAR_RESPONSE_TO_MECHANICAL_STIMULUS	16/862	72/21339	0.2222222222222222	5.5011600928074245	7.849372068989806	2.1603358730124077e-8	1.1473308537463917e-6	8.65710414979959e-7	ENSG00000120889/ENSG00000164171/ENSG00000164342/ENSG00000101017/ENSG00000026103/ENSG00000109320/ENSG00000186642/ENSG00000137752/ENSG00000196664/ENSG00000172936/ENSG00000240583/ENSG00000136869/ENSG00000171522/ENSG00000116717/ENSG00000125735/ENSG00000101916	16
M4	under	GOBP_LIPOPOLYSACCHARIDE_MEDIATED_SIGNALING_PATHWAY	17/862	82/21339	0.2073170731707317	5.132179842680097	7.691879604438918	2.383866244818215e-8	1.234982155967196e-6	9.318470877377189e-7	ENSG00000154229/ENSG00000105329/ENSG00000134070/ENSG00000134242/ENSG00000197943/ENSG00000137462/ENSG00000006210/ENSG00000172936/ENSG00000127666/ENSG00000112799/ENSG00000136869/ENSG00000161929/ENSG00000066336/ENSG00000101336/ENSG00000150782/ENSG00000169403/ENSG00000204397	17
M4	under	GOBP_POSITIVE_REGULATION_OF_DNA_BINDING_TRANSCRIPTION_FACTOR_ACTIVITY	37/862	331/21339	0.11178247734138973	2.767199865415215	6.648208564420975	2.3878340110588946e-8	1.234982155967196e-6	9.318470877377189e-7	ENSG00000168329/ENSG00000276600/ENSG00000178951/ENSG00000105974/ENSG00000056558/ENSG00000164342/ENSG00000115604/ENSG00000091106/ENSG00000101017/ENSG00000138814/ENSG00000134070/ENSG00000197943/ENSG00000153292/ENSG00000137462/ENSG00000006210/ENSG00000172936/ENSG00000010671/ENSG00000166501/ENSG00000103490/ENSG00000127666/ENSG00000235568/ENSG00000151651/ENSG00000258659/ENSG00000185483/ENSG00000136869…	37
M4	under	KEGG_REGULATION_OF_ACTIN_CYTOSKELETON	29/862	221/21339	0.13122171945701358	3.248422588739226	6.893582969345742	2.4077450169775488e-8	1.234982155967196e-6	9.318470877377189e-7	ENSG00000129675/ENSG00000164171/ENSG00000105851/ENSG00000213949/ENSG00000140575/ENSG00000148180/ENSG00000158195/ENSG00000128340/ENSG00000005884/ENSG00000147065/ENSG00000147202/ENSG00000123338/ENSG00000172380/ENSG00000084112/ENSG00000215375/ENSG00000259207/ENSG00000077943/ENSG00000146535/ENSG00000146648/ENSG00000171608/ENSG00000156299/ENSG00000169896/ENSG00000131504/ENSG00000141506/ENSG00000141968…	29
M4	under	REACTOME_RAC2_GTPASE_CYCLE	18/862	92/21339	0.1956521739130435	4.843412690406537	7.579829690503414	2.4174706632467483e-8	1.234982155967196e-6	9.318470877377189e-7	ENSG00000105974/ENSG00000139436/ENSG00000140575/ENSG00000139641/ENSG00000140750/ENSG00000124126/ENSG00000100365/ENSG00000158195/ENSG00000134516/ENSG00000128283/ENSG00000128340/ENSG00000123338/ENSG00000049245/ENSG00000156299/ENSG00000165168/ENSG00000141968/ENSG00000135090/ENSG00000135905	18
M4	under	GOBP_POSITIVE_REGULATION_OF_INTERFERON_GAMMA_PRODUCTION	21/862	124/21339	0.1693548387096774	4.192416361050819	7.314862645357112	2.463190430963995e-8	1.246467308650082e-6	9.405131288040278e-7	ENSG00000164342/ENSG00000115604/ENSG00000134242/ENSG00000026950/ENSG00000109943/ENSG00000104998/ENSG00000186470/ENSG00000172575/ENSG00000231389/ENSG00000196664/ENSG00000103490/ENSG00000122122/ENSG00000136869/ENSG00000121807/ENSG00000096968/ENSG00000116824/ENSG00000223865/ENSG00000135077/ENSG00000150782/ENSG00000198851/ENSG00000101916	21
M4	under	GOBP_LYMPHOCYTE_COSTIMULATION	14/862	56/21339	0.25	6.1888051044083525	7.977049237759198	3.313969646709605e-8	1.661320858406572e-6	1.2535379529363926e-6	ENSG00000105974/ENSG00000197646/ENSG00000157873/ENSG00000182866/ENSG00000114455/ENSG00000102524/ENSG00000102245/ENSG00000126353/ENSG00000141968/ENSG00000125266/ENSG00000125735/ENSG00000198851/ENSG00000111679/ENSG00000121594	14
M4	under	GOBP_DEFENSE_RESPONSE_TO_SYMBIONT	38/862	350/21339	0.10857142857142857	2.687709645343056	6.531804896446658	3.3848451229380315e-8	1.6811397443925556e-6	1.2684921537716113e-6	ENSG00000168310/ENSG00000119922/ENSG00000105497/ENSG00000081237/ENSG00000164136/ENSG00000164342/ENSG00000140464/ENSG00000101017/ENSG00000163565/ENSG00000124201/ENSG00000090432/ENSG00000197548/ENSG00000134242/ENSG00000108771/ENSG00000143669/ENSG00000128604/ENSG00000127951/ENSG00000137462/ENSG00000137628/ENSG00000064201/ENSG00000137959/ENSG00000196664/ENSG00000172936/ENSG00000181481/ENSG00000239713…	38
M4	under	GOBP_POSITIVE_REGULATION_OF_ADAPTIVE_IMMUNE_RESPONSE	26/862	186/21339	0.13978494623655913	3.460407155153057	6.9147230750313815	3.4664729966161047e-8	1.7058863443897968e-6	1.287164526507863e-6	ENSG00000105329/ENSG00000081237/ENSG00000095970/ENSG00000115604/ENSG00000101017/ENSG00000089041/ENSG00000158485/ENSG00000158488/ENSG00000158481/ENSG00000158477/ENSG00000153029/ENSG00000104998/ENSG00000196126/ENSG00000107485/ENSG00000010610/ENSG00000010671/ENSG00000166710/ENSG00000103490/ENSG00000102524/ENSG00000234745/ENSG00000122122/ENSG00000204592/ENSG00000204642/ENSG00000121807/ENSG00000150782…	26
M4	under	GOBP_B_CELL_PROLIFERATION	19/862	105/21339	0.18095238095238095	4.47951607557176	7.333223364650888	3.763574468497247e-8	1.8352557680926574e-6	1.3847793140068817e-6	ENSG00000168685/ENSG00000081189/ENSG00000081237/ENSG00000101096/ENSG00000101017/ENSG00000163563/ENSG00000124762/ENSG00000104432/ENSG00000123338/ENSG00000172575/ENSG00000010671/ENSG00000019582/ENSG00000127666/ENSG00000102524/ENSG00000175857/ENSG00000122122/ENSG00000136869/ENSG00000106546/ENSG00000102245	19
M4	under	GOBP_REGULATION_OF_STRESS_ACTIVATED_PROTEIN_KINASE_SIGNALING_CASCADE	29/862	226/21339	0.12831858407079647	3.17655483235119	6.749104947151631	3.974192136260668e-8	1.9185750473954945e-6	1.4476472893825652e-6	ENSG00000144746/ENSG00000120899/ENSG00000154764/ENSG00000095970/ENSG00000056558/ENSG00000164342/ENSG00000198053/ENSG00000197442/ENSG00000026103/ENSG00000158125/ENSG00000134242/ENSG00000172575/ENSG00000172936/ENSG00000156463/ENSG00000181826/ENSG00000083799/ENSG00000103490/ENSG00000136869/ENSG00000161929/ENSG00000146648/ENSG00000106100/ENSG00000116717/ENSG00000126353/ENSG00000066336/ENSG00000101265…	29
M4	under	GOBP_REGULATION_OF_ANTIGEN_RECEPTOR_MEDIATED_SIGNALING_PATHWAY	16/862	75/21339	0.21333333333333335	5.281113689095128	7.620127432264128	4.005973253323926e-8	1.9185750473954945e-6	1.4476472893825652e-6	ENSG00000081237/ENSG00000124508/ENSG00000110031/ENSG00000134242/ENSG00000182866/ENSG00000035720/ENSG00000104783/ENSG00000166501/ENSG00000235568/ENSG00000171867/ENSG00000131981/ENSG00000126353/ENSG00000140931/ENSG00000160185/ENSG00000135426/ENSG00000111679	16
M4	under	GOBP_ALPHA_BETA_T_CELL_DIFFERENTIATION	21/862	128/21339	0.1640625	4.061403349767981	7.127583094293874	4.3709177851259375e-8	2.0748321238420822e-6	1.5655499658881443e-6	ENSG00000115085/ENSG00000115604/ENSG00000163513/ENSG00000197471/ENSG00000113263/ENSG00000196126/ENSG00000123338/ENSG00000107485/ENSG00000127152/ENSG00000020633/ENSG00000077238/ENSG00000122122/ENSG00000171522/ENSG00000180549/ENSG00000106952/ENSG00000067560/ENSG00000135046/ENSG00000150782/ENSG00000160712/ENSG00000204287/ENSG00000121594	21
M4	under	REACTOME_COSTIMULATION_BY_THE_CD28_FAMILY	20/862	117/21339	0.17094017094017094	4.231661609851865	7.191557845486694	4.4956633054835605e-8	2.115327892159107e-6	1.596105762657829e-6	ENSG00000237541/ENSG00000100351/ENSG00000197646/ENSG00000232629/ENSG00000157873/ENSG00000182866/ENSG00000186265/ENSG00000196126/ENSG00000231389/ENSG00000196735/ENSG00000010610/ENSG00000278030/ENSG00000141968/ENSG00000140992/ENSG00000223865/ENSG00000198502/ENSG00000198851/ENSG00000111679/ENSG00000204287/ENSG00000121594	20
M4	under	GOBP_T_CELL_ACTIVATION_INVOLVED_IN_IMMUNE_RESPONSE	22/862	140/21339	0.15714285714285714	3.8901060656281077	7.039104863256316	4.678261995164204e-8	2.1821041167009383e-6	1.6464912925772415e-6	ENSG00000115604/ENSG00000090339/ENSG00000197471/ENSG00000158481/ENSG00000242574/ENSG00000069974/ENSG00000127951/ENSG00000196126/ENSG00000123338/ENSG00000107485/ENSG00000019582/ENSG00000077238/ENSG00000136167/ENSG00000077420/ENSG00000171522/ENSG00000131981/ENSG00000135077/ENSG00000135046/ENSG00000150782/ENSG00000160712/ENSG00000204287/ENSG00000121594	22
M4	under	GOBP_POSITIVE_REGULATION_OF_INTERLEUKIN_6_PRODUCTION	21/862	129/21339	0.16279069767441862	4.029919602870556	7.081951512248727	5.0253328492393314e-8	2.3237832244241185e-6	1.7533942654560096e-6	ENSG00000276600/ENSG00000164342/ENSG00000089041/ENSG00000124882/ENSG00000197943/ENSG00000177663/ENSG00000137462/ENSG00000172349/ENSG00000196664/ENSG00000172936/ENSG00000019582/ENSG00000103490/ENSG00000127666/ENSG00000136869/ENSG00000161929/ENSG00000106100/ENSG00000101916/ENSG00000160712/ENSG00000184988/ENSG00000169403/ENSG00000204472	21
M4	under	REACTOME_G_PROTEIN_BETA_GAMMA_SIGNALLING	11/862	34/21339	0.3235294117647059	8.009041899822575	8.3917911839048	5.348729902010229e-8	2.4521869396908436e-6	1.85028038445608e-6	ENSG00000276231/ENSG00000129675/ENSG00000105851/ENSG00000167083/ENSG00000186469/ENSG00000172380/ENSG00000010671/ENSG00000176533/ENSG00000141506/ENSG00000067560/ENSG00000140992	11
M4	under	GOBP_REGULATION_OF_LYMPHOCYTE_MEDIATED_IMMUNITY	36/862	328/21339	0.10975609756097561	2.7170363873012278	6.429695152202465	5.891119671005351e-8	2.6779632131587038e-6	2.0206382814465274e-6	ENSG00000276231/ENSG00000168685/ENSG00000105329/ENSG00000081237/ENSG00000095970/ENSG00000115604/ENSG00000101017/ENSG00000089041/ENSG00000041880/ENSG00000173757/ENSG00000158485/ENSG00000158488/ENSG00000158481/ENSG00000158477/ENSG00000109943/ENSG00000153029/ENSG00000153283/ENSG00000104998/ENSG00000196126/ENSG00000123338/ENSG00000172575/ENSG00000107485/ENSG00000010671/ENSG00000166710/ENSG00000234745…	36
M4	under	GOBP_REGULATION_OF_MAP_KINASE_ACTIVITY	28/862	217/21339	0.12903225806451613	3.194221989372053	6.665615128639409	6.028751298963336e-8	2.71749764433944e-6	2.0504687080507763e-6	ENSG00000276231/ENSG00000120899/ENSG00000105329/ENSG00000081237/ENSG00000164078/ENSG00000164086/ENSG00000105851/ENSG00000105974/ENSG00000101017/ENSG00000101144/ENSG00000089041/ENSG00000187678/ENSG00000197442/ENSG00000134242/ENSG00000196396/ENSG00000172575/ENSG00000151651/ENSG00000122025/ENSG00000146192/ENSG00000136869/ENSG00000146648/ENSG00000132170/ENSG00000141506/ENSG00000188906/ENSG00000135090…	28
M4	under	GOBP_REGULATION_OF_B_CELL_PROLIFERATION	15/862	68/21339	0.22058823529411764	5.460710386242664	7.558956622080445	6.610523087941671e-8	2.9304831275800927e-6	2.2111754043615245e-6	ENSG00000081189/ENSG00000081237/ENSG00000101096/ENSG00000101017/ENSG00000163563/ENSG00000124762/ENSG00000104432/ENSG00000123338/ENSG00000010671/ENSG00000019582/ENSG00000127666/ENSG00000102524/ENSG00000122122/ENSG00000136869/ENSG00000106546	15
M4	under	GOBP_REGULATION_OF_MYELOID_LEUKOCYTE_MEDIATED_IMMUNITY	15/862	68/21339	0.22058823529411764	5.460710386242664	7.558956622080445	6.610523087941671e-8	2.9304831275800927e-6	2.2111754043615245e-6	ENSG00000168329/ENSG00000066294/ENSG00000035720/ENSG00000128340/ENSG00000010671/ENSG00000152495/ENSG00000127666/ENSG00000077238/ENSG00000204592/ENSG00000121807/ENSG00000169896/ENSG00000066336/ENSG00000140992/ENSG00000160255/ENSG00000169403	15
M4	under	REACTOME_GENERATION_OF_SECOND_MESSENGER_MOLECULES	16/862	79/21339	0.20253164556962025	5.013715527621957	7.332901094413701	8.686640908625362e-8	3.8192739208087245e-6	2.8818062375896905e-6	ENSG00000237541/ENSG00000115085/ENSG00000100351/ENSG00000232629/ENSG00000197943/ENSG00000182866/ENSG00000113263/ENSG00000196126/ENSG00000231389/ENSG00000196735/ENSG00000010610/ENSG00000278030/ENSG00000223865/ENSG00000198502/ENSG00000198851/ENSG00000204287	16
M4	under	KEGG_LEUKOCYTE_TRANSENDOTHELIAL_MIGRATION	20/862	122/21339	0.16393442622950818	4.05823285534974	6.950335997621061	9.24760998987019e-8	4.00033709561804e-6	3.018426180904149e-6	ENSG00000154229/ENSG00000120899/ENSG00000105851/ENSG00000090339/ENSG00000100365/ENSG00000197943/ENSG00000128340/ENSG00000114353/ENSG00000113263/ENSG00000147065/ENSG00000215375/ENSG00000166501/ENSG00000127314/ENSG00000171608/ENSG00000169896/ENSG00000165168/ENSG00000141506/ENSG00000141968/ENSG00000067560/ENSG00000160255	20
M4	under	KEGG_T_CELL_RECEPTOR_SIGNALING_PATHWAY	20/862	122/21339	0.16393442622950818	4.05823285534974	6.950335997621061	9.24760998987019e-8	4.00033709561804e-6	3.018426180904149e-6	ENSG00000081237/ENSG00000115085/ENSG00000105851/ENSG00000101096/ENSG00000138814/ENSG00000100351/ENSG00000109320/ENSG00000182866/ENSG00000113263/ENSG00000172575/ENSG00000010610/ENSG00000171608/ENSG00000131196/ENSG00000141506/ENSG00000102245/ENSG00000141968/ENSG00000067560/ENSG00000140992/ENSG00000198851/ENSG00000111679	20
M4	under	GOBP_PROTEIN_DEPHOSPHORYLATION	37/862	349/21339	0.10601719197707736	2.6244789554511065	6.27795078709447	9.470511634683151e-8	4.063985952675234e-6	3.0664519777142495e-6	ENSG00000119414/ENSG00000144724/ENSG00000154127/ENSG00000154237/ENSG00000144959/ENSG00000105329/ENSG00000105383/ENSG00000081237/ENSG00000164086/ENSG00000139318/ENSG00000164332/ENSG00000213949/ENSG00000163485/ENSG00000163719/ENSG00000138814/ENSG00000173482/ENSG00000134242/ENSG00000118046/ENSG00000182866/ENSG00000070190/ENSG00000153707/ENSG00000114353/ENSG00000123338/ENSG00000196396/ENSG00000084112…	37
M4	under	GOBP_POSITIVE_REGULATION_OF_CHEMOKINE_PRODUCTION	17/862	90/21339	0.18888888888888888	4.675986078886311	7.170066566478683	1.0151572950424844e-7	4.301240451386162e-6	3.245470688720082e-6	ENSG00000164342/ENSG00000066294/ENSG00000104432/ENSG00000177663/ENSG00000137462/ENSG00000196664/ENSG00000172936/ENSG00000182578/ENSG00000019582/ENSG00000103490/ENSG00000127666/ENSG00000077238/ENSG00000136869/ENSG00000135077/ENSG00000150782/ENSG00000160712/ENSG00000204472	17
M4	under	GOBP_ACTIN_FILAMENT_ORGANIZATION	46/862	489/21339	0.09406952965235174	2.3287119411270694	6.09859173832887	1.018377213508655e-7	4.301240451386162e-6	3.245470688720082e-6	ENSG00000144824/ENSG00000120899/ENSG00000140030/ENSG00000105976/ENSG00000140750/ENSG00000148180/ENSG00000124126/ENSG00000197535/ENSG00000007237/ENSG00000099250/ENSG00000158195/ENSG00000197872/ENSG00000197948/ENSG00000134775/ENSG00000183853/ENSG00000128283/ENSG00000128340/ENSG00000163219/ENSG00000163171/ENSG00000006210/ENSG00000147010/ENSG00000147202/ENSG00000123338/ENSG00000157017/ENSG00000196924…	46
M4	under	GOBP_EXTRINSIC_APOPTOTIC_SIGNALING_PATHWAY	30/862	250/21339	0.12	2.970626450116009	6.43048370074459	1.0620160356609905e-7	4.420315758648513e-6	3.3353181231609425e-6	ENSG00000120889/ENSG00000105329/ENSG00000081237/ENSG00000115170/ENSG00000105974/ENSG00000056558/ENSG00000164342/ENSG00000140464/ENSG00000089041/ENSG00000090339/ENSG00000026103/ENSG00000099250/ENSG00000167895/ENSG00000104432/ENSG00000006327/ENSG00000006210/ENSG00000162734/ENSG00000239697/ENSG00000083799/ENSG00000103490/ENSG00000121858/ENSG00000096968/ENSG00000131981/ENSG00000003402/ENSG00000066336…	30
M4	under	GOBP_CHEMOKINE_PRODUCTION	20/862	123/21339	0.16260162601626016	4.025239092298115	6.903635117578714	1.0630513289814656e-7	4.420315758648513e-6	3.3353181231609425e-6	ENSG00000095970/ENSG00000164342/ENSG00000066294/ENSG00000198053/ENSG00000090432/ENSG00000104432/ENSG00000177663/ENSG00000137462/ENSG00000196664/ENSG00000172936/ENSG00000182578/ENSG00000019582/ENSG00000103490/ENSG00000127666/ENSG00000077238/ENSG00000136869/ENSG00000135077/ENSG00000150782/ENSG00000160712/ENSG00000204472	20
M4	under	GOBP_ANTIGEN_RECEPTOR_MEDIATED_SIGNALING_PATHWAY	37/862	351/21339	0.10541310541310542	2.60952465940865	6.238253062875329	1.0960254918449212e-7	4.522369798658583e-6	3.412322280278317e-6	ENSG00000081189/ENSG00000081237/ENSG00000115085/ENSG00000101096/ENSG00000163563/ENSG00000124508/ENSG00000110031/ENSG00000134242/ENSG00000197943/ENSG00000026950/ENSG00000118046/ENSG00000182866/ENSG00000035720/ENSG00000153064/ENSG00000104783/ENSG00000114455/ENSG00000113263/ENSG00000211772/ENSG00000186470/ENSG00000196126/ENSG00000123338/ENSG00000172673/ENSG00000107485/ENSG00000010671/ENSG00000166501…	37
M4	under	GOBP_ANTIGEN_PROCESSING_AND_PRESENTATION_OF_PEPTIDE_ANTIGEN	27/862	210/21339	0.12857142857142856	3.182814053695724	6.522051746778974	1.114910866161567e-7	4.5460043738687516e-6	3.430155582543536e-6	ENSG00000237541/ENSG00000095970/ENSG00000164307/ENSG00000164308/ENSG00000232629/ENSG00000242574/ENSG00000153029/ENSG00000163131/ENSG00000113441/ENSG00000196126/ENSG00000196188/ENSG00000231389/ENSG00000196735/ENSG00000241106/ENSG00000166710/ENSG00000019582/ENSG00000103490/ENSG00000234745/ENSG00000204525/ENSG00000204592/ENSG00000204642/ENSG00000223865/ENSG00000198502/ENSG00000111729/ENSG00000204252…	27
M4	under	GOBP_POSITIVE_REGULATION_OF_B_CELL_PROLIFERATION	12/862	44/21339	0.2727272727272727	6.7514237502636565	7.8353825614923895	1.1187035371936526e-7	4.5460043738687516e-6	3.430155582543536e-6	ENSG00000081189/ENSG00000081237/ENSG00000101096/ENSG00000101017/ENSG00000124762/ENSG00000104432/ENSG00000123338/ENSG00000019582/ENSG00000127666/ENSG00000102524/ENSG00000122122/ENSG00000136869	12
M4	under	GOBP_DEPHOSPHORYLATION	46/862	491/21339	0.09368635437881874	2.319226352772173	6.067715200879544	1.1480551948268955e-7	4.6302015526702765e-6	3.4936859708028596e-6	ENSG00000119414/ENSG00000144724/ENSG00000154127/ENSG00000154237/ENSG00000144959/ENSG00000105329/ENSG00000105383/ENSG00000081189/ENSG00000081237/ENSG00000164086/ENSG00000164171/ENSG00000139318/ENSG00000164332/ENSG00000213949/ENSG00000140575/ENSG00000163485/ENSG00000163719/ENSG00000138814/ENSG00000173482/ENSG00000134242/ENSG00000118046/ENSG00000182866/ENSG00000070190/ENSG00000153707/ENSG00000114353…	46
M4	under	GOBP_NEGATIVE_REGULATION_OF_IMMUNE_RESPONSE	32/862	279/21339	0.11469534050179211	2.8393084349973803	6.344900324069463	1.1616157104140984e-7	4.6499303512397195e-6	3.508572196812418e-6	ENSG00000168685/ENSG00000081237/ENSG00000095970/ENSG00000066294/ENSG00000163565/ENSG00000090432/ENSG00000041880/ENSG00000085063/ENSG00000108771/ENSG00000157873/ENSG00000153283/ENSG00000167984/ENSG00000104998/ENSG00000127951/ENSG00000196126/ENSG00000123338/ENSG00000077238/ENSG00000234745/ENSG00000132170/ENSG00000204592/ENSG00000204642/ENSG00000121807/ENSG00000155307/ENSG00000106546/ENSG00000131981…	32
M4	under	GOBP_RECEPTOR_SIGNALING_PATHWAY_VIA_STAT	26/862	198/21339	0.13131313131313133	3.250685509386206	6.52802742107221	1.2488972458077034e-7	4.9622850566759415e-6	3.74425723986793e-6	ENSG00000168685/ENSG00000120899/ENSG00000105329/ENSG00000081237/ENSG00000164136/ENSG00000105974/ENSG00000101017/ENSG00000100368/ENSG00000173757/ENSG00000110324/ENSG00000153707/ENSG00000138378/ENSG00000162434/ENSG00000182578/ENSG00000126561/ENSG00000102931/ENSG00000122025/ENSG00000132170/ENSG00000205755/ENSG00000121807/ENSG00000096968/ENSG00000116717/ENSG00000150782/ENSG00000159110/ENSG00000111252…	26
M4	under	GOBP_POSITIVE_REGULATION_OF_ALPHA_BETA_T_CELL_ACTIVATION	18/862	102/21339	0.17647058823529413	4.368568308994131	6.996747222623346	1.2757624278083585e-7	5.031757104973554e-6	3.796676884615432e-6	ENSG00000081237/ENSG00000115085/ENSG00000163513/ENSG00000134242/ENSG00000196126/ENSG00000123338/ENSG00000020633/ENSG00000077238/ENSG00000122122/ENSG00000204592/ENSG00000121807/ENSG00000096968/ENSG00000067560/ENSG00000135046/ENSG00000150782/ENSG00000198851/ENSG00000204287/ENSG00000121594	18
M4	under	GOBP_REGULATION_OF_INNATE_IMMUNE_RESPONSE	37/862	354/21339	0.10451977401129943	2.5874100436509497	6.179219052830634	1.3611466118122838e-7	5.329336077197876e-6	4.021213002242206e-6	ENSG00000276231/ENSG00000095970/ENSG00000164307/ENSG00000091106/ENSG00000163563/ENSG00000163565/ENSG00000124201/ENSG00000090432/ENSG00000173757/ENSG00000134242/ENSG00000124882/ENSG00000197943/ENSG00000120280/ENSG00000109943/ENSG00000108771/ENSG00000153283/ENSG00000167984/ENSG00000196396/ENSG00000172575/ENSG00000181481/ENSG00000103490/ENSG00000151651/ENSG00000102921/ENSG00000234745/ENSG00000136869…	37
M4	under	GOBP_POSITIVE_REGULATION_OF_CELL_KILLING	20/862	125/21339	0.16	3.960835266821346	6.8116965476057025	1.3982385230940895e-7	5.434892346287461e-6	4.100859741645136e-6	ENSG00000081237/ENSG00000089041/ENSG00000173757/ENSG00000158485/ENSG00000158488/ENSG00000158481/ENSG00000158477/ENSG00000109943/ENSG00000035720/ENSG00000153029/ENSG00000196126/ENSG00000172575/ENSG00000166710/ENSG00000234745/ENSG00000204592/ENSG00000204642/ENSG00000169896/ENSG00000141968/ENSG00000066336/ENSG00000204287	20
M4	under	GOBP_CELLULAR_EXTRAVASATION	17/862	92/21339	0.18478260869565216	4.5743342076061735	7.049163525483786	1.419618712176039e-7	5.478298397203074e-6	4.1336114716523055e-6	ENSG00000168329/ENSG00000105851/ENSG00000188404/ENSG00000213949/ENSG00000198053/ENSG00000090339/ENSG00000197471/ENSG00000110876/ENSG00000104998/ENSG00000006210/ENSG00000151651/ENSG00000171522/ENSG00000171608/ENSG00000121807/ENSG00000180549/ENSG00000160593/ENSG00000169403	17
M4	under	GOBP_RESPONSE_TO_VIRUS	44/862	463/21339	0.09503239740820735	2.352547944656307	6.0369397755188485	1.4489295395985936e-7	5.498003383915706e-6	4.148479730593015e-6	ENSG00000168310/ENSG00000119922/ENSG00000105497/ENSG00000081237/ENSG00000164078/ENSG00000164136/ENSG00000105928/ENSG00000164342/ENSG00000140464/ENSG00000101017/ENSG00000163565/ENSG00000124201/ENSG00000090432/ENSG00000197548/ENSG00000134242/ENSG00000109320/ENSG00000108771/ENSG00000143669/ENSG00000128604/ENSG00000177663/ENSG00000127951/ENSG00000137462/ENSG00000137628/ENSG00000064201/ENSG00000137959…	44
M4	under	GOBP_REGULATION_OF_PROTEIN_SERINE_THREONINE_KINASE_ACTIVITY	41/862	416/21339	0.0985576923076923	2.439817396930216	6.084703601176899	1.4550602818526482e-7	5.498003383915706e-6	4.148479730593015e-6	ENSG00000276231/ENSG00000120899/ENSG00000105329/ENSG00000081237/ENSG00000164078/ENSG00000164086/ENSG00000105851/ENSG00000105974/ENSG00000140575/ENSG00000101017/ENSG00000101144/ENSG00000089041/ENSG00000187678/ENSG00000197442/ENSG00000134072/ENSG00000124762/ENSG00000134242/ENSG00000144118/ENSG00000109756/ENSG00000114166/ENSG00000196396/ENSG00000172575/ENSG00000133101/ENSG00000182578/ENSG00000103490…	41
M4	under	KEGG_PATHWAYS_IN_CANCER	36/862	340/21339	0.10588235294117647	2.6211409853964787	6.182416515910799	1.4554744230351048e-7	5.498003383915706e-6	4.148479730593015e-6	ENSG00000134954/ENSG00000154229/ENSG00000105329/ENSG00000154764/ENSG00000164171/ENSG00000105851/ENSG00000105976/ENSG00000056558/ENSG00000140464/ENSG00000163513/ENSG00000090554/ENSG00000026103/ENSG00000173757/ENSG00000124762/ENSG00000197943/ENSG00000109320/ENSG00000144118/ENSG00000128340/ENSG00000005884/ENSG00000162434/ENSG00000196569/ENSG00000133101/ENSG00000182578/ENSG00000166501/ENSG00000126561…	36
M4	under	GOBP_REGULATION_OF_CYSTEINE_TYPE_ENDOPEPTIDASE_ACTIVITY	31/862	268/21339	0.11567164179104478	2.8634769886068496	6.2986312101481134	1.5096127783844128e-7	5.6626314288489446e-6	4.272698662413005e-6	ENSG00000144746/ENSG00000140464/ENSG00000091106/ENSG00000163565/ENSG00000148180/ENSG00000090432/ENSG00000197442/ENSG00000026103/ENSG00000158125/ENSG00000026508/ENSG00000182866/ENSG00000153113/ENSG00000137752/ENSG00000196954/ENSG00000240583/ENSG00000142405/ENSG00000103490/ENSG00000073282/ENSG00000132170/ENSG00000106100/ENSG00000145779/ENSG00000121858/ENSG00000023445/ENSG00000096968/ENSG00000003402…	31
M4	under	GOBP_REGULATION_OF_GTPASE_ACTIVITY	41/862	418/21339	0.09808612440191387	2.4281436294807888	6.0501498484943905	1.6565042940079195e-7	6.14512942768185e-6	4.636764129172399e-6	ENSG00000158987/ENSG00000144711/ENSG00000120899/ENSG00000140030/ENSG00000154783/ENSG00000105971/ENSG00000105976/ENSG00000140575/ENSG00000101017/ENSG00000124126/ENSG00000197457/ENSG00000089639/ENSG00000109756/ENSG00000167202/ENSG00000163219/ENSG00000006210/ENSG00000123329/ENSG00000172575/ENSG00000181374/ENSG00000274736/ENSG00000103490/ENSG00000175463/ENSG00000136040/ENSG00000136141/ENSG00000102962…	41
M4	under	GOBP_REGULATION_OF_T_CELL_MIGRATION	13/862	54/21339	0.24074074074074073	5.959590100541376	7.486919443216297	1.661857474914664e-7	6.14512942768185e-6	4.636764129172399e-6	ENSG00000163606/ENSG00000197471/ENSG00000157873/ENSG00000104998/ENSG00000103490/ENSG00000151651/ENSG00000136141/ENSG00000112486/ENSG00000107099/ENSG00000121807/ENSG00000067560/ENSG00000125735/ENSG00000204472	13
M4	under	GOBP_LEUKOCYTE_HOMEOSTASIS	17/862	93/21339	0.1827956989247312	4.525147818277075	6.990005889023061	1.672611663761279e-7	6.14512942768185e-6	4.636764129172399e-6	ENSG00000081189/ENSG00000089041/ENSG00000026103/ENSG00000173757/ENSG00000167601/ENSG00000123338/ENSG00000019582/ENSG00000137078/ENSG00000102524/ENSG00000175857/ENSG00000122025/ENSG00000171608/ENSG00000121807/ENSG00000135046/ENSG00000125735/ENSG00000111252/ENSG00000135905	17
M4	under	GOBP_POSITIVE_REGULATION_OF_STRESS_ACTIVATED_PROTEIN_KINASE_SIGNALING_CASCADE	22/862	152/21339	0.14473684210526316	3.582992428867994	6.557035229434081	2.0874248278644863e-7	7.61697059637082e-6	5.7473315167482625e-6	ENSG00000144746/ENSG00000120899/ENSG00000154764/ENSG00000056558/ENSG00000164342/ENSG00000197442/ENSG00000158125/ENSG00000172575/ENSG00000172936/ENSG00000156463/ENSG00000181826/ENSG00000103490/ENSG00000136869/ENSG00000161929/ENSG00000106100/ENSG00000116717/ENSG00000126353/ENSG00000066336/ENSG00000101265/ENSG00000135090/ENSG00000198909/ENSG00000198961	22
M4	under	GOBP_JNK_CASCADE	26/862	204/21339	0.12745098039215685	3.155077112051317	6.345620496521321	2.2733425434455313e-7	8.19183020060035e-6	6.181087782351808e-6	ENSG00000120899/ENSG00000129675/ENSG00000154764/ENSG00000056558/ENSG00000164342/ENSG00000198053/ENSG00000197442/ENSG00000134242/ENSG00000109320/ENSG00000172575/ENSG00000196664/ENSG00000172936/ENSG00000156463/ENSG00000083799/ENSG00000103490/ENSG00000136869/ENSG00000171522/ENSG00000146648/ENSG00000106100/ENSG00000116717/ENSG00000126353/ENSG00000101265/ENSG00000188906/ENSG00000135090/ENSG00000135272…	26
M4	under	GOBP_POSITIVE_REGULATION_OF_PROTEIN_SERINE_THREONINE_KINASE_ACTIVITY	28/862	231/21339	0.12121212121212122	3.0006327778949586	6.272593595116703	2.2755083890556527e-7	8.19183020060035e-6	6.181087782351808e-6	ENSG00000276231/ENSG00000120899/ENSG00000105329/ENSG00000081237/ENSG00000164078/ENSG00000105851/ENSG00000140575/ENSG00000101017/ENSG00000089041/ENSG00000197442/ENSG00000134072/ENSG00000144118/ENSG00000109756/ENSG00000196396/ENSG00000172575/ENSG00000182578/ENSG00000151651/ENSG00000122025/ENSG00000146192/ENSG00000136869/ENSG00000146648/ENSG00000141506/ENSG00000102245/ENSG00000067560/ENSG00000188906…	28
M4	under	GOBP_RESPONSE_TO_MACROPHAGE_COLONY_STIMULATING_FACTOR	7/862	13/21339	0.5384615384615384	13.329734071033375	9.12363718687668	2.375590047571285e-7	8.495110010114915e-6	6.409925426604625e-6	ENSG00000164078/ENSG00000095970/ENSG00000035720/ENSG00000137462/ENSG00000186642/ENSG00000182578/ENSG00000136869	7
M4	under	GOBP_HEMOSTASIS	30/862	261/21339	0.11494252873563218	2.845427634210737	6.154600905240206	2.7423486084551733e-7	9.741693997187782e-6	7.3505265942907905e-6	ENSG00000154127/ENSG00000154229/ENSG00000164111/ENSG00000164171/ENSG00000105851/ENSG00000105974/ENSG00000101017/ENSG00000124491/ENSG00000197943/ENSG00000085063/ENSG00000182866/ENSG00000167601/ENSG00000167768/ENSG00000177119/ENSG00000069974/ENSG00000064201/ENSG00000265190/ENSG00000196924/ENSG00000259207/ENSG00000137076/ENSG00000151702/ENSG00000136869/ENSG00000146535/ENSG00000096968/ENSG00000102245…	30
M4	under	GOBP_REGULATION_OF_CELL_SHAPE	23/862	167/21339	0.1377245508982036	3.4094016144046018	6.413333334794882	2.780128744171324e-7	9.810928015615121e-6	7.402766635276137e-6	ENSG00000120899/ENSG00000154783/ENSG00000128283/ENSG00000128340/ENSG00000163171/ENSG00000147065/ENSG00000147010/ENSG00000206190/ENSG00000182578/ENSG00000181374/ENSG00000176438/ENSG00000136040/ENSG00000161791/ENSG00000146192/ENSG00000146376/ENSG00000146535/ENSG00000204482/ENSG00000145715/ENSG00000131504/ENSG00000067560/ENSG00000101336/ENSG00000135046/ENSG00000160255	23
M4	under	GOBP_NEUTROPHIL_MIGRATION	21/862	143/21339	0.14685314685314685	3.6353820193727384	6.487568627660824	3.0621692009532334e-7	1.0735604963341925e-5	8.100475113632736e-6	ENSG00000105851/ENSG00000213949/ENSG00000124126/ENSG00000128340/ENSG00000006210/ENSG00000123338/ENSG00000172936/ENSG00000181374/ENSG00000274736/ENSG00000019582/ENSG00000151651/ENSG00000102962/ENSG00000102970/ENSG00000171608/ENSG00000171860/ENSG00000180549/ENSG00000131981/ENSG00000126353/ENSG00000141968/ENSG00000160255/ENSG00000160593	21
M4	under	GOBP_T_CELL_RECEPTOR_SIGNALING_PATHWAY	24/862	181/21339	0.13259668508287292	3.2824601658740433	6.327068131026575	3.1534684101390267e-7	1.0983899059731e-5	8.287823675314119e-6	ENSG00000081237/ENSG00000115085/ENSG00000124508/ENSG00000134242/ENSG00000197943/ENSG00000026950/ENSG00000118046/ENSG00000182866/ENSG00000104783/ENSG00000114455/ENSG00000113263/ENSG00000186470/ENSG00000196126/ENSG00000172673/ENSG00000107485/ENSG00000171608/ENSG00000171867/ENSG00000131981/ENSG00000126353/ENSG00000223865/ENSG00000160185/ENSG00000135426/ENSG00000111679/ENSG00000111801	24
M4	under	GOBP_ALPHA_BETA_T_CELL_PROLIFERATION	13/862	57/21339	0.22807017543859648	5.645927463670777	7.206111148790527	3.2819874406205494e-7	1.1357793955799116e-5	8.569943435779974e-6	ENSG00000081237/ENSG00000115085/ENSG00000164136/ENSG00000163513/ENSG00000134242/ENSG00000134516/ENSG00000157873/ENSG00000204592/ENSG00000121807/ENSG00000096968/ENSG00000102034/ENSG00000150782/ENSG00000198851	13
M4	under	GOBP_RESPONSE_TO_CHEMOKINE	18/862	109/21339	0.1651376146788991	4.088018050618362	6.63155544984976	3.601129938006026e-7	1.2382346786836105e-5	9.343012558456928e-6	ENSG00000168329/ENSG00000120899/ENSG00000095970/ENSG00000183813/ENSG00000006210/ENSG00000181374/ENSG00000117115/ENSG00000274736/ENSG00000136141/ENSG00000102962/ENSG00000102970/ENSG00000112486/ENSG00000107099/ENSG00000121807/ENSG00000126353/ENSG00000067560/ENSG00000174600/ENSG00000111252	18
M4	under	REACTOME_RAC3_GTPASE_CYCLE	17/862	98/21339	0.17346938775510204	4.294272929589469	6.706291997457537	3.668839459524307e-7	1.2534812013304702e-5	9.458054121267824e-6	ENSG00000105974/ENSG00000139436/ENSG00000139641/ENSG00000140750/ENSG00000124126/ENSG00000100365/ENSG00000158195/ENSG00000128283/ENSG00000123338/ENSG00000049245/ENSG00000156299/ENSG00000047365/ENSG00000165168/ENSG00000101384/ENSG00000135090/ENSG00000111348/ENSG00000135905	17
M4	under	GOBP_REGULATION_OF_CYTOSOLIC_CALCIUM_ION_CONCENTRATION	37/862	369/21339	0.1002710027100271	2.4822307735838383	5.89287347758065	3.850579461113097e-7	1.3065487301417968e-5	9.858471422338411e-6	ENSG00000168329/ENSG00000154127/ENSG00000120899/ENSG00000140030/ENSG00000081237/ENSG00000105851/ENSG00000105971/ENSG00000105974/ENSG00000140464/ENSG00000089041/ENSG00000163485/ENSG00000187688/ENSG00000173198/ENSG00000197943/ENSG00000183813/ENSG00000182866/ENSG00000060558/ENSG00000186188/ENSG00000006210/ENSG00000172137/ENSG00000157017/ENSG00000151617/ENSG00000112486/ENSG00000171522/ENSG00000171860…	37
M4	under	GOBP_ACTIN_FILAMENT_POLYMERIZATION	24/862	183/21339	0.13114754098360656	3.246586284279792	6.26223256067336	3.8728793454986144e-7	1.3065487301417968e-5	9.858471422338411e-6	ENSG00000120899/ENSG00000148180/ENSG00000124126/ENSG00000007237/ENSG00000197872/ENSG00000197948/ENSG00000134775/ENSG00000183853/ENSG00000128283/ENSG00000163171/ENSG00000123338/ENSG00000084112/ENSG00000152229/ENSG00000103490/ENSG00000248905/ENSG00000146376/ENSG00000145715/ENSG00000131504/ENSG00000096968/ENSG00000126353/ENSG00000067560/ENSG00000042493/ENSG00000101336/ENSG00000204472	24
M4	under	REACTOME_SIGNALING_BY_VEGF	18/862	110/21339	0.16363636363636364	4.050854250158195	6.581886025528581	4.1454737381371307e-7	1.374380358626906e-5	1.0370290197653858e-5	ENSG00000154229/ENSG00000120899/ENSG00000105974/ENSG00000114738/ENSG00000100365/ENSG00000099250/ENSG00000158195/ENSG00000118257/ENSG00000167601/ENSG00000123338/ENSG00000166501/ENSG00000259207/ENSG00000145715/ENSG00000165168/ENSG00000141968/ENSG00000067560/ENSG00000140992/ENSG00000062598	18
M4	under	GOBP_REGULATION_OF_T_CELL_MEDIATED_IMMUNITY	22/862	158/21339	0.13924050632911392	3.446929425240095	6.333941968712338	4.146680607831735e-7	1.374380358626906e-5	1.0370290197653858e-5	ENSG00000168685/ENSG00000081237/ENSG00000115604/ENSG00000089041/ENSG00000158485/ENSG00000158488/ENSG00000158481/ENSG00000158477/ENSG00000153029/ENSG00000196126/ENSG00000123338/ENSG00000107485/ENSG00000166710/ENSG00000234745/ENSG00000122122/ENSG00000204592/ENSG00000204642/ENSG00000121807/ENSG00000106546/ENSG00000180549/ENSG00000150782/ENSG00000204287	22
M4	under	GOBP_CELL_ADHESION_MEDIATED_BY_INTEGRIN	16/862	88/21339	0.18181818181818182	4.500949166842439	6.752036456513414	4.1508131636383066e-7	1.374380358626906e-5	1.0370290197653858e-5	ENSG00000164171/ENSG00000105851/ENSG00000213949/ENSG00000090339/ENSG00000110031/ENSG00000005884/ENSG00000123338/ENSG00000259207/ENSG00000077943/ENSG00000169896/ENSG00000091409/ENSG00000149781/ENSG00000160255/ENSG00000198851/ENSG00000111679/ENSG00000169313	16
M4	under	GOBP_POSITIVE_REGULATION_OF_EPITHELIAL_CELL_MIGRATION	24/862	184/21339	0.13043478260869565	3.228941793604358	6.230149200576555	4.286688651719595e-7	1.4020608492575554e-5	1.0579151390155227e-5	ENSG00000134954/ENSG00000144711/ENSG00000154229/ENSG00000120899/ENSG00000105329/ENSG00000154764/ENSG00000164171/ENSG00000105851/ENSG00000105976/ENSG00000101017/ENSG00000163513/ENSG00000099250/ENSG00000197943/ENSG00000061273/ENSG00000118257/ENSG00000005884/ENSG00000107485/ENSG00000259207/ENSG00000126561/ENSG00000048052/ENSG00000171608/ENSG00000140992/ENSG00000135046/ENSG00000198909	24
M4	under	KEGG_VIRAL_MYOCARDITIS	24/862	184/21339	0.13043478260869565	3.228941793604358	6.230149200576555	4.286688651719595e-7	1.4020608492575554e-5	1.0579151390155227e-5	ENSG00000237541/ENSG00000105974/ENSG00000101017/ENSG00000090339/ENSG00000242574/ENSG00000128340/ENSG00000196126/ENSG00000196569/ENSG00000231389/ENSG00000196735/ENSG00000241106/ENSG00000234745/ENSG00000204525/ENSG00000204592/ENSG00000170624/ENSG00000204642/ENSG00000102245/ENSG00000223865/ENSG00000198502/ENSG00000160255/ENSG00000204252/ENSG00000204257/ENSG00000204287/ENSG00000121594	24
M4	under	GOBP_INTEGRIN_MEDIATED_SIGNALING_PATHWAY	19/862	122/21339	0.1557377049180328	3.8553212125822527	6.4891859931025175	4.4053137053835305e-7	1.432127437313773e-5	1.0806016712727064e-5	ENSG00000120899/ENSG00000164171/ENSG00000213949/ENSG00000099250/ENSG00000005884/ENSG00000064201/ENSG00000196924/ENSG00000259207/ENSG00000137076/ENSG00000151914/ENSG00000077943/ENSG00000169896/ENSG00000102245/ENSG00000141968/ENSG00000091409/ENSG00000101336/ENSG00000149781/ENSG00000160255/ENSG00000159840	19
M4	under	GOBP_NEGATIVE_T_CELL_SELECTION	7/862	14/21339	0.5	12.377610208816705	8.737111379243421	4.58509824292308e-7	1.4815943960867109e-5	1.1179266166163121e-5	ENSG00000081237/ENSG00000115085/ENSG00000134516/ENSG00000172673/ENSG00000019582/ENSG00000126353/ENSG00000198851	7
M4	under	GOBP_HOMEOSTASIS_OF_NUMBER_OF_CELLS	34/862	327/21339	0.10397553516819572	2.573937291130079	5.884708144388994	4.925134303190702e-7	1.5819413414559834e-5	1.1936426974956348e-5	ENSG00000134954/ENSG00000168329/ENSG00000168685/ENSG00000081189/ENSG00000178951/ENSG00000089041/ENSG00000026103/ENSG00000173757/ENSG00000183813/ENSG00000167601/ENSG00000104432/ENSG00000123338/ENSG00000107485/ENSG00000107798/ENSG00000166710/ENSG00000019582/ENSG00000137078/ENSG00000102524/ENSG00000175857/ENSG00000122025/ENSG00000122122/ENSG00000185811/ENSG00000171608/ENSG00000121807/ENSG00000096968…	34
M4	under	GOBP_IMMUNOGLOBULIN_PRODUCTION_INVOLVED_IN_IMMUNOGLOBULIN_MEDIATED_IMMUNE_RESPONSE	22/862	160/21339	0.1375	3.4038428074245943	6.261965262657681	5.169805425987798e-7	1.635041365830081e-5	1.2337089469007146e-5	ENSG00000105329/ENSG00000237541/ENSG00000081237/ENSG00000101017/ENSG00000041880/ENSG00000232629/ENSG00000242574/ENSG00000104998/ENSG00000196126/ENSG00000231389/ENSG00000196735/ENSG00000241106/ENSG00000010671/ENSG00000166710/ENSG00000175857/ENSG00000112486/ENSG00000102245/ENSG00000223865/ENSG00000198502/ENSG00000204252/ENSG00000204257/ENSG00000204287	22
M4	under	KEGG_JAK_STAT_SIGNALING_PATHWAY	22/862	160/21339	0.1375	3.4038428074245943	6.261965262657681	5.169805425987798e-7	1.635041365830081e-5	1.2337089469007146e-5	ENSG00000168685/ENSG00000164136/ENSG00000105851/ENSG00000187678/ENSG00000100368/ENSG00000173757/ENSG00000110324/ENSG00000104432/ENSG00000138378/ENSG00000162434/ENSG00000166068/ENSG00000126561/ENSG00000077238/ENSG00000185291/ENSG00000171608/ENSG00000205755/ENSG00000096968/ENSG00000141506/ENSG00000159110/ENSG00000027697/ENSG00000111679/ENSG00000160712	22
M4	under	GOBP_EXOCYTOSIS	38/862	389/21339	0.09768637532133675	2.418247752879356	5.792048826912045	5.181898437567371e-7	1.635041365830081e-5	1.2337089469007146e-5	ENSG00000168461/ENSG00000154764/ENSG00000105851/ENSG00000066294/ENSG00000140750/ENSG00000089041/ENSG00000173227/ENSG00000271605/ENSG00000158445/ENSG00000144118/ENSG00000104142/ENSG00000128340/ENSG00000069974/ENSG00000114353/ENSG00000137501/ENSG00000123338/ENSG00000172575/ENSG00000049245/ENSG00000117016/ENSG00000010671/ENSG00000166501/ENSG00000127314/ENSG00000077238/ENSG00000136286/ENSG00000171608…	38
M4	under	REACTOME_PD_1_SIGNALING	14/862	69/21339	0.2028985507246377	5.0227983456067795	6.866989548984452	5.417510516785188e-7	1.6993875094757747e-5	1.2822608763951397e-5	ENSG00000237541/ENSG00000197646/ENSG00000232629/ENSG00000182866/ENSG00000196126/ENSG00000231389/ENSG00000196735/ENSG00000010610/ENSG00000278030/ENSG00000223865/ENSG00000198502/ENSG00000198851/ENSG00000111679/ENSG00000204287	14
M4	under	GOBP_PURINERGIC_NUCLEOTIDE_RECEPTOR_SIGNALING_PATHWAY	10/862	34/21339	0.29411764705882354	7.280947181656885	7.520057368601863	5.955558787350469e-7	1.8573033334504604e-5	1.401415149165395e-5	ENSG00000089041/ENSG00000163485/ENSG00000177119/ENSG00000138271/ENSG00000114353/ENSG00000181631/ENSG00000171659/ENSG00000282608/ENSG00000169313/ENSG00000169403	10
M4	under	GOBP_NEGATIVE_REGULATION_OF_CELL_CELL_ADHESION	29/862	257/21339	0.11284046692607004	2.7933906307835366	5.934482819381013	6.359246213372108e-7	1.9678316248239297e-5	1.484813492964404e-5	ENSG00000154127/ENSG00000105329/ENSG00000089327/ENSG00000197471/ENSG00000124508/ENSG00000197646/ENSG00000134242/ENSG00000109943/ENSG00000157873/ENSG00000163154/ENSG00000127951/ENSG00000196126/ENSG00000123338/ENSG00000019582/ENSG00000020633/ENSG00000077238/ENSG00000171867/ENSG00000096968/ENSG00000131981/ENSG00000106948/ENSG00000066336/ENSG00000101384/ENSG00000135077/ENSG00000135046/ENSG00000111252…	29
M4	under	GOBP_CELL_SUBSTRATE_ADHESION	39/862	408/21339	0.09558823529411764	2.3663078340384875	5.717168264690313	6.383346433992613e-7	1.9678316248239297e-5	1.484813492964404e-5	ENSG00000120332/ENSG00000154175/ENSG00000144824/ENSG00000120899/ENSG00000164171/ENSG00000164176/ENSG00000213949/ENSG00000187678/ENSG00000124126/ENSG00000110031/ENSG00000099250/ENSG00000026508/ENSG00000167601/ENSG00000153283/ENSG00000128340/ENSG00000005884/ENSG00000006210/ENSG00000049245/ENSG00000074527/ENSG00000196924/ENSG00000259207/ENSG00000127603/ENSG00000248905/ENSG00000136286/ENSG00000077943…	39
M4	under	GOBP_POSITIVE_REGULATION_OF_MONONUCLEAR_CELL_MIGRATION	16/862	91/21339	0.17582417582417584	4.3525662272762045	6.575614678221411	6.668435836459222e-7	2.0127793986215932e-5	1.5187285191137852e-5	ENSG00000168329/ENSG00000120899/ENSG00000197471/ENSG00000157873/ENSG00000177119/ENSG00000103490/ENSG00000151651/ENSG00000112486/ENSG00000107099/ENSG00000121807/ENSG00000131981/ENSG00000126353/ENSG00000067560/ENSG00000066336/ENSG00000125735/ENSG00000204472	16
M4	under	GOBP_POSITIVE_REGULATION_OF_ANTIGEN_RECEPTOR_MEDIATED_SIGNALING_PATHWAY	9/862	27/21339	0.3333333333333333	8.251740139211137	7.735873058174559	6.679245580809911e-7	2.0127793986215932e-5	1.5187285191137852e-5	ENSG00000081237/ENSG00000182866/ENSG00000035720/ENSG00000104783/ENSG00000166501/ENSG00000235568/ENSG00000126353/ENSG00000140931/ENSG00000135426	9
M4	under	GOBP_POSITIVE_REGULATION_OF_MYELOID_LEUKOCYTE_MEDIATED_IMMUNITY	9/862	27/21339	0.3333333333333333	8.251740139211137	7.735873058174559	6.679245580809911e-7	2.0127793986215932e-5	1.5187285191137852e-5	ENSG00000035720/ENSG00000010671/ENSG00000152495/ENSG00000127666/ENSG00000204592/ENSG00000169896/ENSG00000066336/ENSG00000160255/ENSG00000169403	9
M4	under	REACTOME_G_BETA_GAMMA_SIGNALLING_THROUGH_PI3KGAMMA	9/862	27/21339	0.3333333333333333	8.251740139211137	7.735873058174559	6.679245580809911e-7	2.0127793986215932e-5	1.5187285191137852e-5	ENSG00000276231/ENSG00000105851/ENSG00000167083/ENSG00000186469/ENSG00000172380/ENSG00000176533/ENSG00000141506/ENSG00000067560/ENSG00000140992	9
M4	under	GOBP_REGULATION_OF_EPITHELIAL_CELL_MIGRATION	33/862	317/21339	0.10410094637223975	2.5770418731290303	5.804076969867801	7.039054962924222e-7	2.109357029113158e-5	1.5916004899996256e-5	ENSG00000134954/ENSG00000144724/ENSG00000144711/ENSG00000154229/ENSG00000120899/ENSG00000105329/ENSG00000081189/ENSG00000154764/ENSG00000164171/ENSG00000105851/ENSG00000105976/ENSG00000101017/ENSG00000163513/ENSG00000173482/ENSG00000099250/ENSG00000197943/ENSG00000061273/ENSG00000118257/ENSG00000005884/ENSG00000107485/ENSG00000166068/ENSG00000259207/ENSG00000127603/ENSG00000126561/ENSG00000171444…	33
M4	under	GOBP_POSITIVE_REGULATION_OF_MAP_KINASE_ACTIVITY	20/862	138/21339	0.14492753623188406	3.587713104004842	6.257124817770685	7.231067780913436e-7	2.1429529047966667e-5	1.616950021379015e-5	ENSG00000276231/ENSG00000120899/ENSG00000105329/ENSG00000081237/ENSG00000164078/ENSG00000105851/ENSG00000101017/ENSG00000089041/ENSG00000197442/ENSG00000196396/ENSG00000172575/ENSG00000151651/ENSG00000122025/ENSG00000146192/ENSG00000136869/ENSG00000146648/ENSG00000141506/ENSG00000188906/ENSG00000135090/ENSG00000145431	20
M4	under	GOBP_REGULATION_OF_NIK_NF_KAPPAB_SIGNALING	20/862	138/21339	0.14492753623188406	3.587713104004842	6.257124817770685	7.231067780913436e-7	2.1429529047966667e-5	1.616950021379015e-5	ENSG00000095970/ENSG00000164342/ENSG00000115604/ENSG00000101144/ENSG00000134242/ENSG00000061273/ENSG00000167984/ENSG00000137462/ENSG00000196664/ENSG00000142405/ENSG00000083799/ENSG00000136869/ENSG00000146648/ENSG00000106100/ENSG00000067560/ENSG00000066336/ENSG00000101265/ENSG00000135077/ENSG00000125735/ENSG00000150782	20
M4	under	GOBP_REGULATION_OF_LEUKOCYTE_MEDIATED_CYTOTOXICITY	26/862	217/21339	0.11981566820276497	2.9660632758454777	5.972513801617855	7.639557565681716e-7	2.239267037285067e-5	1.6896231717023985e-5	ENSG00000168329/ENSG00000276231/ENSG00000168685/ENSG00000081237/ENSG00000089041/ENSG00000090339/ENSG00000173757/ENSG00000158485/ENSG00000158488/ENSG00000158481/ENSG00000158477/ENSG00000109943/ENSG00000035720/ENSG00000153029/ENSG00000196126/ENSG00000123338/ENSG00000172575/ENSG00000166710/ENSG00000234745/ENSG00000204592/ENSG00000204642/ENSG00000169896/ENSG00000141968/ENSG00000066336/ENSG00000135077…	26
M4	under	GOBP_RESPONSE_TO_MECHANICAL_STIMULUS	26/862	217/21339	0.11981566820276497	2.9660632758454777	5.972513801617855	7.639557565681716e-7	2.239267037285067e-5	1.6896231717023985e-5	ENSG00000120889/ENSG00000120899/ENSG00000154767/ENSG00000164171/ENSG00000164342/ENSG00000101017/ENSG00000163513/ENSG00000089041/ENSG00000148180/ENSG00000026103/ENSG00000109320/ENSG00000265972/ENSG00000079215/ENSG00000006468/ENSG00000186642/ENSG00000137752/ENSG00000186862/ENSG00000196664/ENSG00000172936/ENSG00000240583/ENSG00000136869/ENSG00000171522/ENSG00000116717/ENSG00000067560/ENSG00000125735…	26
M4	under	GOBP_MAST_CELL_ACTIVATION	14/862	71/21339	0.19718309859154928	4.881311068265743	6.7211195821349	7.825706548519819e-7	2.28136358294893e-5	1.721386823744777e-5	ENSG00000105851/ENSG00000066294/ENSG00000271605/ENSG00000128340/ENSG00000172575/ENSG00000049245/ENSG00000010671/ENSG00000186074/ENSG00000077238/ENSG00000171608/ENSG00000205755/ENSG00000140992/ENSG00000111679/ENSG00000086730	14
M4	under	GOBP_MYELOID_LEUKOCYTE_DIFFERENTIATION	29/862	260/21339	0.11153846153846154	2.761159200428342	5.862159235499872	8.093171807529473e-7	2.3465823554371942e-5	1.7705971891863908e-5	ENSG00000154127/ENSG00000154237/ENSG00000154229/ENSG00000105329/ENSG00000130584/ENSG00000095970/ENSG00000164136/ENSG00000164342/ENSG00000163513/ENSG00000163565/ENSG00000134250/ENSG00000182718/ENSG00000070404/ENSG00000137462/ENSG00000196126/ENSG00000182578/ENSG00000107485/ENSG00000010610/ENSG00000019582/ENSG00000152495/ENSG00000136869/ENSG00000185862/ENSG00000171608/ENSG00000132170/ENSG00000126353…	29
M4	under	GOBP_REGULATION_OF_RESPONSE_TO_CYTOKINE_STIMULUS	25/862	204/21339	0.12254901960784313	3.0337279923570355	5.98830824218909	8.1395433360589e-7	2.34733927175376e-5	1.7711683150620526e-5	ENSG00000081237/ENSG00000095970/ENSG00000164164/ENSG00000105974/ENSG00000090432/ENSG00000134070/ENSG00000035720/ENSG00000167601/ENSG00000104432/ENSG00000137462/ENSG00000137752/ENSG00000196396/ENSG00000196954/ENSG00000117115/ENSG00000083799/ENSG00000019582/ENSG00000103490/ENSG00000186074/ENSG00000136869/ENSG00000132170/ENSG00000101347/ENSG00000111252/ENSG00000184584/ENSG00000111679/ENSG00000204397	25
M4	under	GOBP_REGULATION_OF_MEMBRANE_INVAGINATION	7/862	15/21339	0.4666666666666667	11.552436194895593	8.388056568319405	8.296709372019913e-7	2.379868934305605e-5	1.7957133428323424e-5	ENSG00000168461/ENSG00000095970/ENSG00000164171/ENSG00000197943/ENSG00000035720/ENSG00000177119/ENSG00000123338	7
M4	under	GOBP_NEGATIVE_REGULATION_OF_MAPK_CASCADE	24/862	191/21339	0.1256544502617801	3.1106036126869205	6.0115440406305565	8.533633695041315e-7	2.4348091032022135e-5	1.8371680603266437e-5	ENSG00000081237/ENSG00000164086/ENSG00000095970/ENSG00000139318/ENSG00000105974/ENSG00000198053/ENSG00000101144/ENSG00000089041/ENSG00000187678/ENSG00000124508/ENSG00000134242/ENSG00000196396/ENSG00000156463/ENSG00000166068/ENSG00000142405/ENSG00000083799/ENSG00000175463/ENSG00000136869/ENSG00000132170/ENSG00000145901/ENSG00000164850/ENSG00000135090/ENSG00000111252/ENSG00000111679	24
M4	under	GOBP_REGULATION_OF_REGULATED_SECRETORY_PATHWAY	21/862	154/21339	0.13636363636363635	3.3757118751318282	6.070678283064879	1.0718383412504053e-6	3.041979292310674e-5	2.295304050185357e-5	ENSG00000154764/ENSG00000066294/ENSG00000173227/ENSG00000158445/ENSG00000104142/ENSG00000128340/ENSG00000069974/ENSG00000114353/ENSG00000123338/ENSG00000117016/ENSG00000166501/ENSG00000127314/ENSG00000077238/ENSG00000204642/ENSG00000121807/ENSG00000169896/ENSG00000066336/ENSG00000188906/ENSG00000140992/ENSG00000160255/ENSG00000169403	21
M4	under	GOBP_REGULATION_OF_CELL_KILLING	27/862	235/21339	0.1148936170212766	2.84421681394086	5.8325818547252775	1.0810059769991357e-6	3.051850558222823e-5	2.3027523443554995e-5	ENSG00000168329/ENSG00000276231/ENSG00000168685/ENSG00000081237/ENSG00000089041/ENSG00000090339/ENSG00000173757/ENSG00000158485/ENSG00000158488/ENSG00000158481/ENSG00000085063/ENSG00000158477/ENSG00000109943/ENSG00000035720/ENSG00000153029/ENSG00000196126/ENSG00000123338/ENSG00000172575/ENSG00000166710/ENSG00000234745/ENSG00000204592/ENSG00000204642/ENSG00000169896/ENSG00000141968/ENSG00000066336…	27
M4	under	GOBP_MICROGLIAL_CELL_ACTIVATION	14/862	73/21339	0.1917808219178082	4.747576518450243	6.580613097908363	1.1151701358263773e-6	3.1318181196715646e-5	2.3630913046307088e-5	ENSG00000168329/ENSG00000081237/ENSG00000095970/ENSG00000164342/ENSG00000173372/ENSG00000035720/ENSG00000137462/ENSG00000006210/ENSG00000169896/ENSG00000096968/ENSG00000188906/ENSG00000160255/ENSG00000027697/ENSG00000204472	14
M4	under	GOBP_MACROPHAGE_MIGRATION	13/862	63/21339	0.20634920634920634	5.1082200861783225	6.700023233638988	1.1215540691792518e-6	3.1333416807695346e-5	2.3642408969266572e-5	ENSG00000168329/ENSG00000120899/ENSG00000095970/ENSG00000163606/ENSG00000271447/ENSG00000035720/ENSG00000006210/ENSG00000182578/ENSG00000171860/ENSG00000121807/ENSG00000131981/ENSG00000174600/ENSG00000169313	13
M4	under	GOBP_CALCIUM_MEDIATED_SIGNALING	26/862	223/21339	0.11659192825112108	2.886258882773402	5.809586548329927	1.2889663790399975e-6	3.582391532212718e-5	2.7030682996502806e-5	ENSG00000168329/ENSG00000120899/ENSG00000081237/ENSG00000115085/ENSG00000095970/ENSG00000101096/ENSG00000089041/ENSG00000138814/ENSG00000197943/ENSG00000183813/ENSG00000010610/ENSG00000010671/ENSG00000175463/ENSG00000112486/ENSG00000146648/ENSG00000171867/ENSG00000170624/ENSG00000131196/ENSG00000121807/ENSG00000126353/ENSG00000188906/ENSG00000140992/ENSG00000174600/ENSG00000198851/ENSG00000169313…	26
M4	under	GOBP_NEUTROPHIL_CHEMOTAXIS	18/862	119/21339	0.15126050420168066	3.744487121994969	6.1596964599940405	1.3651135363618836e-6	3.7744685613634764e-5	2.8479986691868922e-5	ENSG00000105851/ENSG00000213949/ENSG00000124126/ENSG00000128340/ENSG00000006210/ENSG00000123338/ENSG00000181374/ENSG00000274736/ENSG00000019582/ENSG00000102962/ENSG00000102970/ENSG00000171608/ENSG00000171860/ENSG00000131981/ENSG00000126353/ENSG00000141968/ENSG00000160255/ENSG00000160593	18
M4	under	GOBP_POSITIVE_REGULATION_OF_CYSTEINE_TYPE_ENDOPEPTIDASE_ACTIVITY	22/862	170/21339	0.12941176470588237	3.20361675992903	5.918445860231252	1.4706477016296888e-6	4.029467321574483e-5	3.040406187733798e-5	ENSG00000144746/ENSG00000140464/ENSG00000091106/ENSG00000163565/ENSG00000148180/ENSG00000090432/ENSG00000197442/ENSG00000026103/ENSG00000158125/ENSG00000182866/ENSG00000137752/ENSG00000196954/ENSG00000142405/ENSG00000103490/ENSG00000132170/ENSG00000106100/ENSG00000121858/ENSG00000096968/ENSG00000003402/ENSG00000067560/ENSG00000164850/ENSG00000091592	22
M4	under	GOBP_RAS_PROTEIN_SIGNAL_TRANSDUCTION	37/862	390/21339	0.09487179487179487	2.3485721934677852	5.5147036460616805	1.4755257775040506e-6	4.029467321574483e-5	3.040406187733798e-5	ENSG00000158987/ENSG00000144711/ENSG00000140030/ENSG00000105851/ENSG00000105976/ENSG00000140750/ENSG00000187678/ENSG00000100055/ENSG00000163947/ENSG00000100351/ENSG00000197457/ENSG00000099250/ENSG00000124762/ENSG00000158195/ENSG00000134250/ENSG00000144118/ENSG00000109756/ENSG00000110906/ENSG00000108669/ENSG00000128283/ENSG00000128340/ENSG00000005884/ENSG00000163171/ENSG00000147443/ENSG00000172575…	37
M4	under	GOBP_REGULATION_OF_ACTIN_FILAMENT_BASED_PROCESS	39/862	422/21339	0.0924170616113744	2.2878047305395808	5.482187265898108	1.4798752094522245e-6	4.029467321574483e-5	3.040406187733798e-5	ENSG00000144824/ENSG00000120899/ENSG00000140030/ENSG00000105974/ENSG00000105976/ENSG00000140575/ENSG00000140750/ENSG00000163485/ENSG00000148180/ENSG00000099250/ENSG00000158195/ENSG00000197872/ENSG00000134250/ENSG00000197948/ENSG00000134775/ENSG00000183853/ENSG00000108798/ENSG00000035720/ENSG00000128283/ENSG00000128340/ENSG00000163171/ENSG00000006210/ENSG00000123338/ENSG00000196924/ENSG00000182578…	39
M4	under	GOBP_SYNAPSE_PRUNING	6/862	11/21339	0.5454545454545454	13.502847500527313	8.509960294099553	1.6576141285102059e-6	4.490627366327648e-5	3.38837125152671e-5	ENSG00000168329/ENSG00000095970/ENSG00000173369/ENSG00000173372/ENSG00000006210/ENSG00000169896	6
M4	under	GOBP_ANTIGEN_PROCESSING_AND_PRESENTATION_OF_PEPTIDE_OR_POLYSACCHARIDE_ANTIGEN_VIA_MHC_CLASS_II	18/862	121/21339	0.1487603305785124	3.682594772871086	6.071456108759228	1.7490377375284131e-6	4.7144916704032204e-5	3.557286485478311e-5	ENSG00000237541/ENSG00000095970/ENSG00000232629/ENSG00000242574/ENSG00000163131/ENSG00000196126/ENSG00000196188/ENSG00000231389/ENSG00000196735/ENSG00000241106/ENSG00000166710/ENSG00000019582/ENSG00000103490/ENSG00000223865/ENSG00000198502/ENSG00000204252/ENSG00000204257/ENSG00000204287	18
M4	under	GOBP_NEGATIVE_REGULATION_OF_INFLAMMATORY_RESPONSE	24/862	199/21339	0.12060301507537688	2.9855542212221198	5.7736854664953325	1.7926075101801465e-6	4.785591555159315e-5	3.61093440276062e-5	ENSG00000012779/ENSG00000081237/ENSG00000095970/ENSG00000198053/ENSG00000163485/ENSG00000163606/ENSG00000109320/ENSG00000167768/ENSG00000167984/ENSG00000163154/ENSG00000186188/ENSG00000006210/ENSG00000196126/ENSG00000157017/ENSG00000107485/ENSG00000142405/ENSG00000102575/ENSG00000136250/ENSG00000171522/ENSG00000132170/ENSG00000164850/ENSG00000101336/ENSG00000233276/ENSG00000135318	24
M4	under	GOBP_NIK_NF_KAPPAB_SIGNALING	22/862	172/21339	0.12790697674418605	3.1663654022554364	5.852798910024026	1.7932585805127187e-6	4.785591555159315e-5	3.61093440276062e-5	ENSG00000120889/ENSG00000095970/ENSG00000164342/ENSG00000115604/ENSG00000101144/ENSG00000134242/ENSG00000061273/ENSG00000167984/ENSG00000137462/ENSG00000196664/ENSG00000142405/ENSG00000083799/ENSG00000136869/ENSG00000146648/ENSG00000106100/ENSG00000023445/ENSG00000067560/ENSG00000066336/ENSG00000101265/ENSG00000135077/ENSG00000125735/ENSG00000150782	22
M4	under	GOBP_SECOND_MESSENGER_MEDIATED_SIGNALING	33/862	331/21339	0.09969788519637462	2.4680431232081648	5.522780448129277	1.844746983838997e-6	4.895010991065706e-5	3.693496067476675e-5	ENSG00000168329/ENSG00000120899/ENSG00000081237/ENSG00000115085/ENSG00000095970/ENSG00000101096/ENSG00000089041/ENSG00000138814/ENSG00000197943/ENSG00000109756/ENSG00000183813/ENSG00000186188/ENSG00000186642/ENSG00000196639/ENSG00000240583/ENSG00000010610/ENSG00000010671/ENSG00000175463/ENSG00000112486/ENSG00000146648/ENSG00000171867/ENSG00000170624/ENSG00000131196/ENSG00000121807/ENSG00000106546…	33
M4	under	GOBP_INTERLEUKIN_2_PRODUCTION	14/862	76/21339	0.18421052631578946	4.560172182195628	6.3791505560188755	1.852511616678483e-6	4.895010991065706e-5	3.693496067476675e-5	ENSG00000081237/ENSG00000173757/ENSG00000197943/ENSG00000061273/ENSG00000107485/ENSG00000010610/ENSG00000067798/ENSG00000122122/ENSG00000171867/ENSG00000121807/ENSG00000135077/ENSG00000135046/ENSG00000198851/ENSG00000121594	14
M4	under	REACTOME_NUCLEOTIDE_BINDING_DOMAIN_LEUCINE_RICH_REPEAT_CONTAINING_RECEPTOR_NLR_SIGNALING_PATHWAYS	12/862	56/21339	0.21428571428571427	5.3046900894928735	6.617848253349291	1.8956009635861382e-6	4.9843154748411985e-5	3.760880136733076e-5	ENSG00000091106/ENSG00000089041/ENSG00000134070/ENSG00000109320/ENSG00000265972/ENSG00000137752/ENSG00000196954/ENSG00000083799/ENSG00000103490/ENSG00000106100/ENSG00000023445/ENSG00000091592	12
M4	under	GOBP_PROTEIN_KINASE_B_SIGNALING	27/862	242/21339	0.1115702479338843	2.7619460796533146	5.655711767951235	1.9134359583609016e-6	5.006668527145305e-5	3.777746474915362e-5	ENSG00000168329/ENSG00000105329/ENSG00000164078/ENSG00000105851/ENSG00000105976/ENSG00000101017/ENSG00000090432/ENSG00000124508/ENSG00000158125/ENSG00000118046/ENSG00000153064/ENSG00000167601/ENSG00000006210/ENSG00000107485/ENSG00000151651/ENSG00000146648/ENSG00000171608/ENSG00000107290/ENSG00000170955/ENSG00000141506/ENSG00000126353/ENSG00000164850/ENSG00000174307/ENSG00000233276/ENSG00000150782…	27
M4	under	GOBP_THYMIC_T_CELL_SELECTION	8/862	23/21339	0.34782608695652173	8.610511449611622	7.492421976632696	1.9598926289083484e-6	5.0928112670440114e-5	3.8427448725978694e-5	ENSG00000081237/ENSG00000115085/ENSG00000134516/ENSG00000118046/ENSG00000107485/ENSG00000019582/ENSG00000126353/ENSG00000198851	8
M4	under	GOBP_TYPE_I_INTERFERON_PRODUCTION	18/862	122/21339	0.14754098360655737	3.6524095698147656	6.028035988583975	1.9755099933536245e-6	5.0928112670440114e-5	3.8427448725978694e-5	ENSG00000164342/ENSG00000198053/ENSG00000134242/ENSG00000197943/ENSG00000108771/ENSG00000167984/ENSG00000128604/ENSG00000137462/ENSG00000196664/ENSG00000172936/ENSG00000181481/ENSG00000083799/ENSG00000103490/ENSG00000127666/ENSG00000136869/ENSG00000135077/ENSG00000101916/ENSG00000184584	18
M4	under	GOBP_ACTIN_POLYMERIZATION_OR_DEPOLYMERIZATION	25/862	214/21339	0.11682242990654206	2.891965002059978	5.707145562494736	1.9790692354855173e-6	5.0928112670440114e-5	3.8427448725978694e-5	ENSG00000120899/ENSG00000148180/ENSG00000124126/ENSG00000007237/ENSG00000197872/ENSG00000197948/ENSG00000134775/ENSG00000183853/ENSG00000128283/ENSG00000163171/ENSG00000123338/ENSG00000157017/ENSG00000084112/ENSG00000152229/ENSG00000103490/ENSG00000248905/ENSG00000146376/ENSG00000145715/ENSG00000131504/ENSG00000096968/ENSG00000126353/ENSG00000067560/ENSG00000042493/ENSG00000101336/ENSG00000204472	25
M4	under	GOBP_B_CELL_DIFFERENTIATION	20/862	147/21339	0.1360544217687075	3.3680571996780153	5.9110169720062284	1.993829914390832e-6	5.0928112670440114e-5	3.8427448725978694e-5	ENSG00000120899/ENSG00000081237/ENSG00000178951/ENSG00000173757/ENSG00000134250/ENSG00000197943/ENSG00000104432/ENSG00000104903/ENSG00000078596/ENSG00000123338/ENSG00000010671/ENSG00000152518/ENSG00000235568/ENSG00000102524/ENSG00000122025/ENSG00000048052/ENSG00000102245/ENSG00000066336/ENSG00000111679/ENSG00000135905	20
M4	under	GOBP_REGULATION_OF_LEUKOCYTE_CHEMOTAXIS	20/862	147/21339	0.1360544217687075	3.3680571996780153	5.9110169720062284	1.993829914390832e-6	5.0928112670440114e-5	3.8427448725978694e-5	ENSG00000168329/ENSG00000120899/ENSG00000271447/ENSG00000100599/ENSG00000035720/ENSG00000177119/ENSG00000128340/ENSG00000123338/ENSG00000182578/ENSG00000117115/ENSG00000019582/ENSG00000112486/ENSG00000171860/ENSG00000121807/ENSG00000126353/ENSG00000066336/ENSG00000174600/ENSG00000125735/ENSG00000160712/ENSG00000204472	20
M4	under	GOBP_REGULATION_OF_MACROPHAGE_MIGRATION	11/862	47/21339	0.23404255319148937	5.793774991361012	6.75018489481368	2.013040707100078e-6	5.0934104296816975e-5	3.8431969665462005e-5	ENSG00000168329/ENSG00000120899/ENSG00000095970/ENSG00000163606/ENSG00000271447/ENSG00000035720/ENSG00000006210/ENSG00000182578/ENSG00000171860/ENSG00000174600/ENSG00000169313	11
M4	under	GOBP_REGULATION_OF_ALPHA_BETA_T_CELL_ACTIVATION	21/862	160/21339	0.13125	3.249122679814385	5.858922242732809	2.013055576235123e-6	5.0934104296816975e-5	3.8431969665462005e-5	ENSG00000081237/ENSG00000115085/ENSG00000163513/ENSG00000134242/ENSG00000109943/ENSG00000157873/ENSG00000196126/ENSG00000123338/ENSG00000107485/ENSG00000020633/ENSG00000077238/ENSG00000122122/ENSG00000204592/ENSG00000121807/ENSG00000096968/ENSG00000067560/ENSG00000135046/ENSG00000150782/ENSG00000198851/ENSG00000204287/ENSG00000121594	21
M4	under	GOBP_ANTIGEN_PROCESSING_AND_PRESENTATION_OF_EXOGENOUS_PEPTIDE_ANTIGEN	20/862	148/21339	0.13513513513513514	3.3453000564369475	5.8742289478871275	2.2193966996650245e-6	5.585968466099094e-5	4.214853163811573e-5	ENSG00000237541/ENSG00000232629/ENSG00000242574/ENSG00000163131/ENSG00000113441/ENSG00000196126/ENSG00000196188/ENSG00000231389/ENSG00000196735/ENSG00000241106/ENSG00000166710/ENSG00000019582/ENSG00000204592/ENSG00000204642/ENSG00000223865/ENSG00000198502/ENSG00000111729/ENSG00000204252/ENSG00000204257/ENSG00000204287	20
M4	under	GOBP_REGULATION_OF_JNK_CASCADE	21/862	161/21339	0.13043478260869565	3.228941793604358	5.824605509750301	2.2285556520231284e-6	5.585968466099094e-5	4.214853163811573e-5	ENSG00000120899/ENSG00000154764/ENSG00000056558/ENSG00000164342/ENSG00000198053/ENSG00000197442/ENSG00000134242/ENSG00000172575/ENSG00000172936/ENSG00000156463/ENSG00000083799/ENSG00000103490/ENSG00000136869/ENSG00000146648/ENSG00000106100/ENSG00000116717/ENSG00000126353/ENSG00000101265/ENSG00000135090/ENSG00000135272/ENSG00000198961	21
M4	under	GOBP_MAST_CELL_ACTIVATION_INVOLVED_IN_IMMUNE_RESPONSE	12/862	57/21339	0.21052631578947367	5.211625351080717	6.532482617146219	2.3135748887925668e-06	5.772100327201548e-5	4.3552976486694834e-5	ENSG00000105851/ENSG00000066294/ENSG00000271605/ENSG00000128340/ENSG00000172575/ENSG00000049245/ENSG00000010671/ENSG00000077238/ENSG00000171608/ENSG00000140992/ENSG00000111679/ENSG00000086730	12
M4	under	GOBP_LEUKOCYTE_MEDIATED_CYTOTOXICITY	31/862	304/21339	0.10197368421052631	2.5243810294297226	5.492327076429913	2.3508478247666053e-6	5.83793876483707e-5	4.404975578083625e-5	ENSG00000168329/ENSG00000276231/ENSG00000168685/ENSG00000081237/ENSG00000089041/ENSG00000090339/ENSG00000173757/ENSG00000158485/ENSG00000158488/ENSG00000158481/ENSG00000158477/ENSG00000109943/ENSG00000035720/ENSG00000153029/ENSG00000143669/ENSG00000069974/ENSG00000196126/ENSG00000123338/ENSG00000172575/ENSG00000172936/ENSG00000166710/ENSG00000234745/ENSG00000204592/ENSG00000204642/ENSG00000169896…	31
M4	under	GOBP_TISSUE_MIGRATION	37/862	398/21339	0.09296482412060302	2.3013647121920506	5.3769893592200155	2.3845178629937475e-6	5.894264431842609e-5	4.44747571341788e-5	ENSG00000134954/ENSG00000144724/ENSG00000144711/ENSG00000154229/ENSG00000120899/ENSG00000105329/ENSG00000081189/ENSG00000154764/ENSG00000164171/ENSG00000105851/ENSG00000105976/ENSG00000101017/ENSG00000163513/ENSG00000173482/ENSG00000110031/ENSG00000099250/ENSG00000197943/ENSG00000061273/ENSG00000118257/ENSG00000005884/ENSG00000107485/ENSG00000166068/ENSG00000239697/ENSG00000259207/ENSG00000127603…	37
M4	under	GOBP_POSITIVE_T_CELL_SELECTION	10/862	39/21339	0.2564102564102564	6.347492414777797	6.857881905369715	2.4033217509205273e-6	5.913494436668673e-5	4.461985578121404e-5	ENSG00000081237/ENSG00000115085/ENSG00000197471/ENSG00000134516/ENSG00000118046/ENSG00000172673/ENSG00000127152/ENSG00000019582/ENSG00000198851/ENSG00000160712	10
M4	under	GOBP_POSITIVE_REGULATION_OF_T_CELL_MEDIATED_IMMUNITY	17/862	114/21339	0.14912280701754385	3.6915679570155087	5.911956757406357	3.2582756520674725e-6	7.980543651913207e-5	6.0216630051427217e-5	ENSG00000081237/ENSG00000115604/ENSG00000089041/ENSG00000158485/ENSG00000158488/ENSG00000158481/ENSG00000158477/ENSG00000153029/ENSG00000196126/ENSG00000107485/ENSG00000166710/ENSG00000234745/ENSG00000122122/ENSG00000204592/ENSG00000204642/ENSG00000150782/ENSG00000204287	17
M4	under	GOBP_NEGATIVE_REGULATION_OF_DEFENSE_RESPONSE	35/862	372/21339	0.09408602150537634	2.3291202005837888	5.305971393070056	3.4010821522460207e-6	8.292456665748934e-5	6.257014772911936e-5	ENSG00000012779/ENSG00000081237/ENSG00000095970/ENSG00000198053/ENSG00000163565/ENSG00000163485/ENSG00000163606/ENSG00000090432/ENSG00000109320/ENSG00000108771/ENSG00000167768/ENSG00000153283/ENSG00000167984/ENSG00000163154/ENSG00000186188/ENSG00000127951/ENSG00000006210/ENSG00000196126/ENSG00000137802/ENSG00000157017/ENSG00000107485/ENSG00000142405/ENSG00000102575/ENSG00000136250/ENSG00000234745…	35
M4	under	GOBP_B_CELL_ACTIVATION_INVOLVED_IN_IMMUNE_RESPONSE	15/862	91/21339	0.16483516483516483	4.080530838071441	6.042053287637392	3.438902646760794e-6	8.346730224988642e-5	6.297966504784593e-5	ENSG00000120899/ENSG00000105329/ENSG00000081237/ENSG00000101017/ENSG00000041880/ENSG00000134250/ENSG00000197943/ENSG00000104998/ENSG00000078596/ENSG00000175857/ENSG00000112486/ENSG00000136869/ENSG00000102245/ENSG00000066336/ENSG00000135905	15
M4	under	GOBP_RESPONSE_TO_STEROID_HORMONE	35/862	373/21339	0.0938337801608579	2.322875910501794	5.288263130319649	3.611666744135553e-6	8.726567754749146e-5	6.584570237648743e-5	ENSG00000178175/ENSG00000144747/ENSG00000105329/ENSG00000105409/ENSG00000115170/ENSG00000178951/ENSG00000105974/ENSG00000101144/ENSG00000163513/ENSG00000124225/ENSG00000109321/ENSG00000119138/ENSG00000109775/ENSG00000265972/ENSG00000104142/ENSG00000137462/ENSG00000113580/ENSG00000172817/ENSG00000107331/ENSG00000117115/ENSG00000240583/ENSG00000152518/ENSG00000122025/ENSG00000073282/ENSG00000096968…	35
M4	under	GOBP_POSITIVE_REGULATION_OF_ENDOTHELIAL_CELL_MIGRATION	19/862	140/21339	0.1357142857142857	3.35963705667882	5.747101422583225	3.710500735047188e-6	8.92516858421216e-5	6.734423094763482e-5	ENSG00000134954/ENSG00000154229/ENSG00000120899/ENSG00000105329/ENSG00000154764/ENSG00000105851/ENSG00000105976/ENSG00000101017/ENSG00000099250/ENSG00000061273/ENSG00000118257/ENSG00000107485/ENSG00000259207/ENSG00000126561/ENSG00000048052/ENSG00000171608/ENSG00000140992/ENSG00000135046/ENSG00000198909	19
M4	under	KEGG_PRIMARY_IMMUNODEFICIENCY	11/862	50/21339	0.22	5.446148491879351	6.457860472160647	3.864721692310671e-6	9.254628195336805e-5	6.9830145239354e-5	ENSG00000168685/ENSG00000081237/ENSG00000115085/ENSG00000101017/ENSG00000182866/ENSG00000143390/ENSG00000010610/ENSG00000010671/ENSG00000179583/ENSG00000102245/ENSG00000198851	11
M4	under	GOBP_INTERFERON_BETA_PRODUCTION	13/862	70/21339	0.18571428571428572	4.597398077560491	6.185307649680378	3.916682568056888e-6	9.337371242247621e-5	7.04544770721812e-5	ENSG00000164342/ENSG00000198053/ENSG00000108771/ENSG00000167984/ENSG00000128604/ENSG00000137462/ENSG00000196664/ENSG00000181481/ENSG00000103490/ENSG00000127666/ENSG00000136869/ENSG00000101916/ENSG00000184584	13
M4	under	GOBP_MYD88_DEPENDENT_TOLL_LIKE_RECEPTOR_SIGNALING_PATHWAY	8/862	25/21339	0.32	7.921670533642692	7.104700422351906	4.023084784824017e-6	9.548595922918596e-5	7.204825802351347e-5	ENSG00000134070/ENSG00000137462/ENSG00000172936/ENSG00000010671/ENSG00000186074/ENSG00000136869/ENSG00000145901/ENSG00000101916	8
M4	under	GOBP_GLAND_MORPHOGENESIS	19/862	141/21339	0.1347517730496454	3.3358098435108854	5.70948478400383	4.128817628756212e-6	9.756377868127014e-5	7.361606205688678e-5	ENSG00000105329/ENSG00000105974/ENSG00000140464/ENSG00000101144/ENSG00000163513/ENSG00000075223/ENSG00000099250/ENSG00000041982/ENSG00000134250/ENSG00000109321/ENSG00000120149/ENSG00000147065/ENSG00000172817/ENSG00000074527/ENSG00000182578/ENSG00000146648/ENSG00000073282/ENSG00000003402/ENSG00000091831	19
M4	under	GOBP_REGULATION_OF_CELL_MORPHOGENESIS	32/862	329/21339	0.0972644376899696	2.407802593812368	5.279879451459842	4.442169132621475e-6	1.0450787380430522e-4	7.885568012432858e-5	ENSG00000120899/ENSG00000154783/ENSG00000187678/ENSG00000124126/ENSG00000090432/ENSG00000099250/ENSG00000026508/ENSG00000109686/ENSG00000128283/ENSG00000128340/ENSG00000153707/ENSG00000163171/ENSG00000147065/ENSG00000147010/ENSG00000206190/ENSG00000196924/ENSG00000182578/ENSG00000181374/ENSG00000176438/ENSG00000127603/ENSG00000136040/ENSG00000161791/ENSG00000146192/ENSG00000146376/ENSG00000146535…	32
M4	under	GOBP_REGULATION_OF_MYELOID_CELL_DIFFERENTIATION	27/862	253/21339	0.1067193675889328	2.6418614674944747	5.390102119243083	4.462912368394931e-6	1.0453738840205419e-4	7.887795015618713e-5	ENSG00000134954/ENSG00000276600/ENSG00000154127/ENSG00000154229/ENSG00000120899/ENSG00000105329/ENSG00000130584/ENSG00000081189/ENSG00000095970/ENSG00000164342/ENSG00000173757/ENSG00000134250/ENSG00000070404/ENSG00000196126/ENSG00000123338/ENSG00000010610/ENSG00000166710/ENSG00000019582/ENSG00000152495/ENSG00000136869/ENSG00000185862/ENSG00000263961/ENSG00000066336/ENSG00000101265/ENSG00000101384…	27
M4	under	GOBP_T_CELL_MEDIATED_CYTOTOXICITY	17/862	117/21339	0.1452991452991453	3.5969123683740856	5.779022611738783	4.6803427876767744e-6	1.0915373353520964e-4	8.23611808632366e-5	ENSG00000168685/ENSG00000081237/ENSG00000089041/ENSG00000158485/ENSG00000158488/ENSG00000158481/ENSG00000158477/ENSG00000109943/ENSG00000153029/ENSG00000069974/ENSG00000196126/ENSG00000123338/ENSG00000166710/ENSG00000234745/ENSG00000204592/ENSG00000204642/ENSG00000204287	17
M4	under	GOBP_POSITIVE_REGULATION_OF_PROTEIN_CONTAINING_COMPLEX_ASSEMBLY	25/862	225/21339	0.1111111111111111	2.7505800464037122	5.416082830255604	4.900460691823916e-6	1.1379251580495017e-4	8.586134135367036e-5	ENSG00000120899/ENSG00000105329/ENSG00000105976/ENSG00000197948/ENSG00000197943/ENSG00000183853/ENSG00000128283/ENSG00000163171/ENSG00000147065/ENSG00000123338/ENSG00000172936/ENSG00000127314/ENSG00000103490/ENSG00000248905/ENSG00000067798/ENSG00000136167/ENSG00000136869/ENSG00000165029/ENSG00000131981/ENSG00000126353/ENSG00000067560/ENSG00000042493/ENSG00000101336/ENSG00000091831/ENSG00000169313	25
M4	under	GOBP_EPITHELIAL_CELL_PROLIFERATION	41/862	477/21339	0.0859538784067086	2.127807205708532	5.111088573202443	4.957674761024261e-6	1.1462485956092299e-4	8.648938047249675e-5	ENSG00000012779/ENSG00000154229/ENSG00000105329/ENSG00000081189/ENSG00000154764/ENSG00000105971/ENSG00000105974/ENSG00000173482/ENSG00000099250/ENSG00000158125/ENSG00000124882/ENSG00000134250/ENSG00000109321/ENSG00000119138/ENSG00000118046/ENSG00000118017/ENSG00000118257/ENSG00000167984/ENSG00000157017/ENSG00000172817/ENSG00000107485/ENSG00000239697/ENSG00000166710/ENSG00000127152/ENSG00000259207…	41
M4	under	GOBP_REGULATION_OF_B_CELL_ACTIVATION	27/862	255/21339	0.10588235294117647	2.6211409853964787	5.343326291507144	5.173443711946058e-6	1.191002234801659e-4	8.986623479752696e-5	ENSG00000105329/ENSG00000081189/ENSG00000081237/ENSG00000101096/ENSG00000101017/ENSG00000163563/ENSG00000041880/ENSG00000173757/ENSG00000124762/ENSG00000153064/ENSG00000104432/ENSG00000104998/ENSG00000211772/ENSG00000147010/ENSG00000123338/ENSG00000010671/ENSG00000019582/ENSG00000152518/ENSG00000127666/ENSG00000235568/ENSG00000102524/ENSG00000175463/ENSG00000122122/ENSG00000136869/ENSG00000155307…	27
M4	under	KEGG_B_CELL_RECEPTOR_SIGNALING_PATHWAY	14/862	83/21339	0.1686746987951807	4.175579347552623	5.947282489245521	5.485784083211995e-6	1.256848264787567e-4	9.483460061439214e-5	ENSG00000105851/ENSG00000101096/ENSG00000138814/ENSG00000197943/ENSG00000109320/ENSG00000070190/ENSG00000128340/ENSG00000010671/ENSG00000166501/ENSG00000171608/ENSG00000131196/ENSG00000141506/ENSG00000141968/ENSG00000111679	14
M4	under	REACTOME_TCR_SIGNALING	22/862	184/21339	0.11956521739130435	2.959863310803995	5.478043829623742	5.506326290549557e-6	1.256848264787567e-4	9.483460061439214e-5	ENSG00000237541/ENSG00000081237/ENSG00000115085/ENSG00000100351/ENSG00000134242/ENSG00000232629/ENSG00000197943/ENSG00000109320/ENSG00000182866/ENSG00000113263/ENSG00000196126/ENSG00000231389/ENSG00000196735/ENSG00000010610/ENSG00000278030/ENSG00000072803/ENSG00000140992/ENSG00000223865/ENSG00000198502/ENSG00000198851/ENSG00000076641/ENSG00000204287	22
M4	under	GOBP_REACTIVE_OXYGEN_SPECIES_METABOLIC_PROCESS	27/862	256/21339	0.10546875	2.610902153422274	5.320105731329068	5.566211413019891e-6	1.2651338143829957e-4	9.5459780923557e-5	ENSG00000012779/ENSG00000120899/ENSG00000105329/ENSG00000164543/ENSG00000101144/ENSG00000163513/ENSG00000089041/ENSG00000124126/ENSG00000100365/ENSG00000124762/ENSG00000158125/ENSG00000197943/ENSG00000109572/ENSG00000128340/ENSG00000069974/ENSG00000114353/ENSG00000102575/ENSG00000136869/ENSG00000169896/ENSG00000165168/ENSG00000003402/ENSG00000116717/ENSG00000141968/ENSG00000067560/ENSG00000188906…	27
M4	under	REACTOME_SIGNALING_BY_ERYTHROPOIETIN	8/862	26/21339	0.3076923076923077	7.616990897733357	6.926634025182028	5.605876028773329e-6	1.2656887337862213e-4	9.550165197629459e-5	ENSG00000105851/ENSG00000173757/ENSG00000197943/ENSG00000126561/ENSG00000171608/ENSG00000096968/ENSG00000141506/ENSG00000141968	8
M4	under	GOBP_REGULATION_OF_PROTEIN_CONTAINING_COMPLEX_ASSEMBLY	39/862	446/21339	0.08744394618834081	2.1646941620800515	5.1000713157619995	5.615844866538416e-6	1.2656887337862213e-4	9.550165197629459e-5	ENSG00000120899/ENSG00000105329/ENSG00000095970/ENSG00000105976/ENSG00000148180/ENSG00000124225/ENSG00000197872/ENSG00000197948/ENSG00000197943/ENSG00000144118/ENSG00000134775/ENSG00000183853/ENSG00000128283/ENSG00000167895/ENSG00000167984/ENSG00000163171/ENSG00000147065/ENSG00000123338/ENSG00000172936/ENSG00000084112/ENSG00000127314/ENSG00000103490/ENSG00000127666/ENSG00000248905/ENSG00000067798…	39
M4	under	GOBP_LEUKOCYTE_AGGREGATION	6/862	13/21339	0.46153846153846156	11.425486346600035	7.714550401097431	5.742228604531956e-6	1.288757917770268e-4	9.724232100605757e-5	ENSG00000115085/ENSG00000101144/ENSG00000026508/ENSG00000128340/ENSG00000147065/ENSG00000072786	6
M4	under	GOBP_CD4_POSITIVE_ALPHA_BETA_T_CELL_DIFFERENTIATION	15/862	95/21339	0.15789473684210525	3.9087190133105385	5.82965359463426	5.95694023300772e-6	1.3313761420772255e-4	1.0045804910488896e-4	ENSG00000115604/ENSG00000197471/ENSG00000196126/ENSG00000123338/ENSG00000107485/ENSG00000020633/ENSG00000077238/ENSG00000122122/ENSG00000171522/ENSG00000180549/ENSG00000135046/ENSG00000150782/ENSG00000160712/ENSG00000204287/ENSG00000121594	15
M4	under	GOBP_NEGATIVE_REGULATION_OF_INTERLEUKIN_6_PRODUCTION	14/862	84/21339	0.16666666666666666	4.125870069605568	5.8894851849910275	6.341277378012759e-6	1.411394682807487e-4	1.0649579173819199e-4	ENSG00000066294/ENSG00000198053/ENSG00000163606/ENSG00000134242/ENSG00000153064/ENSG00000167984/ENSG00000104998/ENSG00000006210/ENSG00000123338/ENSG00000157017/ENSG00000142405/ENSG00000136869/ENSG00000135077/ENSG00000111679	14
M4	under	GOBP_INTERLEUKIN_12_PRODUCTION	15/862	96/21339	0.15625	3.8680031902552203	5.778360661375246	6.800055690956806e-6	1.5072520134831532e-4	1.1372863911147855e-4	ENSG00000164342/ENSG00000101017/ENSG00000197943/ENSG00000109320/ENSG00000128604/ENSG00000137462/ENSG00000172349/ENSG00000102575/ENSG00000234745/ENSG00000136869/ENSG00000161929/ENSG00000102245/ENSG00000126353/ENSG00000174600/ENSG00000101916	15
M4	under	GOBP_REGULATION_OF_PRODUCTION_OF_MOLECULAR_MEDIATOR_OF_IMMUNE_RESPONSE	27/862	259/21339	0.10424710424710425	2.580660043537074	5.251101066600929	6.913796803075035e-6	1.5261566276417486e-4	1.151550734581915e-4	ENSG00000105329/ENSG00000081237/ENSG00000164342/ENSG00000115604/ENSG00000101017/ENSG00000041880/ENSG00000134242/ENSG00000197943/ENSG00000157873/ENSG00000153283/ENSG00000104998/ENSG00000049245/ENSG00000107485/ENSG00000010671/ENSG00000166710/ENSG00000019582/ENSG00000152495/ENSG00000127666/ENSG00000077238/ENSG00000122122/ENSG00000136869/ENSG00000161929/ENSG00000204592/ENSG00000204642/ENSG00000121807…	27
M4	under	GOBP_REGULATION_OF_EXTRINSIC_APOPTOTIC_SIGNALING_PATHWAY	21/862	173/21339	0.12138728323699421	3.004968952429489	5.432611275161744	7.050957222687267e-6	1.5500546943645287e-4	1.169582852512189e-4	ENSG00000081237/ENSG00000115170/ENSG00000105974/ENSG00000056558/ENSG00000140464/ENSG00000090339/ENSG00000099250/ENSG00000167895/ENSG00000104432/ENSG00000006327/ENSG00000006210/ENSG00000162734/ENSG00000239697/ENSG00000083799/ENSG00000103490/ENSG00000121858/ENSG00000131981/ENSG00000003402/ENSG00000164850/ENSG00000091409/ENSG00000233276	21
M4	under	REACTOME_G_ALPHA_12_13_SIGNALLING_EVENTS	14/862	85/21339	0.16470588235294117	4.077330421727856	5.832578304755665	7.313029734560439e-6	1.6011057753543753e-4	1.2081030861175032e-4	ENSG00000129675/ENSG00000124126/ENSG00000163947/ENSG00000167083/ENSG00000186469/ENSG00000172380/ENSG00000010671/ENSG00000176533/ENSG00000146192/ENSG00000146535/ENSG00000156299/ENSG00000165801/ENSG00000141968/ENSG00000067560	14
M4	under	GOBP_MYELOID_DENDRITIC_CELL_ACTIVATION	9/862	35/21339	0.2571428571428571	6.365628107391448	6.518104771165615	7.522194204990792e-6	1.626977811111718e-4	1.2276246484800338e-4	ENSG00000163513/ENSG00000134250/ENSG00000134516/ENSG00000064201/ENSG00000103490/ENSG00000152495/ENSG00000116824/ENSG00000066336/ENSG00000135077	9
M4	under	GOBP_POSITIVE_REGULATION_OF_INTERLEUKIN_2_PRODUCTION	9/862	35/21339	0.2571428571428571	6.365628107391448	6.518104771165615	7.522194204990792e-6	1.626977811111718e-4	1.2276246484800338e-4	ENSG00000081237/ENSG00000173757/ENSG00000197943/ENSG00000010610/ENSG00000122122/ENSG00000121807/ENSG00000135046/ENSG00000198851/ENSG00000121594	9
M4	under	GOBP_REGULATION_OF_ANTIGEN_PROCESSING_AND_PRESENTATION	9/862	35/21339	0.2571428571428571	6.365628107391448	6.518104771165615	7.522194204990792e-6	1.626977811111718e-4	1.2276246484800338e-4	ENSG00000129226/ENSG00000095970/ENSG00000127951/ENSG00000241106/ENSG00000019582/ENSG00000103490/ENSG00000106100/ENSG00000126353/ENSG00000204252	9
M4	under	REACTOME_PURINERGIC_SIGNALING_IN_LEISHMANIASIS_INFECTION	8/862	27/21339	0.2962962962962963	7.334880123743232	6.757802614995768	7.685013490117467e-6	1.6555185687144617e-4	1.2491598761150562e-4	ENSG00000089041/ENSG00000109320/ENSG00000265972/ENSG00000137752/ENSG00000103490/ENSG00000171860/ENSG00000150782/ENSG00000135318	8
M4	under	REACTOME_INTERLEUKIN_4_AND_INTERLEUKIN_13_SIGNALING	17/862	122/21339	0.13934426229508196	3.4494979270472785	5.566885984065431	8.319811494475962e-6	1.781448844084543e-4	1.3441796784616878e-4	ENSG00000012779/ENSG00000105329/ENSG00000090339/ENSG00000026025/ENSG00000124491/ENSG00000148516/ENSG00000124762/ENSG00000162434/ENSG00000107485/ENSG00000077238/ENSG00000102962/ENSG00000169896/ENSG00000096968/ENSG00000135046/ENSG00000150782/ENSG00000160255/ENSG00000160712	17
M4	under	GOBP_NATURAL_KILLER_CELL_PROLIFERATION	7/862	20/21339	0.35	8.664327146171694	7.035629159784384	8.369222757444163e-6	1.781448844084543e-4	1.3441796784616878e-4	ENSG00000164136/ENSG00000173757/ENSG00000134242/ENSG00000204592/ENSG00000096968/ENSG00000102034/ENSG00000150782	7
M4	under	GOBP_RESPONSE_TO_MURAMYL_DIPEPTIDE	7/862	20/21339	0.35	8.664327146171694	7.035629159784384	8.369222757444163e-6	1.781448844084543e-4	1.3441796784616878e-4	ENSG00000026025/ENSG00000134242/ENSG00000128604/ENSG00000182195/ENSG00000106100/ENSG00000101384/ENSG00000091592	7
M4	under	GOBP_T_HELPER_1_TYPE_IMMUNE_RESPONSE	11/862	54/21339	0.2037037037037037	5.042730085073472	6.102841941374978	8.545596200427258e-6	1.8118015027309016e-4	1.3670820632678512e-4	ENSG00000115604/ENSG00000197471/ENSG00000104998/ENSG00000196126/ENSG00000077238/ENSG00000136869/ENSG00000121807/ENSG00000135077/ENSG00000135046/ENSG00000150782/ENSG00000121594	11
M4	under	GOBP_POSITIVE_REGULATION_OF_TYPE_I_INTERFERON_PRODUCTION	13/862	75/21339	0.17333333333333334	4.290904872389792	5.857614704077041	8.671171124423143e-6	1.8311874768269976e-4	1.3817096134855774e-4	ENSG00000164342/ENSG00000134242/ENSG00000197943/ENSG00000108771/ENSG00000128604/ENSG00000137462/ENSG00000196664/ENSG00000172936/ENSG00000181481/ENSG00000127666/ENSG00000136869/ENSG00000101916/ENSG00000184584	13
M4	under	GOBP_POSITIVE_REGULATION_OF_INTERLEUKIN_1_PRODUCTION	16/862	110/21339	0.14545454545454545	3.6007593334739503	5.610855225833097	8.73604351214271e-6	1.837652447024843e-4	1.3865877112152205e-4	ENSG00000091106/ENSG00000089041/ENSG00000163563/ENSG00000163565/ENSG00000137752/ENSG00000172349/ENSG00000172936/ENSG00000142405/ENSG00000103490/ENSG00000136869/ENSG00000106100/ENSG00000096968/ENSG00000091592/ENSG00000135077/ENSG00000101916/ENSG00000184988	16
M4	under	GOBP_POSITIVE_REGULATION_OF_LYMPHOCYTE_MEDIATED_IMMUNITY	25/862	233/21339	0.1072961373390558	2.6561395297889927	5.215179250090371	9.083647126634178e-6	1.9033079370025675e-4	1.4361275987626813e-4	ENSG00000105329/ENSG00000081237/ENSG00000095970/ENSG00000115604/ENSG00000101017/ENSG00000089041/ENSG00000173757/ENSG00000158485/ENSG00000158488/ENSG00000158481/ENSG00000158477/ENSG00000109943/ENSG00000153029/ENSG00000196126/ENSG00000172575/ENSG00000107485/ENSG00000010671/ENSG00000166710/ENSG00000234745/ENSG00000122122/ENSG00000204592/ENSG00000204642/ENSG00000141968/ENSG00000150782/ENSG00000204287	25
M4	under	GOBP_REGULATION_OF_ACTIN_FILAMENT_ORGANIZATION	29/862	294/21339	0.09863945578231292	2.441841469766561	5.107566569603149	9.41848727760314e-6	1.965788550858492e-4	1.483271905893265e-4	ENSG00000144824/ENSG00000120899/ENSG00000140030/ENSG00000105976/ENSG00000148180/ENSG00000099250/ENSG00000158195/ENSG00000197872/ENSG00000197948/ENSG00000134775/ENSG00000183853/ENSG00000128283/ENSG00000163171/ENSG00000006210/ENSG00000123338/ENSG00000196924/ENSG00000084112/ENSG00000171992/ENSG00000103490/ENSG00000248905/ENSG00000146376/ENSG00000171522/ENSG00000146904/ENSG00000145715/ENSG00000126353…	29
M4	under	GOBP_CELL_KILLING	34/862	374/21339	0.09090909090909091	2.2504745834212194	5.005650919134796	9.788614857719286e-6	2.0280857686507848e-4	1.5302778328157046e-4	ENSG00000168329/ENSG00000276231/ENSG00000168685/ENSG00000081237/ENSG00000089041/ENSG00000090339/ENSG00000090382/ENSG00000173757/ENSG00000158485/ENSG00000158488/ENSG00000158481/ENSG00000085063/ENSG00000158477/ENSG00000109943/ENSG00000035720/ENSG00000153029/ENSG00000143669/ENSG00000069974/ENSG00000196126/ENSG00000123338/ENSG00000172575/ENSG00000172936/ENSG00000181374/ENSG00000166710/ENSG00000234745…	34
M4	under	GOBP_LEUKOCYTE_ADHESION_TO_VASCULAR_ENDOTHELIAL_CELL	12/862	65/21339	0.18461538461538463	4.570194538640014	5.914544522422497	9.792584155118443e-6	2.0280857686507848e-4	1.5302778328157046e-4	ENSG00000134954/ENSG00000168329/ENSG00000012779/ENSG00000188404/ENSG00000138821/ENSG00000197471/ENSG00000110876/ENSG00000121807/ENSG00000180549/ENSG00000067560/ENSG00000160255/ENSG00000169403	12
M4	under	GOBP_CELLULAR_RESPONSE_TO_ABIOTIC_STIMULUS	32/862	342/21339	0.0935672514619883	2.3162779338136525	5.0347667206457585	9.907277285416567e-6	2.0439475138067103e-4	1.5422462009079634e-4	ENSG00000120889/ENSG00000154767/ENSG00000164171/ENSG00000164329/ENSG00000164342/ENSG00000101017/ENSG00000163565/ENSG00000026103/ENSG00000110108/ENSG00000124762/ENSG00000109320/ENSG00000118046/ENSG00000186280/ENSG00000186642/ENSG00000137752/ENSG00000196664/ENSG00000172936/ENSG00000107485/ENSG00000240583/ENSG00000175595/ENSG00000102921/ENSG00000122008/ENSG00000136869/ENSG00000171522/ENSG00000116717…	32
M4	under	GOBP_SMOOTH_MUSCLE_CELL_PROLIFERATION	22/862	191/21339	0.11518324607329843	2.8513866449630108	5.27322718748768	1.0081541338423827e-5	2.0719305647243452e-4	1.5633606148916963e-4	ENSG00000105329/ENSG00000081189/ENSG00000164136/ENSG00000164171/ENSG00000163513/ENSG00000197442/ENSG00000124762/ENSG00000065970/ENSG00000124882/ENSG00000114353/ENSG00000006210/ENSG00000172936/ENSG00000136869/ENSG00000146535/ENSG00000132170/ENSG00000096968/ENSG00000067560/ENSG00000164850/ENSG00000150782/ENSG00000160712/ENSG00000169403/ENSG00000204472	22
M4	under	GOBP_REGULATION_OF_NATURAL_KILLER_CELL_ACTIVATION	11/862	55/21339	0.2	4.951044083526682	6.019548502179662	1.0295556000886239e-5	2.1078382591127397e-4	1.590454512792591e-4	ENSG00000164136/ENSG00000173757/ENSG00000134242/ENSG00000167601/ENSG00000172575/ENSG00000127666/ENSG00000204592/ENSG00000204642/ENSG00000096968/ENSG00000135077/ENSG00000150782	11
M4	under	GOBP_I_KAPPAB_PHOSPHORYLATION	8/862	28/21339	0.2857142857142857	7.072920119323831	6.597387494668973	1.0379375452797636e-5	2.1169190086998678e-4	1.597306328437339e-4	ENSG00000168329/ENSG00000164342/ENSG00000198053/ENSG00000197943/ENSG00000137462/ENSG00000006210/ENSG00000196664/ENSG00000136869	8
M4	under	GOBP_POSITIVE_REGULATION_OF_LEUKOCYTE_CHEMOTAXIS	16/862	112/21339	0.14285714285714285	3.5364600596619153	5.521919265422406	1.1045604934389907e-5	2.2442660934874037e-4	1.6933951743512438e-4	ENSG00000168329/ENSG00000120899/ENSG00000177119/ENSG00000128340/ENSG00000123338/ENSG00000182578/ENSG00000019582/ENSG00000112486/ENSG00000171860/ENSG00000121807/ENSG00000126353/ENSG00000066336/ENSG00000174600/ENSG00000125735/ENSG00000160712/ENSG00000204472	16
M4	under	GOBP_PLATELET_ACTIVATION	19/862	151/21339	0.12582781456953643	3.114895284337979	5.350935099455431	1.1345181510359752e-5	2.2964359857196117e-4	1.7327595990996323e-4	ENSG00000154127/ENSG00000154229/ENSG00000105851/ENSG00000101017/ENSG00000197943/ENSG00000182866/ENSG00000167601/ENSG00000064201/ENSG00000196924/ENSG00000259207/ENSG00000137076/ENSG00000136869/ENSG00000096968/ENSG00000102245/ENSG00000141968/ENSG00000149781/ENSG00000111252/ENSG00000111679/ENSG00000169313	19
M4	under	GOBP_NEGATIVE_REGULATION_OF_PHOSPHORUS_METABOLIC_PROCESS	41/862	494/21339	0.08299595141700405	2.0545830710991293	4.865647509052117	1.152745444550987e-5	2.3219551158928044e-4	1.752014879039176e-4	ENSG00000154127/ENSG00000154237/ENSG00000105329/ENSG00000081237/ENSG00000164086/ENSG00000139318/ENSG00000105974/ENSG00000140575/ENSG00000198053/ENSG00000101144/ENSG00000187678/ENSG00000100100/ENSG00000124225/ENSG00000124762/ENSG00000158125/ENSG00000134242/ENSG00000183853/ENSG00000035720/ENSG00000114166/ENSG00000114353/ENSG00000123338/ENSG00000196396/ENSG00000107331/ENSG00000166068/ENSG00000142405…	41
M4	under	KEGG_INTESTINAL_IMMUNE_NETWORK_FOR_IGA_PRODUCTION	17/862	125/21339	0.136	3.3667099767981443	5.444852119532875	1.1563844532196833e-5	2.3219551158928044e-4	1.752014879039176e-4	ENSG00000105329/ENSG00000237541/ENSG00000164136/ENSG00000101017/ENSG00000242574/ENSG00000196126/ENSG00000231389/ENSG00000196735/ENSG00000241106/ENSG00000102524/ENSG00000102245/ENSG00000223865/ENSG00000198502/ENSG00000204252/ENSG00000204257/ENSG00000204287/ENSG00000121594	17
M4	under	GOBP_ENTRY_INTO_HOST	23/862	207/21339	0.1111111111111111	2.7505800464037122	5.192711193706092	1.1601118028696339e-5	2.3219551158928044e-4	1.752014879039176e-4	ENSG00000085832/ENSG00000164171/ENSG00000105971/ENSG00000105974/ENSG00000148180/ENSG00000090339/ENSG00000099250/ENSG00000110876/ENSG00000157873/ENSG00000104142/ENSG00000167601/ENSG00000196126/ENSG00000010610/ENSG00000019582/ENSG00000259207/ENSG00000260314/ENSG00000258659/ENSG00000146648/ENSG00000132274/ENSG00000179583/ENSG00000106785/ENSG00000125266/ENSG00000121594	23
M4	under	GOBP_POSITIVE_REGULATION_OF_REACTIVE_OXYGEN_SPECIES_METABOLIC_PROCESS	13/862	77/21339	0.16883116883116883	4.179452797782265	5.734466376887623	1.1682324018177563e-5	2.3295162094239574e-4	1.7577200489099092e-4	ENSG00000120899/ENSG00000105329/ENSG00000163513/ENSG00000124762/ENSG00000158125/ENSG00000197943/ENSG00000109572/ENSG00000069974/ENSG00000114353/ENSG00000136869/ENSG00000169896/ENSG00000116717/ENSG00000160255	13
M4	under	GOBP_POSITIVE_REGULATION_OF_VASCULATURE_DEVELOPMENT	22/862	193/21339	0.11398963730569948	2.821838596828679	5.216410523515781	1.1909337118134261e-5	2.36598830746934e-4	1.785239813615058e-4	ENSG00000120332/ENSG00000134954/ENSG00000168329/ENSG00000276231/ENSG00000154229/ENSG00000120899/ENSG00000164307/ENSG00000164342/ENSG00000101017/ENSG00000163513/ENSG00000173198/ENSG00000099250/ENSG00000162434/ENSG00000157017/ENSG00000240583/ENSG00000239697/ENSG00000166501/ENSG00000171608/ENSG00000146904/ENSG00000171860/ENSG00000165168/ENSG00000140992	22
M4	under	GOBP_CELL_JUNCTION_DISASSEMBLY	7/862	21/21339	0.3333333333333333	8.251740139211137	6.821438604509968	1.2116759109680894e-5	2.3894961714826583e-4	1.8029775068391268e-4	ENSG00000168329/ENSG00000144711/ENSG00000095970/ENSG00000173369/ENSG00000173372/ENSG00000006210/ENSG00000169896	7
M4	under	REACTOME_INFLAMMASOMES	7/862	21/21339	0.3333333333333333	8.251740139211137	6.821438604509968	1.2116759109680894e-5	2.3894961714826583e-4	1.8029775068391268e-4	ENSG00000091106/ENSG00000089041/ENSG00000109320/ENSG00000265972/ENSG00000137752/ENSG00000103490/ENSG00000091592	7
M4	under	GOBP_DENDRITIC_CELL_MIGRATION	9/862	37/21339	0.24324324324324326	6.021540101586505	6.272272676440006	1.2325405376374356e-5	2.3911589041505338e-4	1.8042321100629542e-4	ENSG00000012779/ENSG00000105851/ENSG00000177119/ENSG00000142405/ENSG00000112486/ENSG00000107099/ENSG00000121807/ENSG00000126353/ENSG00000066336	9
M4	under	GOBP_POSITIVE_REGULATION_OF_ALPHA_BETA_T_CELL_PROLIFERATION	9/862	37/21339	0.24324324324324326	6.021540101586505	6.272272676440006	1.2325405376374356e-5	2.3911589041505338e-4	1.8042321100629542e-4	ENSG00000081237/ENSG00000115085/ENSG00000163513/ENSG00000134242/ENSG00000204592/ENSG00000121807/ENSG00000096968/ENSG00000150782/ENSG00000198851	9
M4	under	GOBP_POSITIVE_REGULATION_OF_NATURAL_KILLER_CELL_ACTIVATION	9/862	37/21339	0.24324324324324326	6.021540101586505	6.272272676440006	1.2325405376374356e-5	2.3911589041505338e-4	1.8042321100629542e-4	ENSG00000164136/ENSG00000173757/ENSG00000167601/ENSG00000172575/ENSG00000127666/ENSG00000204592/ENSG00000204642/ENSG00000096968/ENSG00000150782	9
M4	under	GOBP_REGULATION_OF_LEUKOCYTE_DEGRANULATION	11/862	56/21339	0.19642857142857142	4.8626325820351335	5.938247761144338	1.234887834333731e-5	2.3911589041505338e-4	1.8042321100629542e-4	ENSG00000066294/ENSG00000128340/ENSG00000123338/ENSG00000077238/ENSG00000204642/ENSG00000121807/ENSG00000169896/ENSG00000066336/ENSG00000140992/ENSG00000160255/ENSG00000169403	11
M4	under	GOBP_REGULATION_OF_P38MAPK_CASCADE	11/862	56/21339	0.19642857142857142	4.8626325820351335	5.938247761144338	1.234887834333731e-5	2.3911589041505338e-4	1.8042321100629542e-4	ENSG00000095970/ENSG00000197442/ENSG00000158125/ENSG00000134242/ENSG00000172575/ENSG00000181826/ENSG00000083799/ENSG00000116717/ENSG00000066336/ENSG00000198909/ENSG00000198961	11
M4	under	GOBP_POSITIVE_REGULATION_OF_JNK_CASCADE	16/862	113/21339	0.1415929203539823	3.505163952939244	5.4782092756920795	1.239265800435959e-5	2.3911589041505338e-4	1.8042321100629542e-4	ENSG00000120899/ENSG00000154764/ENSG00000056558/ENSG00000164342/ENSG00000197442/ENSG00000172575/ENSG00000172936/ENSG00000156463/ENSG00000103490/ENSG00000136869/ENSG00000106100/ENSG00000116717/ENSG00000126353/ENSG00000101265/ENSG00000135090/ENSG00000198961	16
M4	under	GOBP_REGULATION_OF_REACTIVE_OXYGEN_SPECIES_METABOLIC_PROCESS	20/862	166/21339	0.12048192771084337	2.9825566768233025	5.261211734598158	1.2952855234600358e-5	2.4902908773618757e-4	1.8790314422576258e-4	ENSG00000012779/ENSG00000120899/ENSG00000105329/ENSG00000164543/ENSG00000101144/ENSG00000163513/ENSG00000124762/ENSG00000158125/ENSG00000197943/ENSG00000109572/ENSG00000128340/ENSG00000069974/ENSG00000114353/ENSG00000102575/ENSG00000136869/ENSG00000169896/ENSG00000003402/ENSG00000116717/ENSG00000067560/ENSG00000160255	20
M4	under	GOBP_POSITIVE_REGULATION_OF_ALPHA_BETA_T_CELL_DIFFERENTIATION	12/862	67/21339	0.1791044776119403	4.43377082106867	5.775663308803283	1.3538971557222997e-5	2.5936801226051487e-4	1.95704306907979e-4	ENSG00000115085/ENSG00000163513/ENSG00000196126/ENSG00000123338/ENSG00000020633/ENSG00000077238/ENSG00000122122/ENSG00000067560/ENSG00000135046/ENSG00000150782/ENSG00000204287/ENSG00000121594	12
M4	under	GOBP_DENDRITIC_CELL_ANTIGEN_PROCESSING_AND_PRESENTATION	8/862	29/21339	0.27586206896551724	6.829026322105768	6.444668954682335	1.3827895789434466e-5	2.639602598381725e-4	1.9916935497424807e-4	ENSG00000129226/ENSG00000127951/ENSG00000196126/ENSG00000019582/ENSG00000106100/ENSG00000126353/ENSG00000111729/ENSG00000204287	8
M4	under	GOBP_ANTIGEN_PROCESSING_AND_PRESENTATION_OF_EXOGENOUS_PEPTIDE_ANTIGEN_VIA_MHC_CLASS_II	16/862	114/21339	0.14035087719298245	3.4744169007204784	5.434990292080758	1.3883985735346056e-5	2.640911329233909e-4	1.992681043389533e-4	ENSG00000237541/ENSG00000232629/ENSG00000242574/ENSG00000163131/ENSG00000196126/ENSG00000196188/ENSG00000231389/ENSG00000196735/ENSG00000241106/ENSG00000166710/ENSG00000019582/ENSG00000223865/ENSG00000198502/ENSG00000204252/ENSG00000204257/ENSG00000204287	16
M4	under	GOBP_POSITIVE_REGULATION_OF_RESPONSE_TO_BIOTIC_STIMULUS	28/862	285/21339	0.09824561403508772	2.4320918305043353	4.99370992186665	1.4383293736706498e-5	2.7262186432400583e-4	2.0570490763487624e-4	ENSG00000154229/ENSG00000091106/ENSG00000163563/ENSG00000163565/ENSG00000124201/ENSG00000173757/ENSG00000124882/ENSG00000197943/ENSG00000120280/ENSG00000109943/ENSG00000108771/ENSG00000153029/ENSG00000137628/ENSG00000196126/ENSG00000172575/ENSG00000103490/ENSG00000151651/ENSG00000112799/ENSG00000136869/ENSG00000161929/ENSG00000204592/ENSG00000204642/ENSG00000141968/ENSG00000066336/ENSG00000101336…	28
M4	under	GOBP_POSITIVE_REGULATION_OF_ACTIN_FILAMENT_POLYMERIZATION	11/862	57/21339	0.19298245614035087	4.777323238490658	5.858854085501912	1.4748624821598095e-5	2.78562054729057e-4	2.1018703646791945e-4	ENSG00000120899/ENSG00000197948/ENSG00000183853/ENSG00000128283/ENSG00000163171/ENSG00000123338/ENSG00000103490/ENSG00000248905/ENSG00000126353/ENSG00000067560/ENSG00000101336	11
M4	under	GOBP_CELLULAR_RESPONSE_TO_EXTERNAL_STIMULUS	31/862	333/21339	0.09309309309309309	2.3045400388787862	4.922720432356489	1.5011316439182221e-5	2.8231258652068993e-4	2.1301697381609418e-4	ENSG00000120889/ENSG00000129226/ENSG00000081237/ENSG00000164136/ENSG00000164171/ENSG00000164342/ENSG00000101017/ENSG00000089041/ENSG00000163565/ENSG00000197442/ENSG00000197548/ENSG00000026103/ENSG00000124762/ENSG00000197769/ENSG00000109320/ENSG00000158445/ENSG00000144118/ENSG00000167601/ENSG00000186642/ENSG00000137752/ENSG00000196664/ENSG00000172936/ENSG00000240583/ENSG00000136869/ENSG00000171522…	31
M4	under	GOBP_POSITIVE_REGULATION_OF_CYTOSKELETON_ORGANIZATION	24/862	225/21339	0.10666666666666667	2.640556844547564	5.0756843573454375	1.5052460802557291e-5	2.8231258652068993e-4	2.1301697381609418e-4	ENSG00000120899/ENSG00000168944/ENSG00000140030/ENSG00000105976/ENSG00000089041/ENSG00000148180/ENSG00000099250/ENSG00000158195/ENSG00000197948/ENSG00000183853/ENSG00000035720/ENSG00000128283/ENSG00000163171/ENSG00000006210/ENSG00000123338/ENSG00000171992/ENSG00000103490/ENSG00000248905/ENSG00000067798/ENSG00000146904/ENSG00000126353/ENSG00000067560/ENSG00000101336/ENSG00000135723	24
M4	under	GOBP_REGULATION_OF_SYNCYTIUM_FORMATION_BY_PLASMA_MEMBRANE_FUSION	9/862	38/21339	0.23684210526315788	5.863078519965807	6.156025456895619	1.5575198615488567e-5	2.899514009501311e-4	2.1878078744323837e-4	ENSG00000095970/ENSG00000101096/ENSG00000110047/ENSG00000134072/ENSG00000143119/ENSG00000077238/ENSG00000024422/ENSG00000003402/ENSG00000125735	9
M4	under	GOBP_IMMUNOLOGICAL_SYNAPSE_FORMATION	6/862	15/21339	0.4	9.902088167053364	7.076206644824849	1.56219155247181e-5	2.899514009501311e-4	2.1878078744323837e-4	ENSG00000134516/ENSG00000147065/ENSG00000107099/ENSG00000131981/ENSG00000126353/ENSG00000135077	6
M4	under	GOBP_POSITIVE_THYMIC_T_CELL_SELECTION	6/862	15/21339	0.4	9.902088167053364	7.076206644824849	1.56219155247181e-5	2.899514009501311e-4	2.1878078744323837e-4	ENSG00000081237/ENSG00000115085/ENSG00000134516/ENSG00000118046/ENSG00000019582/ENSG00000198851	6
M4	under	GOBP_REGULATION_OF_T_CELL_MEDIATED_CYTOTOXICITY	15/862	103/21339	0.14563106796116504	3.6051291870339917	5.437619843596766	1.6323621391767078e-5	3.019307073980642e-4	2.278196887526113e-4	ENSG00000168685/ENSG00000081237/ENSG00000089041/ENSG00000158485/ENSG00000158488/ENSG00000158481/ENSG00000158477/ENSG00000153029/ENSG00000196126/ENSG00000123338/ENSG00000166710/ENSG00000234745/ENSG00000204592/ENSG00000204642/ENSG00000204287	15
M4	under	GOBP_POSITIVE_REGULATION_OF_INTERFERON_BETA_PRODUCTION	10/862	48/21339	0.20833333333333334	5.15733758700696	5.916095878150131	1.7784175391403415e-5	3.2669286575167094e-4	2.4650380093708046e-4	ENSG00000164342/ENSG00000108771/ENSG00000128604/ENSG00000137462/ENSG00000196664/ENSG00000181481/ENSG00000127666/ENSG00000136869/ENSG00000101916/ENSG00000184584	10
M4	under	GOBP_REGULATION_OF_T_CELL_RECEPTOR_SIGNALING_PATHWAY	10/862	48/21339	0.20833333333333334	5.15733758700696	5.916095878150131	1.7784175391403415e-5	3.2669286575167094e-4	2.4650380093708046e-4	ENSG00000124508/ENSG00000134242/ENSG00000182866/ENSG00000104783/ENSG00000171867/ENSG00000131981/ENSG00000126353/ENSG00000160185/ENSG00000135426/ENSG00000111679	10
M4	under	GOBP_LYMPHOCYTE_CHEMOTAXIS	13/862	80/21339	0.1625	4.022723317865429	5.55736980342034	1.792001007652654e-5	3.280646213327247e-4	2.4753884944941456e-4	ENSG00000120899/ENSG00000105851/ENSG00000006210/ENSG00000172817/ENSG00000181374/ENSG00000117115/ENSG00000274736/ENSG00000151651/ENSG00000102962/ENSG00000102970/ENSG00000171608/ENSG00000121807/ENSG00000125735	13
M4	under	GOBP_ACTIVATION_OF_CYSTEINE_TYPE_ENDOPEPTIDASE_ACTIVITY_INVOLVED_IN_APOPTOTIC_PROCESS	14/862	92/21339	0.15217391304347827	3.767098759205085	5.457165030424904	1.8669124861654863e-5	3.40616278088152e-4	2.570096136522125e-4	ENSG00000140464/ENSG00000091106/ENSG00000090432/ENSG00000158125/ENSG00000182866/ENSG00000137752/ENSG00000196954/ENSG00000142405/ENSG00000103490/ENSG00000132170/ENSG00000106100/ENSG00000096968/ENSG00000003402/ENSG00000091592	14
M4	under	GOBP_POSITIVE_REGULATION_OF_T_CELL_MIGRATION	9/862	39/21339	0.23076923076923078	5.712743173300018	6.04384889701088	1.952676167485897e-5	3.550561004201475e-4	2.6790507989235584e-4	ENSG00000197471/ENSG00000157873/ENSG00000103490/ENSG00000151651/ENSG00000107099/ENSG00000121807/ENSG00000067560/ENSG00000125735/ENSG00000204472	9
M4	under	KEGG_ALLOGRAFT_REJECTION	19/862	157/21339	0.12101910828025478	2.9958547002231515	5.149826392512965	1.9868046791139533e-5	3.5947157983839045e-4	2.712367487889264e-4	ENSG00000237541/ENSG00000101017/ENSG00000026103/ENSG00000242574/ENSG00000196126/ENSG00000231389/ENSG00000196735/ENSG00000241106/ENSG00000234745/ENSG00000204525/ENSG00000204592/ENSG00000204642/ENSG00000102245/ENSG00000223865/ENSG00000198502/ENSG00000204252/ENSG00000204257/ENSG00000204287/ENSG00000121594	19
M4	under	GOBP_NEGATIVE_REGULATION_OF_LEUKOCYTE_CELL_CELL_ADHESION	21/862	185/21339	0.11351351351351352	2.8100520474070363	5.073153468341549	1.990362774272967e-5	3.5947157983839045e-4	2.712367487889264e-4	ENSG00000197471/ENSG00000124508/ENSG00000197646/ENSG00000134242/ENSG00000109943/ENSG00000157873/ENSG00000163154/ENSG00000127951/ENSG00000196126/ENSG00000123338/ENSG00000019582/ENSG00000020633/ENSG00000077238/ENSG00000171867/ENSG00000131981/ENSG00000135077/ENSG00000135046/ENSG00000076641/ENSG00000111679/ENSG00000121210/ENSG00000121594	21
M4	under	GOBP_POSITIVE_REGULATION_OF_GTPASE_ACTIVITY	30/862	322/21339	0.09316770186335403	2.306386995431684	4.84631618838301	2.0197149557858407e-5	3.635486920414513e-4	2.7431310508642024e-4	ENSG00000158987/ENSG00000144711/ENSG00000120899/ENSG00000140030/ENSG00000105971/ENSG00000101017/ENSG00000124126/ENSG00000089639/ENSG00000109756/ENSG00000167202/ENSG00000163219/ENSG00000006210/ENSG00000172575/ENSG00000181374/ENSG00000274736/ENSG00000175463/ENSG00000102962/ENSG00000102970/ENSG00000107099/ENSG00000146904/ENSG00000156299/ENSG00000047365/ENSG00000145715/ENSG00000180448/ENSG00000126353…	30
M4	under	GOBP_RESPONSE_TO_TRANSFORMING_GROWTH_FACTOR_BETA	27/862	275/21339	0.09818181818181818	2.4305125500949165	4.8987459712153445	2.0582029140548126e-5	3.692374726083617e-4	2.786055343967877e-4	ENSG00000168329/ENSG00000105329/ENSG00000081189/ENSG00000154764/ENSG00000115170/ENSG00000178951/ENSG00000105971/ENSG00000105974/ENSG00000140464/ENSG00000163513/ENSG00000124225/ENSG00000148516/ENSG00000110031/ENSG00000118046/ENSG00000005884/ENSG00000113580/ENSG00000186642/ENSG00000166068/ENSG00000020633/ENSG00000152518/ENSG00000077943/ENSG00000132170/ENSG00000003402/ENSG00000066336/ENSG00000140992…	27
M4	under	GOBP_NEGATIVE_REGULATION_OF_LOCOMOTION	37/862	438/21339	0.08447488584474885	2.0911944188411784	4.734269556077419	2.0821007901464235e-5	3.722796212781805e-4	2.809009662495789e-4	ENSG00000120332/ENSG00000168329/ENSG00000144724/ENSG00000144824/ENSG00000105329/ENSG00000081189/ENSG00000163485/ENSG00000163606/ENSG00000271447/ENSG00000163686/ENSG00000173482/ENSG00000100599/ENSG00000075223/ENSG00000099250/ENSG00000035720/ENSG00000104998/ENSG00000006210/ENSG00000157017/ENSG00000107485/ENSG00000117115/ENSG00000166068/ENSG00000019582/ENSG00000067798/ENSG00000136141/ENSG00000171444…	37
M4	under	GOBP_INOSITOL_LIPID_MEDIATED_SIGNALING	22/862	200/21339	0.11	2.7230742459396753	5.023126240044582	2.090692512545638e-5	3.725739082157742e-4	2.8112301838566103e-4	ENSG00000095970/ENSG00000105851/ENSG00000100100/ENSG00000124508/ENSG00000167984/ENSG00000172575/ENSG00000182578/ENSG00000107485/ENSG00000185483/ENSG00000122025/ENSG00000146648/ENSG00000171608/ENSG00000096968/ENSG00000141506/ENSG00000126264/ENSG00000164850/ENSG00000101445/ENSG00000149527/ENSG00000150782/ENSG00000111679/ENSG00000145431/ENSG00000169403	22
M4	under	GOBP_MONOCYTE_CHEMOTAXIS	14/862	93/21339	0.15053763440860216	3.726592320934062	5.406552395187001	2.1172213077833833e-5	3.760521554619228e-4	2.837475053477556e-4	ENSG00000168329/ENSG00000177119/ENSG00000006210/ENSG00000181374/ENSG00000274736/ENSG00000102962/ENSG00000102970/ENSG00000121807/ENSG00000131981/ENSG00000165457/ENSG00000151490/ENSG00000135046/ENSG00000160712/ENSG00000204472	14
M4	under	GOBP_REGULATION_OF_PHOSPHOLIPASE_ACTIVITY	12/862	70/21339	0.17142857142857143	4.243752071594299	5.577254468236263	2.149421891015459e-5	3.794518013016273e-4	2.8631268417221177e-4	ENSG00000060558/ENSG00000113263/ENSG00000172575/ENSG00000265190/ENSG00000264230/ENSG00000151617/ENSG00000146648/ENSG00000140992/ENSG00000135046/ENSG00000091831/ENSG00000169313/ENSG00000169403	12
M4	under	GOBP_POSITIVE_REGULATION_OF_LYMPHOCYTE_MIGRATION	10/862	49/21339	0.20408163265306123	5.052085799517022	5.826210412872507	2.154222065929207e-5	3.794518013016273e-4	2.8631268417221177e-4	ENSG00000120899/ENSG00000197471/ENSG00000157873/ENSG00000103490/ENSG00000151651/ENSG00000107099/ENSG00000121807/ENSG00000067560/ENSG00000125735/ENSG00000204472	10
M4	under	GOBP_PROTEIN_AUTOPHOSPHORYLATION	25/862	245/21339	0.10204081632653061	2.526042899758511	4.92910009094615	2.1575838813757703e-5	3.794518013016273e-4	2.8631268417221177e-4	ENSG00000119408/ENSG00000120899/ENSG00000081237/ENSG00000115085/ENSG00000105974/ENSG00000114738/ENSG00000118046/ENSG00000113263/ENSG00000182578/ENSG00000142405/ENSG00000010671/ENSG00000152495/ENSG00000122025/ENSG00000146648/ENSG00000146904/ENSG00000072786/ENSG00000096968/ENSG00000101265/ENSG00000101336/ENSG00000188906/ENSG00000140992/ENSG00000135090/ENSG00000198909/ENSG00000013364/ENSG00000145431	25
M4	under	GOBP_CELLULAR_RESPONSE_TO_STEROID_HORMONE_STIMULUS	24/862	230/21339	0.10434782608695652	2.5831534348834864	4.9527957548011745	2.169449046609526e-5	3.802916564056699e-4	2.869463909258214e-4	ENSG00000178175/ENSG00000144747/ENSG00000105409/ENSG00000115170/ENSG00000178951/ENSG00000101144/ENSG00000124225/ENSG00000119138/ENSG00000109775/ENSG00000104142/ENSG00000113580/ENSG00000172817/ENSG00000117115/ENSG00000240583/ENSG00000152518/ENSG00000122025/ENSG00000073282/ENSG00000096968/ENSG00000003402/ENSG00000067560/ENSG00000164850/ENSG00000135046/ENSG00000091831/ENSG00000160310	24
M4	under	GOBP_MICROGLIAL_CELL_MIGRATION	5/862	10/21339	0.5	12.377610208816705	7.383514413699598	2.2616806076468596e-5	3.9516790812435683e-4	2.9817116188589663e-4	ENSG00000168329/ENSG00000095970/ENSG00000035720/ENSG00000006210/ENSG00000169313	5
M4	under	GOBP_POSITIVE_REGULATION_OF_T_CELL_MEDIATED_CYTOTOXICITY	13/862	82/21339	0.15853658536585366	3.924608114990663	5.444035440645943	2.3549637847384022e-5	4.1013070588755813e-4	3.0946123555431154e-4	ENSG00000081237/ENSG00000089041/ENSG00000158485/ENSG00000158488/ENSG00000158481/ENSG00000158477/ENSG00000153029/ENSG00000196126/ENSG00000166710/ENSG00000234745/ENSG00000204592/ENSG00000204642/ENSG00000204287	13
M4	under	GOBP_CELLULAR_RESPONSE_TO_DSRNA	8/862	31/21339	0.25806451612903225	6.388443978744106	6.159850870764336	2.3655053804348072e-5	4.1063336118615876e-4	3.0984051056964177e-4	ENSG00000105974/ENSG00000164342/ENSG00000089041/ENSG00000090432/ENSG00000158270/ENSG00000109320/ENSG00000144118/ENSG00000184584	8
M4	under	GOBP_REGULATION_OF_LIPASE_ACTIVITY	14/862	94/21339	0.14893617021276595	3.6869477217751885	5.356635546795761	2.3965911532440933e-5	4.146875789032683e-4	3.128995919940081e-4	ENSG00000060558/ENSG00000113263/ENSG00000172575/ENSG00000265190/ENSG00000264230/ENSG00000151617/ENSG00000048052/ENSG00000146648/ENSG00000067560/ENSG00000140992/ENSG00000135046/ENSG00000091831/ENSG00000169313/ENSG00000169403	14
M4	under	GOBP_ENDOTHELIAL_CELL_MIGRATION	29/862	309/21339	0.09385113268608414	2.3233054760885725	4.807475019322388	2.4113797433328162e-5	4.1503920973626316e-4	3.1316491256248906e-4	ENSG00000134954/ENSG00000154229/ENSG00000120899/ENSG00000105329/ENSG00000081189/ENSG00000154764/ENSG00000105851/ENSG00000105976/ENSG00000101017/ENSG00000173482/ENSG00000110031/ENSG00000099250/ENSG00000061273/ENSG00000118257/ENSG00000107485/ENSG00000166068/ENSG00000239697/ENSG00000259207/ENSG00000126561/ENSG00000048052/ENSG00000171608/ENSG00000132170/ENSG00000116717/ENSG00000067560/ENSG00000125266…	29
M4	under	REACTOME_CASPASE_ACTIVATION_VIA_DEATH_RECEPTORS_IN_THE_PRESENCE_OF_LIGAND	6/862	16/21339	0.375	9.283207656612529	6.800356961615734	2.414098311665065e-5	4.1503920973626316e-4	3.1316491256248906e-4	ENSG00000120889/ENSG00000026103/ENSG00000127666/ENSG00000136869/ENSG00000121858/ENSG00000003402	6
M4	under	GOBP_REGULATION_OF_CELLULAR_COMPONENT_SIZE	33/862	375/21339	0.088	2.17845939675174	4.7237891600374216	2.554631448969662e-5	4.377969039064941e-4	3.3033657041494366e-4	ENSG00000168685/ENSG00000120899/ENSG00000130558/ENSG00000154764/ENSG00000089041/ENSG00000187688/ENSG00000148180/ENSG00000100599/ENSG00000075223/ENSG00000099250/ENSG00000197872/ENSG00000197948/ENSG00000109572/ENSG00000134775/ENSG00000183853/ENSG00000177119/ENSG00000128283/ENSG00000104783/ENSG00000163171/ENSG00000147065/ENSG00000123338/ENSG00000084112/ENSG00000240583/ENSG00000103490/ENSG00000127603…	33
M4	under	REACTOME_GPVI_MEDIATED_ACTIVATION_CASCADE	10/862	50/21339	0.2	4.951044083526682	5.738740273154044	2.596159540103742e-5	4.4103906253837303e-4	3.3278291837592603e-4	ENSG00000276231/ENSG00000105851/ENSG00000197943/ENSG00000182866/ENSG00000128340/ENSG00000141506/ENSG00000141968/ENSG00000067560/ENSG00000140992/ENSG00000111679	10
M4	under	REACTOME_INTERLEUKIN_3_INTERLEUKIN_5_AND_GM_CSF_SIGNALING	10/862	50/21339	0.2	4.951044083526682	5.738740273154044	2.596159540103742e-5	4.4103906253837303e-4	3.3278291837592603e-4	ENSG00000100368/ENSG00000173757/ENSG00000162434/ENSG00000126561/ENSG00000185291/ENSG00000171608/ENSG00000096968/ENSG00000141968/ENSG00000101336/ENSG00000111679	10
M4	under	GOBP_PHOSPHATIDYLINOSITOL_3_KINASE_SIGNALING	19/862	160/21339	0.11875	2.9396824245939674	5.052836202883065	2.5982166995176337e-5	4.4103906253837303e-4	3.3278291837592603e-4	ENSG00000095970/ENSG00000105851/ENSG00000100100/ENSG00000124508/ENSG00000167984/ENSG00000172575/ENSG00000107485/ENSG00000185483/ENSG00000122025/ENSG00000146648/ENSG00000171608/ENSG00000096968/ENSG00000141506/ENSG00000126264/ENSG00000164850/ENSG00000101445/ENSG00000150782/ENSG00000111679/ENSG00000145431	19
M4	under	GOBP_POSITIVE_REGULATION_OF_INTERLEUKIN_1_BETA_PRODUCTION	14/862	95/21339	0.14736842105263157	3.6481377457565025	5.30739671243312	2.7078573238515928e-5	4.567593297213819e-4	3.4464453526015804e-4	ENSG00000091106/ENSG00000089041/ENSG00000163563/ENSG00000163565/ENSG00000137752/ENSG00000172936/ENSG00000142405/ENSG00000103490/ENSG00000136869/ENSG00000106100/ENSG00000096968/ENSG00000091592/ENSG00000101916/ENSG00000184988	14
M4	under	GOBP_POSITIVE_REGULATION_OF_PHAGOCYTOSIS	14/862	95/21339	0.14736842105263157	3.6481377457565025	5.30739671243312	2.7078573238515928e-5	4.567593297213819e-4	3.4464453526015804e-4	ENSG00000168461/ENSG00000081237/ENSG00000095970/ENSG00000164136/ENSG00000164171/ENSG00000198053/ENSG00000197943/ENSG00000134516/ENSG00000035720/ENSG00000177119/ENSG00000069974/ENSG00000123338/ENSG00000103490/ENSG00000186074	14
M4	under	KEGG_PANCREATIC_CANCER	12/862	72/21339	0.16666666666666666	4.125870069605568	5.451065216467276	2.8825570208093835e-5	4.8470331848343365e-4	3.657294751695126e-4	ENSG00000105329/ENSG00000129675/ENSG00000105851/ENSG00000163513/ENSG00000109320/ENSG00000144118/ENSG00000128340/ENSG00000162434/ENSG00000146648/ENSG00000171608/ENSG00000141506/ENSG00000160271	12
M4	under	KEGG_AXON_GUIDANCE	17/862	134/21339	0.12686567164179105	3.1405876649236415	5.099922804877416	2.909801733198196e-5	4.877555155273476e-4	3.68032488952206e-4	ENSG00000105976/ENSG00000101096/ENSG00000138835/ENSG00000138814/ENSG00000173210/ENSG00000075223/ENSG00000099250/ENSG00000128340/ENSG00000114353/ENSG00000074527/ENSG00000136040/ENSG00000146904/ENSG00000131196/ENSG00000106123/ENSG00000145715/ENSG00000067560/ENSG00000125266	17
M4	under	GOBP_LEUKOCYTE_APOPTOTIC_PROCESS	16/862	121/21339	0.1322314049586777	3.2734175758854094	5.145374608367425	2.9607877543720995e-5	4.947559350296555e-4	3.7331460618333245e-4	ENSG00000168685/ENSG00000081189/ENSG00000089041/ENSG00000026103/ENSG00000109756/ENSG00000241839/ENSG00000167601/ENSG00000010671/ENSG00000019582/ENSG00000151651/ENSG00000171115/ENSG00000107099/ENSG00000171608/ENSG00000131981/ENSG00000126353/ENSG00000135046	16
M4	under	GOBP_POSITIVE_REGULATION_OF_SYNCYTIUM_FORMATION_BY_PLASMA_MEMBRANE_FUSION	8/862	32/21339	0.25	6.1888051044083525	6.026685352319997	3.042930384489591e-5	5.042056286018825e-4	3.804448059135441e-4	ENSG00000095970/ENSG00000101096/ENSG00000110047/ENSG00000134072/ENSG00000143119/ENSG00000077238/ENSG00000024422/ENSG00000125735	8
M4	under	GOBP_REGULATION_OF_T_HELPER_1_TYPE_IMMUNE_RESPONSE	8/862	32/21339	0.25	6.1888051044083525	6.026685352319997	3.042930384489591e-5	5.042056286018825e-4	3.804448059135441e-4	ENSG00000115604/ENSG00000104998/ENSG00000077238/ENSG00000121807/ENSG00000135077/ENSG00000135046/ENSG00000150782/ENSG00000121594	8
M4	under	GOBP_REGULATION_OF_LEUKOCYTE_APOPTOTIC_PROCESS	14/862	96/21339	0.14583333333333334	3.6101363109048723	5.258818759688222	3.0540759161269976e-5	5.042056286018825e-4	3.804448059135441e-4	ENSG00000168685/ENSG00000081189/ENSG00000089041/ENSG00000109756/ENSG00000167601/ENSG00000010671/ENSG00000019582/ENSG00000151651/ENSG00000171115/ENSG00000107099/ENSG00000171608/ENSG00000131981/ENSG00000126353/ENSG00000135046	14
M4	under	REACTOME_DISEASES_OF_SIGNAL_TRANSDUCTION_BY_GROWTH_FACTOR_RECEPTORS_AND_SECOND_MESSENGERS	38/862	463/21339	0.08207343412526998	2.031745952203174	4.605077551368165	3.0549371606191614e-5	5.042056286018825e-4	3.804448059135441e-4	ENSG00000105329/ENSG00000164086/ENSG00000139318/ENSG00000105976/ENSG00000140575/ENSG00000163513/ENSG00000090554/ENSG00000197548/ENSG00000173757/ENSG00000124762/ENSG00000124882/ENSG00000109321/ENSG00000061273/ENSG00000110841/ENSG00000110934/ENSG00000182866/ENSG00000128340/ENSG00000055147/ENSG00000114166/ENSG00000147065/ENSG00000166068/ENSG00000127314/ENSG00000259207/ENSG00000137076/ENSG00000126561…	38
M4	under	GOBP_REGULATION_OF_ALPHA_BETA_T_CELL_DIFFERENTIATION	13/862	84/21339	0.15476190476190477	3.8311650646337423	5.334228337433289	3.066942383080543e-5	5.046343234001236e-4	3.8076827455423587e-4	ENSG00000115085/ENSG00000163513/ENSG00000196126/ENSG00000123338/ENSG00000107485/ENSG00000020633/ENSG00000077238/ENSG00000122122/ENSG00000067560/ENSG00000135046/ENSG00000150782/ENSG00000204287/ENSG00000121594	13
M4	under	GOBP_POSITIVE_REGULATION_OF_NIK_NF_KAPPAB_SIGNALING	13/862	85/21339	0.15294117647058825	3.786092534461581	5.280584352205588	3.488655054262743e-5	5.705227350934559e-4	4.3048391154172795e-4	ENSG00000095970/ENSG00000164342/ENSG00000115604/ENSG00000137462/ENSG00000196664/ENSG00000142405/ENSG00000136869/ENSG00000146648/ENSG00000106100/ENSG00000067560/ENSG00000135077/ENSG00000125735/ENSG00000150782	13
M4	under	REACTOME_INTEGRIN_CELL_SURFACE_INTERACTIONS	13/862	85/21339	0.15294117647058825	3.786092534461581	5.280584352205588	3.488655054262743e-5	5.705227350934559e-4	4.3048391154172795e-4	ENSG00000164171/ENSG00000213949/ENSG00000090339/ENSG00000041982/ENSG00000026508/ENSG00000005884/ENSG00000108622/ENSG00000259207/ENSG00000077943/ENSG00000171812/ENSG00000169896/ENSG00000091409/ENSG00000160255	13
M4	under	GOBP_NEGATIVE_REGULATION_OF_PHOSPHORYLATION	35/862	415/21339	0.08433734939759036	2.0877896737763115	4.591387501290894	3.57324888479635e-5	5.825807604269795e-4	4.395822096318018e-4	ENSG00000154127/ENSG00000154237/ENSG00000105329/ENSG00000081237/ENSG00000164086/ENSG00000139318/ENSG00000105974/ENSG00000198053/ENSG00000101144/ENSG00000187678/ENSG00000100100/ENSG00000124225/ENSG00000124762/ENSG00000158125/ENSG00000134242/ENSG00000183853/ENSG00000035720/ENSG00000114166/ENSG00000196396/ENSG00000166068/ENSG00000142405/ENSG00000103490/ENSG00000132170/ENSG00000146904/ENSG00000171867…	35
M4	under	REACTOME_G_ALPHA_Q_SIGNALLING_EVENTS	23/862	223/21339	0.1031390134529148	2.5532290116841634	4.783870578511739	3.842400836890899e-5	6.245647905782661e-4	4.71260963886619e-4	ENSG00000154229/ENSG00000140030/ENSG00000163686/ENSG00000138835/ENSG00000173198/ENSG00000167083/ENSG00000060558/ENSG00000186188/ENSG00000186469/ENSG00000172380/ENSG00000172575/ENSG00000196639/ENSG00000157017/ENSG00000010671/ENSG00000127074/ENSG00000274736/ENSG00000176533/ENSG00000151617/ENSG00000146648/ENSG00000150681/ENSG00000135046/ENSG00000184574/ENSG00000169403	23
M4	under	KEGG_APOPTOSIS	14/862	98/21339	0.14285714285714285	3.5364600596619153	5.163579995814488	3.864772821220892e-5	6.263033659525336e-4	4.725727936903905e-4	ENSG00000120889/ENSG00000105851/ENSG00000138814/ENSG00000100368/ENSG00000026103/ENSG00000134070/ENSG00000109320/ENSG00000172936/ENSG00000185291/ENSG00000171608/ENSG00000121858/ENSG00000023445/ENSG00000003402/ENSG00000141506	14
M4	under	GOBP_REGULATION_OF_DENDRITIC_CELL_ANTIGEN_PROCESSING_AND_PRESENTATION	5/862	11/21339	0.45454545454545453	11.252372917106095	6.978193282865745	4.0082799366433926e-5	6.476028186793723e-4	4.886441457322082e-4	ENSG00000129226/ENSG00000127951/ENSG00000019582/ENSG00000106100/ENSG00000126353	5
M4	under	GOBP_REGULATION_OF_ENDOTHELIAL_CELL_MIGRATION	25/862	255/21339	0.09803921568627451	2.4269823938856283	4.7033741120930905	4.216756562166821e-5	6.792397056895744e-4	5.125155360054188e-4	ENSG00000134954/ENSG00000154229/ENSG00000120899/ENSG00000105329/ENSG00000081189/ENSG00000154764/ENSG00000105851/ENSG00000105976/ENSG00000101017/ENSG00000173482/ENSG00000099250/ENSG00000061273/ENSG00000118257/ENSG00000107485/ENSG00000166068/ENSG00000259207/ENSG00000126561/ENSG00000048052/ENSG00000171608/ENSG00000132170/ENSG00000116717/ENSG00000067560/ENSG00000140992/ENSG00000135046/ENSG00000198909	25
M4	under	KEGG_AUTOIMMUNE_THYROID_DISEASE	19/862	166/21339	0.1144578313253012	2.8334288429821375	4.865463598601605	4.345975224504525e-5	6.961982290173675e-4	5.253114703425917e-4	ENSG00000237541/ENSG00000101017/ENSG00000026103/ENSG00000242574/ENSG00000196126/ENSG00000231389/ENSG00000196735/ENSG00000241106/ENSG00000234745/ENSG00000204525/ENSG00000204592/ENSG00000204642/ENSG00000102245/ENSG00000223865/ENSG00000198502/ENSG00000204252/ENSG00000204257/ENSG00000204287/ENSG00000121594	19
M4	under	GOBP_REGULATION_OF_T_CELL_DIFFERENTIATION_IN_THYMUS	7/862	25/21339	0.28	6.931461716937356	6.088307491762564	4.347994159597654e-5	6.961982290173675e-4	5.253114703425917e-4	ENSG00000168685/ENSG00000148516/ENSG00000172575/ENSG00000152495/ENSG00000151651/ENSG00000135426/ENSG00000121210	7
M4	under	GOBP_INTERLEUKIN_8_PRODUCTION	16/862	125/21339	0.128	3.1686682134570767	4.989237310175266	4.438663646006074e-5	7.064982729132516e-4	5.330832959204545e-4	ENSG00000105383/ENSG00000081237/ENSG00000164342/ENSG00000134242/ENSG00000137462/ENSG00000137802/ENSG00000196664/ENSG00000172936/ENSG00000019582/ENSG00000103490/ENSG00000136869/ENSG00000106100/ENSG00000116824/ENSG00000135046/ENSG00000101916/ENSG00000169129	16
M4	under	GOBP_REGULATION_OF_PHAGOCYTOSIS	16/862	125/21339	0.128	3.1686682134570767	4.989237310175266	4.438663646006074e-5	7.064982729132516e-4	5.330832959204545e-4	ENSG00000168461/ENSG00000081237/ENSG00000095970/ENSG00000164136/ENSG00000164171/ENSG00000198053/ENSG00000197943/ENSG00000134516/ENSG00000035720/ENSG00000177119/ENSG00000069974/ENSG00000137462/ENSG00000123338/ENSG00000103490/ENSG00000186074/ENSG00000101336	16
M4	under	GOBP_POSITIVE_REGULATION_OF_SMOOTH_MUSCLE_CELL_PROLIFERATION	15/862	112/21339	0.13392857142857142	3.3154313059330462	5.040735684873367	4.4804631517916445e-5	7.110415487044491e-4	5.365113926701611e-4	ENSG00000105329/ENSG00000164171/ENSG00000163513/ENSG00000197442/ENSG00000065970/ENSG00000124882/ENSG00000114353/ENSG00000006210/ENSG00000172936/ENSG00000136869/ENSG00000096968/ENSG00000150782/ENSG00000160712/ENSG00000169403/ENSG00000204472	15
M4	under	GOBP_CELL_MATRIX_ADHESION	26/862	272/21339	0.09558823529411764	2.3663078340384875	4.652956431898959	4.593785323978722e-5	7.248796466206959e-4	5.469528319903793e-4	ENSG00000120332/ENSG00000144824/ENSG00000120899/ENSG00000164171/ENSG00000213949/ENSG00000099250/ENSG00000026508/ENSG00000153283/ENSG00000005884/ENSG00000006210/ENSG00000259207/ENSG00000127603/ENSG00000248905/ENSG00000077943/ENSG00000146904/ENSG00000156299/ENSG00000145715/ENSG00000169896/ENSG00000126353/ENSG00000067560/ENSG00000091409/ENSG00000101384/ENSG00000149781/ENSG00000160255/ENSG00000198851…	26
M4	under	REACTOME_REGULATED_NECROSIS	11/862	64/21339	0.171875	4.254803509280743	5.350289738488922	4.594688289542069e-5	7.248796466206959e-4	5.469528319903793e-4	ENSG00000168310/ENSG00000120889/ENSG00000105928/ENSG00000026103/ENSG00000137752/ENSG00000196954/ENSG00000073282/ENSG00000121858/ENSG00000023445/ENSG00000003402/ENSG00000150782	11
M4	under	GOBP_POSITIVE_REGULATION_OF_SUPRAMOLECULAR_FIBER_ORGANIZATION	22/862	211/21339	0.10426540284360189	2.581113029326706	4.7355701485273185	4.768917711521689e-5	7.501605455895114e-4	5.660283562525357e-4	ENSG00000120899/ENSG00000140030/ENSG00000105976/ENSG00000148180/ENSG00000099250/ENSG00000158195/ENSG00000197948/ENSG00000183853/ENSG00000128283/ENSG00000163171/ENSG00000006210/ENSG00000123338/ENSG00000171992/ENSG00000103490/ENSG00000248905/ENSG00000067798/ENSG00000146904/ENSG00000126353/ENSG00000067560/ENSG00000101336/ENSG00000233276/ENSG00000135723	22
M4	under	GOBP_INTRACELLULAR_RECEPTOR_SIGNALING_PATHWAY	28/862	305/21339	0.09180327868852459	2.272610398995854	4.592844859546224	4.904705234785766e-5	7.692642947190307e-4	5.804429556094574e-4	ENSG00000178175/ENSG00000144747/ENSG00000178951/ENSG00000140464/ENSG00000124225/ENSG00000134242/ENSG00000110446/ENSG00000109775/ENSG00000108771/ENSG00000104142/ENSG00000113580/ENSG00000137628/ENSG00000172817/ENSG00000181481/ENSG00000117115/ENSG00000083799/ENSG00000136869/ENSG00000073282/ENSG00000132170/ENSG00000073331/ENSG00000023445/ENSG00000057019/ENSG00000106546/ENSG00000096968/ENSG00000067560…	28
M4	under	GOBP_DENDRITIC_CELL_CYTOKINE_PRODUCTION	6/862	18/21339	0.3333333333333333	8.251740139211137	6.314980643604349	5.220818367259555e-5	8.164568432064214e-4	6.160517606909003e-4	ENSG00000164342/ENSG00000197943/ENSG00000152495/ENSG00000127666/ENSG00000136869/ENSG00000161929	6
M4	under	GOBP_REGULATION_OF_VASCULATURE_DEVELOPMENT	33/862	389/21339	0.08483290488431877	2.100057259079441	4.492575675901075	5.28067297438115e-5	8.234165649587352e-4	6.213031697214052e-4	ENSG00000120332/ENSG00000134954/ENSG00000168329/ENSG00000276231/ENSG00000012779/ENSG00000154229/ENSG00000120899/ENSG00000164307/ENSG00000164342/ENSG00000140464/ENSG00000101017/ENSG00000163513/ENSG00000173198/ENSG00000173482/ENSG00000099250/ENSG00000065970/ENSG00000167768/ENSG00000162434/ENSG00000157017/ENSG00000166068/ENSG00000240583/ENSG00000239697/ENSG00000166501/ENSG00000171608/ENSG00000132170…	33
M4	under	GOBP_ANTIGEN_PROCESSING_AND_PRESENTATION_OF_ENDOGENOUS_ANTIGEN	14/862	101/21339	0.13861386138613863	3.4314166915531463	5.025283826495743	5.433450384226931e-5	8.399168953881321e-4	6.337533778341709e-4	ENSG00000164307/ENSG00000164308/ENSG00000158485/ENSG00000158488/ENSG00000158481/ENSG00000158477/ENSG00000196126/ENSG00000166710/ENSG00000019582/ENSG00000234745/ENSG00000204525/ENSG00000204592/ENSG00000204642/ENSG00000204287	14
M4	under	KEGG_FC_GAMMA_R_MEDIATED_PHAGOCYTOSIS	14/862	101/21339	0.13861386138613863	3.4314166915531463	5.025283826495743	5.433450384226931e-5	8.399168953881321e-4	6.337533778341709e-4	ENSG00000154229/ENSG00000081237/ENSG00000105851/ENSG00000148180/ENSG00000158195/ENSG00000197943/ENSG00000134516/ENSG00000143226/ENSG00000128340/ENSG00000166501/ENSG00000171608/ENSG00000141506/ENSG00000141968/ENSG00000101336	14
M4	under	GOBP_POSITIVE_REGULATION_OF_PEPTIDASE_ACTIVITY	23/862	228/21339	0.10087719298245613	2.4972371473928443	4.663381414026636	5.4334668661387367e-5	8.399168953881321e-4	6.337533778341709e-4	ENSG00000144746/ENSG00000105974/ENSG00000140464/ENSG00000091106/ENSG00000163565/ENSG00000148180/ENSG00000090432/ENSG00000197442/ENSG00000026103/ENSG00000158125/ENSG00000182866/ENSG00000137752/ENSG00000196954/ENSG00000142405/ENSG00000103490/ENSG00000132170/ENSG00000106100/ENSG00000121858/ENSG00000096968/ENSG00000003402/ENSG00000067560/ENSG00000164850/ENSG00000091592	23
M4	under	REACTOME_SIGNALING_BY_SCF_KIT	9/862	44/21339	0.20454545454545456	5.063567812697744	5.535952445791197	5.450511404139357e-5	8.40130550913894e-4	6.339145901063469e-4	ENSG00000154229/ENSG00000100351/ENSG00000173757/ENSG00000182866/ENSG00000126561/ENSG00000096968/ENSG00000141968/ENSG00000111252/ENSG00000111679	9
M4	under	REACTOME_TNF_RECEPTOR_SUPERFAMILY_TNFSF_MEMBERS_MEDIATING_NON_CANONICAL_NF_KB_PATHWAY	7/862	26/21339	0.2692307692307692	6.6648670355166875	5.9299553774183105	5.7433544699682945e-5	8.827321884501413e-4	6.660593556636432e-4	ENSG00000101017/ENSG00000006327/ENSG00000239697/ENSG00000102524/ENSG00000023445/ENSG00000102245/ENSG00000125735	7
M4	under	GOBP_MORPHOGENESIS_OF_AN_EPITHELIAL_SHEET	11/862	66/21339	0.16666666666666666	4.125870069605568	5.218261549442402	6.166729124178021e-5	9.424027071820771e-4	7.110833253100761e-4	ENSG00000144824/ENSG00000154764/ENSG00000101144/ENSG00000134250/ENSG00000026508/ENSG00000120149/ENSG00000196924/ENSG00000136167/ENSG00000136827/ENSG00000067560/ENSG00000101384	11
M4	under	GOBP_P38MAPK_CASCADE	11/862	66/21339	0.16666666666666666	4.125870069605568	5.218261549442402	6.166729124178021e-5	9.424027071820771e-4	7.110833253100761e-4	ENSG00000095970/ENSG00000197442/ENSG00000158125/ENSG00000134242/ENSG00000172575/ENSG00000181826/ENSG00000083799/ENSG00000116717/ENSG00000066336/ENSG00000198909/ENSG00000198961	11
M4	under	GOBP_REGULATION_OF_APOPTOTIC_SIGNALING_PATHWAY	34/862	410/21339	0.08292682926829269	2.052871937072039	4.4166253702034135	6.428405323174831e-5	9.796013111792554e-4	7.391512699643309e-4	ENSG00000168329/ENSG00000081237/ENSG00000115170/ENSG00000095970/ENSG00000105928/ENSG00000105974/ENSG00000056558/ENSG00000140464/ENSG00000090339/ENSG00000148411/ENSG00000026103/ENSG00000099250/ENSG00000026508/ENSG00000182866/ENSG00000167895/ENSG00000104432/ENSG00000114353/ENSG00000006327/ENSG00000006210/ENSG00000162734/ENSG00000196396/ENSG00000239697/ENSG00000083799/ENSG00000019582/ENSG00000103490…	34
M4	under	GOBP_PROTEIN_POLYMERIZATION	28/862	310/21339	0.09032258064516129	2.2359553925604367	4.497505015069418	6.524912012224322e-5	9.86426920699178e-4	7.443014855544447e-4	ENSG00000120899/ENSG00000129680/ENSG00000105976/ENSG00000148180/ENSG00000124126/ENSG00000007237/ENSG00000197872/ENSG00000197948/ENSG00000134775/ENSG00000183853/ENSG00000128283/ENSG00000163171/ENSG00000123338/ENSG00000084112/ENSG00000181481/ENSG00000152229/ENSG00000103490/ENSG00000248905/ENSG00000067798/ENSG00000146376/ENSG00000145715/ENSG00000131504/ENSG00000096968/ENSG00000126353/ENSG00000067560…	28
M4	under	REACTOME_CONSTITUTIVE_SIGNALING_BY_ABERRANT_PI3K_IN_CANCER	12/862	78/21339	0.15384615384615385	3.8084954488666787	5.098313125403907	6.528366085909922e-5	9.86426920699178e-4	7.443014855544447e-4	ENSG00000105976/ENSG00000090554/ENSG00000124882/ENSG00000109321/ENSG00000182866/ENSG00000128340/ENSG00000122025/ENSG00000146648/ENSG00000171608/ENSG00000141968/ENSG00000091831/ENSG00000121594	12
M4	under	REACTOME_EXTRA_NUCLEAR_ESTROGEN_SIGNALING	12/862	78/21339	0.15384615384615385	3.8084954488666787	5.098313125403907	6.528366085909922e-5	9.86426920699178e-4	7.443014855544447e-4	ENSG00000105971/ENSG00000105974/ENSG00000124882/ENSG00000109321/ENSG00000167083/ENSG00000114353/ENSG00000186469/ENSG00000172380/ENSG00000176533/ENSG00000146648/ENSG00000140992/ENSG00000091831	12
M4	under	GOBP_CELLULAR_RESPONSE_TO_OXIDISED_LOW_DENSITY_LIPOPROTEIN_PARTICLE_STIMULUS	5/862	12/21339	0.4166666666666667	10.31467517401392	6.622024394284885	6.642650472376206e-5	9.980721886225761e-4	7.530883404477815e-4	ENSG00000129226/ENSG00000095970/ENSG00000172936/ENSG00000127666/ENSG00000136869	5
M4	under	REACTOME_INTERLEUKIN_2_SIGNALING	5/862	12/21339	0.4166666666666667	10.31467517401392	6.622024394284885	6.642650472376206e-5	9.980721886225761e-4	7.530883404477815e-4	ENSG00000120899/ENSG00000173757/ENSG00000182866/ENSG00000162434/ENSG00000126561	5
M4	under	GOBP_B_CELL_RECEPTOR_SIGNALING_PATHWAY	20/862	186/21339	0.10752688172043011	2.661851657810044	4.670464391013941	6.747735852034054e-5	0.0010082182234276	7.607439595508302e-4	ENSG00000081189/ENSG00000081237/ENSG00000101096/ENSG00000163563/ENSG00000110031/ENSG00000134242/ENSG00000197943/ENSG00000182866/ENSG00000035720/ENSG00000153064/ENSG00000113263/ENSG00000211772/ENSG00000123338/ENSG00000010671/ENSG00000166501/ENSG00000235568/ENSG00000171608/ENSG00000140931/ENSG00000111679/ENSG00000086730	20
M4	under	KEGG_TOLL_LIKE_RECEPTOR_SIGNALING_PATHWAY	15/862	116/21339	0.12931034482758622	3.2011060884870792	4.8771252156751475	6.765752207909874e-5	0.0010082182234276	7.607439595508302e-4	ENSG00000105851/ENSG00000164342/ENSG00000101017/ENSG00000109320/ENSG00000128604/ENSG00000137462/ENSG00000196664/ENSG00000172936/ENSG00000127666/ENSG00000136869/ENSG00000171608/ENSG00000141506/ENSG00000159110/ENSG00000101916/ENSG00000121594	15
M4	under	GOBP_CELLULAR_RESPONSE_TO_PEPTIDE	33/862	394/21339	0.08375634517766498	2.073406786248484	4.412346279216966	6.766565257903355e-5	0.0010082182234276	7.607439595508302e-4	ENSG00000168461/ENSG00000105409/ENSG00000095970/ENSG00000105971/ENSG00000105974/ENSG00000090339/ENSG00000026025/ENSG00000197535/ENSG00000173757/ENSG00000134242/ENSG00000109320/ENSG00000114166/ENSG00000114353/ENSG00000196396/ENSG00000157017/ENSG00000182195/ENSG00000196954/ENSG00000166501/ENSG00000126561/ENSG00000151617/ENSG00000136869/ENSG00000048052/ENSG00000132170/ENSG00000171867/ENSG00000106100…	33
M4	under	GOBP_MEMBRANE_INVAGINATION	21/862	201/21339	0.1044776119402985	2.5863663122900578	4.636250400041396	6.824743095451395e-5	0.0010140698604986505	7.651592710893895e-4	ENSG00000168461/ENSG00000095970/ENSG00000164171/ENSG00000148180/ENSG00000197943/ENSG00000109572/ENSG00000110934/ENSG00000035720/ENSG00000177119/ENSG00000128340/ENSG00000163219/ENSG00000211772/ENSG00000123338/ENSG00000157107/ENSG00000171044/ENSG00000038945/ENSG00000169896/ENSG00000165029/ENSG00000067560/ENSG00000160255/ENSG00000204472	21
M4	under	GOBP_EPITHELIAL_CELL_DEVELOPMENT	23/862	232/21339	0.09913793103448276	2.4541813345067602	4.569267947775518	7.106293210375032e-5	0.0010529877563660683	7.94524495315266e-4	ENSG00000158987/ENSG00000154764/ENSG00000105976/ENSG00000140575/ENSG00000090339/ENSG00000026025/ENSG00000134250/ENSG00000109756/ENSG00000143382/ENSG00000186642/ENSG00000147065/ENSG00000172936/ENSG00000127152/ENSG00000127314/ENSG00000151617/ENSG00000073282/ENSG00000106392/ENSG00000140992/ENSG00000101384/ENSG00000101445/ENSG00000233276/ENSG00000091831/ENSG00000101842	23
M4	under	GOBP_MACROPHAGE_DIFFERENTIATION	10/862	56/21339	0.17857142857142858	4.420575074577394	5.2586472689393835	7.22946580344437e-5	0.001068288004674259	8.0606918991572e-4	ENSG00000154229/ENSG00000105329/ENSG00000130584/ENSG00000164136/ENSG00000137462/ENSG00000196126/ENSG00000182578/ENSG00000010610/ENSG00000066336/ENSG00000160219	10
M4	under	GOBP_MACROPHAGE_ACTIVATION_INVOLVED_IN_IMMUNE_RESPONSE	6/862	19/21339	0.3157894736842105	7.817438026621077	6.099605146394659	7.370287841788161e-5	0.0010831294242014163	8.172676784910015e-4	ENSG00000168329/ENSG00000095970/ENSG00000197943/ENSG00000127666/ENSG00000135077/ENSG00000198829	6
M4	under	GOBP_REGULATION_OF_GLIAL_CELL_MIGRATION	6/862	19/21339	0.3157894736842105	7.817438026621077	6.099605146394659	7.370287841788161e-5	0.0010831294242014163	8.172676784910015e-4	ENSG00000168329/ENSG00000095970/ENSG00000035720/ENSG00000006210/ENSG00000121807/ENSG00000169313	6
M4	under	REACTOME_INTEGRIN_SIGNALING	7/862	27/21339	0.25925925925925924	6.4180201082753285	5.779732171816976	7.484553062303074e-5	0.001096916465196549	8.276705931709899e-4	ENSG00000196396/ENSG00000172575/ENSG00000127314/ENSG00000259207/ENSG00000137076/ENSG00000077420/ENSG00000140992	7
M4	under	GOBP_REGULATION_OF_MACROPHAGE_ACTIVATION	11/862	68/21339	0.16176470588235295	4.004520949911288	5.091351279059673	8.178884672053635e-5	0.0011954097378990653	9.019879983951305e-4	ENSG00000081237/ENSG00000095970/ENSG00000066294/ENSG00000035720/ENSG00000006210/ENSG00000019582/ENSG00000077238/ENSG00000136869/ENSG00000188906/ENSG00000135077/ENSG00000198961	11
M4	under	GOBP_NEGATIVE_REGULATION_OF_ERK1_AND_ERK2_CASCADE	12/862	80/21339	0.15	3.7132830626450115	4.988454375349	8.41157575829287e-5	0.0012260785969424716	9.251289699838697e-4	ENSG00000081237/ENSG00000139318/ENSG00000198053/ENSG00000187678/ENSG00000124508/ENSG00000196396/ENSG00000166068/ENSG00000142405/ENSG00000175463/ENSG00000136869/ENSG00000145901/ENSG00000164850	12
M4	under	GOBP_NEGATIVE_REGULATION_OF_IMMUNE_EFFECTOR_PROCESS	21/862	204/21339	0.10294117647058823	2.54833151357991	4.559059224860163	8.452503436591806e-5	0.0012287053776118822	9.271109888374125e-4	ENSG00000168329/ENSG00000168685/ENSG00000105329/ENSG00000081237/ENSG00000066294/ENSG00000041880/ENSG00000085063/ENSG00000153283/ENSG00000127951/ENSG00000123338/ENSG00000077238/ENSG00000234745/ENSG00000204592/ENSG00000204642/ENSG00000121807/ENSG00000106546/ENSG00000131981/ENSG00000066336/ENSG00000135077/ENSG00000135046/ENSG00000111679	21
M4	under	GOBP_REGULATION_OF_PATTERN_RECOGNITION_RECEPTOR_SIGNALING_PATHWAY	17/862	146/21339	0.11643835616438356	2.8824571719162186	4.682767939210761	8.717589091643922e-5	0.0012638148077723783	9.536025620873649e-4	ENSG00000276600/ENSG00000095970/ENSG00000164164/ENSG00000105974/ENSG00000164342/ENSG00000134242/ENSG00000110446/ENSG00000120280/ENSG00000108771/ENSG00000137462/ENSG00000137628/ENSG00000186074/ENSG00000136869/ENSG00000023445/ENSG00000140992/ENSG00000091831/ENSG00000198961	17
M4	under	GOBP_B_CELL_MEDIATED_IMMUNITY	33/862	400/21339	0.0825	2.0423056844547562	4.317620396510407	9.042686876054138e-5	0.0013072630280606312	9.863861106976582e-4	ENSG00000105329/ENSG00000237541/ENSG00000081237/ENSG00000095970/ENSG00000101017/ENSG00000100368/ENSG00000173369/ENSG00000173372/ENSG00000041880/ENSG00000232629/ENSG00000242574/ENSG00000104998/ENSG00000211772/ENSG00000196126/ENSG00000231389/ENSG00000196735/ENSG00000241106/ENSG00000172936/ENSG00000010671/ENSG00000166710/ENSG00000019582/ENSG00000077238/ENSG00000175857/ENSG00000112486/ENSG00000204592…	33
M4	under	GOBP_BIOLOGICAL_PROCESS_INVOLVED_IN_SYMBIOTIC_INTERACTION	31/862	366/21339	0.08469945355191257	2.096753641930699	4.342268485248212	9.066029948518919e-5	0.0013072630280606312	9.863861106976582e-4	ENSG00000168329/ENSG00000085832/ENSG00000164171/ENSG00000105971/ENSG00000105974/ENSG00000148180/ENSG00000090339/ENSG00000197548/ENSG00000099250/ENSG00000110876/ENSG00000157873/ENSG00000104142/ENSG00000167601/ENSG00000153922/ENSG00000196126/ENSG00000172936/ENSG00000182578/ENSG00000010610/ENSG00000019582/ENSG00000259207/ENSG00000260314/ENSG00000258659/ENSG00000146648/ENSG00000132274/ENSG00000179583…	31
M4	under	GOBP_BONE_REMODELING	13/862	93/21339	0.13978494623655913	3.460407155153057	4.8787345639083135	9.108377652492803e-5	0.001309848196460359	9.883367313061895e-4	ENSG00000154127/ENSG00000154237/ENSG00000154229/ENSG00000120899/ENSG00000105329/ENSG00000089041/ENSG00000134250/ENSG00000104432/ENSG00000182578/ENSG00000259207/ENSG00000102575/ENSG00000151651/ENSG00000101265	13
M4	under	GOBP_NEGATIVE_REGULATION_OF_TUMOR_NECROSIS_FACTOR_SUPERFAMILY_CYTOKINE_PRODUCTION	14/862	106/21339	0.1320754716981132	3.2695574136496957	4.806021945964013	9.294403216478574e-5	0.0013294714360850952	0.0010031433085574768	ENSG00000105383/ENSG00000095970/ENSG00000198053/ENSG00000134242/ENSG00000167601/ENSG00000167984/ENSG00000104998/ENSG00000006210/ENSG00000157017/ENSG00000102575/ENSG00000136869/ENSG00000135077/ENSG00000111679/ENSG00000111729	14
M4	under	REACTOME_PI3K_AKT_SIGNALING_IN_CANCER	14/862	106/21339	0.1320754716981132	3.2695574136496957	4.806021945964013	9.294403216478574e-5	0.0013294714360850952	0.0010031433085574768	ENSG00000105976/ENSG00000090554/ENSG00000124762/ENSG00000124882/ENSG00000109321/ENSG00000182866/ENSG00000128340/ENSG00000122025/ENSG00000146648/ENSG00000171608/ENSG00000141968/ENSG00000140992/ENSG00000091831/ENSG00000121594	14
M4	under	GOBP_CELLULAR_RESPONSE_TO_LIPOPROTEIN_PARTICLE_STIMULUS	8/862	37/21339	0.21621621621621623	5.3524800902991165	5.436567545583701	9.33875781862233e-5	0.0013322632164651643	0.001005249826780595	ENSG00000129226/ENSG00000095970/ENSG00000172936/ENSG00000127666/ENSG00000136869/ENSG00000132170/ENSG00000165029/ENSG00000160255	8
M4	under	GOBP_LYMPHOCYTE_HOMEOSTASIS	11/862	69/21339	0.15942028985507245	3.946484414405326	5.029702197740919	9.379552115678101e-5	0.0013345336219760568	0.0010069629452682477	ENSG00000081189/ENSG00000089041/ENSG00000026103/ENSG00000173757/ENSG00000123338/ENSG00000019582/ENSG00000137078/ENSG00000102524/ENSG00000175857/ENSG00000125735/ENSG00000135905	11
M4	under	GOBP_POSITIVE_REGULATION_OF_PROTEIN_KINASE_B_SIGNALING	16/862	133/21339	0.12030075187969924	2.9780716291889817	4.6950019736502036	9.447619172079309e-5	0.001340662149180778	0.0010115871823070158	ENSG00000168329/ENSG00000105329/ENSG00000164078/ENSG00000105851/ENSG00000105976/ENSG00000167601/ENSG00000006210/ENSG00000107485/ENSG00000151651/ENSG00000146648/ENSG00000171608/ENSG00000141506/ENSG00000126353/ENSG00000233276/ENSG00000150782/ENSG00000169313	16
M4	under	GOBP_POSITIVE_REGULATION_OF_MACROPHAGE_MIGRATION	7/862	28/21339	0.25	6.1888051044083525	5.63691885213035	9.633424901310838e-5	0.0013562648601215573	0.0010233600979566283	ENSG00000168329/ENSG00000095970/ENSG00000006210/ENSG00000182578/ENSG00000171860/ENSG00000174600/ENSG00000169313	7
M4	under	GOBP_REGULATION_OF_MYOBLAST_FUSION	7/862	28/21339	0.25	6.1888051044083525	5.63691885213035	9.633424901310838e-5	0.0013562648601215573	0.0010233600979566283	ENSG00000101096/ENSG00000110047/ENSG00000143119/ENSG00000077238/ENSG00000024422/ENSG00000003402/ENSG00000125735	7
M4	under	REACTOME_SYNDECAN_INTERACTIONS	7/862	28/21339	0.25	6.1888051044083525	5.63691885213035	9.633424901310838e-5	0.0013562648601215573	0.0010233600979566283	ENSG00000154229/ENSG00000105329/ENSG00000164171/ENSG00000041982/ENSG00000162512/ENSG00000259207/ENSG00000091409	7
M4	under	GOBP_CALCIUM_ION_TRANSPORT	37/862	472/21339	0.07838983050847458	1.9405575327382123	4.239588255597029	1.006089214650026e-4	0.0014127388867494082	0.0010659721769989943	ENSG00000144681/ENSG00000154127/ENSG00000120899/ENSG00000105383/ENSG00000081237/ENSG00000105851/ENSG00000105974/ENSG00000140464/ENSG00000066294/ENSG00000089041/ENSG00000187688/ENSG00000138814/ENSG00000173198/ENSG00000197943/ENSG00000124942/ENSG00000182718/ENSG00000182866/ENSG00000177119/ENSG00000104783/ENSG00000114353/ENSG00000006210/ENSG00000172349/ENSG00000231991/ENSG00000010610/ENSG00000166501…	37
M4	under	GOBP_REGULATION_OF_EXOCYTOSIS	22/862	222/21339	0.0990990990990991	2.453220041387095	4.465695215027455	1.0182745131697267e-4	0.001426116054475826	0.0010760658246908338	ENSG00000154764/ENSG00000066294/ENSG00000173227/ENSG00000158445/ENSG00000104142/ENSG00000128340/ENSG00000069974/ENSG00000114353/ENSG00000123338/ENSG00000117016/ENSG00000166501/ENSG00000127314/ENSG00000077238/ENSG00000204642/ENSG00000121807/ENSG00000169896/ENSG00000066336/ENSG00000188906/ENSG00000140992/ENSG00000135046/ENSG00000160255/ENSG00000169403	22
M4	under	GOBP_CD4_POSITIVE_ALPHA_BETA_T_CELL_ACTIVATION	16/862	134/21339	0.11940298507462686	2.95584721404578	4.659781037336702	1.0334102892605548e-4	0.0014435449978108374	0.001089216711131259	ENSG00000115604/ENSG00000163513/ENSG00000197471/ENSG00000196126/ENSG00000123338/ENSG00000107485/ENSG00000020633/ENSG00000077238/ENSG00000122122/ENSG00000171522/ENSG00000180549/ENSG00000135046/ENSG00000150782/ENSG00000160712/ENSG00000204287/ENSG00000121594	16
M4	under	GOBP_INOSITOL_TRISPHOSPHATE_METABOLIC_PROCESS	5/862	13/21339	0.38461538461538464	9.521238622166697	6.305463615318182	1.043541772982811e-4	0.001450144577792694	0.0010941963777253633	ENSG00000120899/ENSG00000197943/ENSG00000196639/ENSG00000164850/ENSG00000169403	5
M4	under	GOBP_POSITIVE_REGULATION_OF_GLIAL_CELL_MIGRATION	5/862	13/21339	0.38461538461538464	9.521238622166697	6.305463615318182	1.043541772982811e-4	0.001450144577792694	0.0010941963777253633	ENSG00000168329/ENSG00000095970/ENSG00000006210/ENSG00000121807/ENSG00000169313	5
M4	under	GOBP_BIOLOGICAL_PROCESS_INVOLVED_IN_INTERACTION_WITH_HOST	24/862	254/21339	0.09448818897637795	2.3390759449732355	4.404864843434294	1.063330054341759e-4	0.0014738249125295078	0.001112064207519125	ENSG00000085832/ENSG00000164171/ENSG00000105971/ENSG00000105974/ENSG00000148180/ENSG00000090339/ENSG00000197548/ENSG00000099250/ENSG00000110876/ENSG00000157873/ENSG00000104142/ENSG00000167601/ENSG00000196126/ENSG00000010610/ENSG00000019582/ENSG00000259207/ENSG00000260314/ENSG00000258659/ENSG00000146648/ENSG00000132274/ENSG00000179583/ENSG00000106785/ENSG00000125266/ENSG00000121594	24
M4	under	GOBP_NEGATIVE_REGULATION_OF_EPITHELIAL_CELL_PROLIFERATION	19/862	178/21339	0.10674157303370786	2.6424111681743527	4.5146191584472035	1.1212729646034274e-4	0.001550130974776491	0.0011696404093597878	ENSG00000012779/ENSG00000105329/ENSG00000081189/ENSG00000105971/ENSG00000105974/ENSG00000173482/ENSG00000158125/ENSG00000124882/ENSG00000119138/ENSG00000118046/ENSG00000118017/ENSG00000167984/ENSG00000157017/ENSG00000107485/ENSG00000166710/ENSG00000020633/ENSG00000171444/ENSG00000132170/ENSG00000125266	19
M4	under	KEGG_ACUTE_MYELOID_LEUKEMIA	10/862	59/21339	0.1694915254237288	4.195800070785324	5.043326898794654	1.1435564422946575e-4	0.0015768732021770033	0.0011898185686978644	ENSG00000105851/ENSG00000140464/ENSG00000173757/ENSG00000109320/ENSG00000133101/ENSG00000126561/ENSG00000122025/ENSG00000171608/ENSG00000141506/ENSG00000066336	10
M4	under	GOBP_ENDOTHELIUM_DEVELOPMENT	18/862	164/21339	0.10975609756097561	2.7170363873012278	4.5288406129064	1.1801161822255903e-4	0.0016231136413995043	0.0012247089664392426	ENSG00000158987/ENSG00000115170/ENSG00000105976/ENSG00000090339/ENSG00000148516/ENSG00000099250/ENSG00000065970/ENSG00000158125/ENSG00000109756/ENSG00000186642/ENSG00000147065/ENSG00000172936/ENSG00000127314/ENSG00000151617/ENSG00000067560/ENSG00000101384/ENSG00000101445/ENSG00000233276	18
M4	under	GOBP_POSITIVE_REGULATION_OF_MYELOID_CELL_DIFFERENTIATION	15/862	122/21339	0.12295081967213115	3.043674641512305	4.6445859750283445	1.209372808209109e-4	0.0016590986555584809	0.0012518612054284626	ENSG00000134954/ENSG00000276600/ENSG00000154229/ENSG00000105329/ENSG00000095970/ENSG00000173757/ENSG00000134250/ENSG00000196126/ENSG00000123338/ENSG00000010610/ENSG00000019582/ENSG00000185862/ENSG00000263961/ENSG00000101384/ENSG00000170271	15
M4	under	GOBP_POSITIVE_REGULATION_OF_DEPHOSPHORYLATION	11/862	71/21339	0.15492957746478872	3.835315839351655	4.909809204733114	1.2237273977232303e-4	0.0016731622262758925	0.0012624727736627824	ENSG00000105329/ENSG00000105383/ENSG00000081189/ENSG00000081237/ENSG00000164171/ENSG00000213949/ENSG00000163485/ENSG00000146535/ENSG00000205423/ENSG00000096968/ENSG00000101445	11
M4	under	GOBP_PODOSOME_ASSEMBLY	7/862	29/21339	0.2413793103448276	5.9753980318425475	5.500883245526273	1.2258627049336796e-4	0.0016731622262758925	0.0012624727736627824	ENSG00000148180/ENSG00000110934/ENSG00000147065/ENSG00000136167/ENSG00000067560/ENSG00000042493/ENSG00000101336	7
M4	under	GOBP_POSITIVE_REGULATION_OF_FIBROBLAST_PROLIFERATION	9/862	49/21339	0.1836734693877551	4.546877219565321	5.099806374355363	1.318452549520921e-4	0.0017890077615066312	0.0013498832063646524	ENSG00000140464/ENSG00000124762/ENSG00000124882/ENSG00000197956/ENSG00000240583/ENSG00000019582/ENSG00000146648/ENSG00000091831/ENSG00000145431	9
M4	under	GOBP_REGULATION_OF_METAL_ION_TRANSPORT	35/862	443/21339	0.07900677200902935	1.9558300555692312	4.171077786033701	1.319271850441959e-4	0.0017890077615066312	0.0013498832063646524	ENSG00000144681/ENSG00000154127/ENSG00000120899/ENSG00000105383/ENSG00000095970/ENSG00000105851/ENSG00000105974/ENSG00000140464/ENSG00000066294/ENSG00000089041/ENSG00000163485/ENSG00000187688/ENSG00000089327/ENSG00000173221/ENSG00000197943/ENSG00000124942/ENSG00000177119/ENSG00000104783/ENSG00000114353/ENSG00000006210/ENSG00000172349/ENSG00000196924/ENSG00000010610/ENSG00000166710/ENSG00000136867…	35
M4	under	GOBP_POSITIVE_REGULATION_OF_EXTRINSIC_APOPTOTIC_SIGNALING_PATHWAY	10/862	60/21339	0.16666666666666666	4.125870069605568	4.974715664281773	1.323207717088779e-4	0.0017890077615066312	0.0013498832063646524	ENSG00000081237/ENSG00000105974/ENSG00000140464/ENSG00000006327/ENSG00000162734/ENSG00000239697/ENSG00000083799/ENSG00000103490/ENSG00000121858/ENSG00000164850	10
M4	under	GOBP_NATURAL_KILLER_CELL_ACTIVATION	17/862	151/21339	0.11258278145695365	2.7870115701971394	4.521350539156393	1.3240791970882412e-4	0.0017890077615066312	0.0013498832063646524	ENSG00000081237/ENSG00000164136/ENSG00000115604/ENSG00000173757/ENSG00000134242/ENSG00000167601/ENSG00000069974/ENSG00000172575/ENSG00000127666/ENSG00000171608/ENSG00000204592/ENSG00000204642/ENSG00000096968/ENSG00000102034/ENSG00000116824/ENSG00000135077/ENSG00000150782	17
M4	under	GOBP_T_CELL_ACTIVATION_VIA_T_CELL_RECEPTOR_CONTACT_WITH_ANTIGEN_BOUND_TO_MHC_MOLECULE_ON_ANTIGEN_PRESENTING_CELL	6/862	21/21339	0.2857142857142857	7.072920119323831	5.712567045813545	1.375375195374244e-4	0.0018536463688410664	0.0013986558122755796	ENSG00000090339/ENSG00000242574/ENSG00000127951/ENSG00000077420/ENSG00000131981/ENSG00000135077	6
M4	under	KEGG_MAPK_SIGNALING_PATHWAY	27/862	309/21339	0.08737864077669903	2.1630775122203953	4.2253781810549444	1.5185614982379559e-4	0.0020413961229834845	0.0015403210669318842	ENSG00000154229/ENSG00000105329/ENSG00000081189/ENSG00000164086/ENSG00000139318/ENSG00000101096/ENSG00000163513/ENSG00000114738/ENSG00000138814/ENSG00000197442/ENSG00000026103/ENSG00000109320/ENSG00000109756/ENSG00000128340/ENSG00000172380/ENSG00000172575/ENSG00000196924/ENSG00000166501/ENSG00000127314/ENSG00000146535/ENSG00000146648/ENSG00000145715/ENSG00000155903/ENSG00000151062/ENSG00000116717…	27
M4	under	GOBP_CELLULAR_RESPONSE_TO_CORTICOSTEROID_STIMULUS	10/862	61/21339	0.16393442622950818	4.05823285534974	4.907580002518433	1.5260996370551402e-4	0.0020413961229834845	0.0015403210669318842	ENSG00000115170/ENSG00000119138/ENSG00000113580/ENSG00000240583/ENSG00000152518/ENSG00000122025/ENSG00000096968/ENSG00000003402/ENSG00000164850/ENSG00000135046	10
M4	under	GOBP_GRANULOCYTE_ACTIVATION	10/862	61/21339	0.16393442622950818	4.05823285534974	4.907580002518433	1.5260996370551402e-4	0.0020413961229834845	0.0015403210669318842	ENSG00000164136/ENSG00000124126/ENSG00000172936/ENSG00000121807/ENSG00000169896/ENSG00000066336/ENSG00000135046/ENSG00000150782/ENSG00000160255/ENSG00000169403	10
M4	under	GOBP_VIRAL_LIFE_CYCLE	32/862	394/21339	0.08121827411167512	2.010576277574287	4.15407517014488	1.5322892290583505e-4	0.002042646825235673	0.001541264775507509	ENSG00000085832/ENSG00000164171/ENSG00000105971/ENSG00000105974/ENSG00000163565/ENSG00000148180/ENSG00000124201/ENSG00000090339/ENSG00000163946/ENSG00000099250/ENSG00000110876/ENSG00000157873/ENSG00000104142/ENSG00000167601/ENSG00000196126/ENSG00000239713/ENSG00000010610/ENSG00000019582/ENSG00000259207/ENSG00000260314/ENSG00000152778/ENSG00000258659/ENSG00000102921/ENSG00000244509/ENSG00000146648…	32
M4	under	REACTOME_INTERFERON_ALPHA_BETA_SIGNALING	14/862	111/21339	0.12612612612612611	3.122280052674484	4.599461259618224	1.5346507654175547e-4	0.002042646825235673	0.001541264775507509	ENSG00000168310/ENSG00000119922/ENSG00000128604/ENSG00000162434/ENSG00000162645/ENSG00000196396/ENSG00000152778/ENSG00000234745/ENSG00000204525/ENSG00000204592/ENSG00000204642/ENSG00000101347/ENSG00000159110/ENSG00000111679	14
M4	under	GOBP_RESPONSE_TO_PROTOZOAN	7/862	30/21339	0.23333333333333334	5.776218097447797	5.37106694778654	1.5435859188153608e-4	0.0020494541753776226	0.0015464012136125749	ENSG00000101017/ENSG00000183347/ENSG00000143669/ENSG00000162645/ENSG00000064201/ENSG00000172936/ENSG00000077238	7
M4	under	GOBP_G_PROTEIN_COUPLED_PURINERGIC_NUCLEOTIDE_RECEPTOR_SIGNALING_PATHWAY	5/862	14/21339	0.35714285714285715	8.841150149154789	6.021387702441042	1.569370437474861e-4	0.002078543957188927	0.0015683507035973595	ENSG00000138271/ENSG00000181631/ENSG00000171659/ENSG00000169313/ENSG00000169403	5
M4	under	REACTOME_FLT3_SIGNALING	8/862	40/21339	0.2	4.951044083526682	5.13168024169488	1.6711679128540477e-4	0.002207917409987466	0.001665968531222145	ENSG00000100351/ENSG00000090554/ENSG00000173757/ENSG00000182866/ENSG00000126561/ENSG00000122025/ENSG00000101336/ENSG00000111252	8
M4	under	GOBP_PLATELET_AGGREGATION	12/862	86/21339	0.13953488372093023	3.454216802460476	4.678960219048628	1.7111468855244292e-4	0.0022512519118881523	0.0016986662744240247	ENSG00000154127/ENSG00000154229/ENSG00000105851/ENSG00000064201/ENSG00000196924/ENSG00000259207/ENSG00000137076/ENSG00000096968/ENSG00000149781/ENSG00000111252/ENSG00000111679/ENSG00000169313	12
M4	under	GOBP_POSITIVE_REGULATION_OF_PRODUCTION_OF_MOLECULAR_MEDIATOR_OF_IMMUNE_RESPONSE	20/862	199/21339	0.10050251256281408	2.4879618510184334	4.3267635917979606	1.7123616332035164e-4	0.0022512519118881523	0.0016986662744240247	ENSG00000105329/ENSG00000081237/ENSG00000115604/ENSG00000101017/ENSG00000134242/ENSG00000197943/ENSG00000157873/ENSG00000049245/ENSG00000107485/ENSG00000166710/ENSG00000019582/ENSG00000152495/ENSG00000127666/ENSG00000077238/ENSG00000122122/ENSG00000136869/ENSG00000161929/ENSG00000204592/ENSG00000204642/ENSG00000150782	20
[truncated: 1,673 more rows]

## Sheet: Table S3c
Table S3c. Differentially expressed genes (proteomics data).
gene_symbol	differential_in	diff_direction	M1_median	M2_median	M3_median	M4_median
ABLIM2	M1	over	0.436	-0.219	-0.166	0.043
ABLIM3	M1	over	0.558	0.063	-0.216	-0.199
ADGRF5	M1	over	0.88	0.019	0.18	0.256
ADH1B	M1	over	0.733	-0.173	-0.292	-0.35
AKAP13	M1	over	0.327	0.158	0.162	0.105
APBB1	M1	over	0.323	0.012	-0.135	-0.071
[truncated: 272 more rows]

## Sheet: Table S3d
Table S3d. Gene set overrepresentation analysis of differential proteins.
[truncated: 310 more rows]

[truncated: 6 more sheets: Table S3e, Table S4, Table S4a, Table S4b, Table S4c, Table S5]
